# Supplementary material for: Transcriptome Analysis of Pepper (Capsicum annuum) Revealed a Role of 24-Epibrassinolide in Response to Chilling
Source: Front Plant Sci. 2016 Aug 29;7:1281. doi: 10.3389/fpls.2016.01281 (PMC5002408; doi:10.3389/fpls.2016.01281)
Supplement: Table S1 — Gene primers used for qPCR validation in this study. [file Table1.XLSX]

## Sheet: Sheet1
	Genes	Primer name	Primer sequence
	CapActin	primer F	AGGGATGGGTCAAAAGGATGC
		primer R	GAGACAACACCGCCTGAATAGC
	Capana00g003486	primer F	AAGCTCTTCACTGCTCTTTCCA
		primer R	TGCGGCAGATCGAGCTATG
	Capana06g001561	primer F	AGCACTTGGTTCGAGAGTTGA
		primer R	GTTGGCTGTTGAAGAAGCCC
	Capana03g002552	primer F	CAGTTATGACCCGGAAACCT
		primer R	AGGCGGCTAAATAAAGCAAA
	Capana03g002552	primer F	GACACTACCAACCCTTCCGC
		primer R	ATGGTAGCTCAGTGGTTGCC
	Capana10g000690	primer F	TCTCCTTTGACAGGTTCCAGTG
		primer R	TGATTGTCGAGGACAAGGACG
	Capana02g002747	primer F	AGCTATAAGCTCCTTCTACTCACT
		primer R	TGGGTAAAAGACCCCATTTGT
	Capana03g004113	primer F	CGGAGGCATTTGCTGAGTTG
		primer R	GGATCAGCAATGTGGTCGGA
	Capana07g001245	primer F	AATGGTGCCACCCCTTTGAT
		primer R	ATAGATGCAGCCTCCCCTGT
	Capana02g003128	primer F	TTCGGAGACGGAGGTACTGA
		primer R	CCTCCACAATCTGCTTGGCT
	Capana02g002068	primer F	CTGCTATTGCTGCACGGTTG
		primer R	GATCAAGGCGTGGACTGTGA
	Capana05g002063	primer F	TGCAAGTACAGGGGTGTTCG
		primer R	TGCCCTTGCAGCTTCATCAT
	Capana11g001875	primer F	GCAGCCACTCTCGGTCTTAT
		primer R	CTTCCGTGTCCAACACTCCA
	Capana02g003199	primer F	AAGTGTCGTGGCTTCTCGTC
		primer R	TGCAGAATGGATGTCAGCGT
	Capana06g001004	primer F	TGGCTGTAGGTGCAAGACAC
		primer R	TCGCCTTGGCATCCATTCAT
	Capana06g000232	primer F	AAGGCTGTCCAAGCTGACAA
		primer R	TCCTCGGAGAAGTGGGTTCA
	Capana01g001577	primer F	TGGGCTGAAGACCCCGTAAT
		primer R	CCAGTAACACCAGGTCCAGA
	Capana00g002845	primer F	GCAATCAGTGGTGATGGCGA
		primer R	TCGGTGGTGACTCGAATGC
	Capana03g004195	primer F	AAGGTTGAAAACCGTGCAGC
		primer R	TGAGAACAACTGGCCGGAAA
	Capana01g000715	primer F	TTGTGCAGTGCAGAGGGAAC
		primer R	CCACACTGCACCATATGCCT
	Capana06g001087	primer F	AAACTGCGGTGAACACTTGG
		primer R	ACCTCCGTTCACATTACCGA
