# Supplementary material for: Transcriptome Analysis of Pepper (Capsicum annuum) Revealed a Role of 24-Epibrassinolide in Response to Chilling
Source: Front Plant Sci. 2016 Aug 29;7:1281. doi: 10.3389/fpls.2016.01281 (PMC5002408; doi:10.3389/fpls.2016.01281)
Supplement: Table S2 — Genes information. [file Table2.XLSX]

## Sheet: gene.info
Gene_id	chromosome	Strand	start	end	length
Capana00g000002	Chr00	-	147672681	147673093	312
Capana00g000004	Chr00	-	154677837	154678232	303
Capana00g000007	Chr00	-	161998810	161999388	303
Capana00g000010	Chr00	+	163226599	163227041	342
Capana00g000012	Chr00	+	164996951	164997558	402
Capana00g000016	Chr00	+	168522849	168523266	309
Capana00g000017	Chr00	+	169474566	169475158	420
Capana00g000019	Chr00	+	170650661	170651120	375
Capana00g000022	Chr00	-	174768869	174769554	564
Capana00g000023	Chr00	+	174827709	174828292	486
Capana00g000025	Chr00	+	175956548	175956946	399
Capana00g000026	Chr00	-	176795347	176796003	492
Capana00g000027	Chr00	+	177118826	177119318	345
Capana00g000028	Chr00	+	177287281	177287793	432
Capana00g000029	Chr00	-	177791984	177792574	591
Capana00g000031	Chr00	+	179303343	179304146	804
Capana00g000032	Chr00	+	182078264	182078837	366
Capana00g000033	Chr00	+	182789782	182790216	435
Capana00g000034	Chr00	-	185360211	185360555	345
Capana00g000035	Chr00	+	185467791	185468150	360
Capana00g000036	Chr00	+	185479749	185480348	600
Capana00g000038	Chr00	+	185975986	185976665	537
Capana00g000039	Chr00	+	186173208	186173803	486
Capana00g000040	Chr00	-	186365631	186366145	327
Capana00g000042	Chr00	+	186586196	186586663	468
Capana00g000043	Chr00	+	186609903	186610376	474
Capana00g000044	Chr00	-	186655139	186655621	483
Capana00g000045	Chr00	+	186806000	186806497	498
Capana00g000046	Chr00	+	186976180	186976509	330
Capana00g000047	Chr00	+	187288347	187289264	501
Capana00g000048	Chr00	+	187349047	187350023	534
Capana00g000049	Chr00	-	187538073	187538906	834
Capana00g000050	Chr00	+	187726656	187726979	324
Capana00g000051	Chr00	-	188468101	188468733	633
Capana00g000052	Chr00	-	188728977	188729441	465
Capana00g000053	Chr00	+	188753371	188754148	513
Capana00g000055	Chr00	-	188959975	188960485	411
Capana00g000056	Chr00	+	188969223	188969645	423
Capana00g000057	Chr00	+	189180434	189180883	450
Capana00g000058	Chr00	+	189181339	189181954	435
Capana00g000060	Chr00	-	189556142	189557104	963
Capana00g000061	Chr00	+	189583722	189584437	468
Capana00g000062	Chr00	+	189889140	189889566	369
Capana00g000063	Chr00	-	190426754	190427326	573
Capana00g000065	Chr00	+	191355000	191355519	435
Capana00g000066	Chr00	+	191377025	191377768	744
Capana00g000067	Chr00	+	191690806	191691794	498
Capana00g000071	Chr00	-	192671122	192672222	1101
Capana00g000072	Chr00	-	193122698	193123615	918
Capana00g000073	Chr00	-	193297996	193298301	306
Capana00g000074	Chr00	+	193443604	193444425	822
Capana00g000075	Chr00	+	193657999	193659231	648
Capana00g000076	Chr00	-	193701138	193701848	711
Capana00g000077	Chr00	+	193923783	193924815	858
Capana00g000078	Chr00	+	194083957	194085095	879
Capana00g000079	Chr00	+	194298664	194299449	525
Capana00g000081	Chr00	-	195373833	195375038	1206
Capana00g000082	Chr00	-	195560289	195561374	1086
Capana00g000083	Chr00	-	195599087	195600507	783
Capana00g000084	Chr00	-	196082679	196083560	411
Capana00g000085	Chr00	+	196433791	196434334	357
Capana00g000086	Chr00	-	196576676	196577396	309
Capana00g000087	Chr00	-	196952763	196954034	1272
Capana00g000088	Chr00	+	197215253	197216035	783
Capana00g000089	Chr00	+	197361864	197363073	621
Capana00g000090	Chr00	-	197497477	197497857	381
Capana00g000091	Chr00	-	197697473	197698055	504
Capana00g000093	Chr00	-	198044866	198045802	789
Capana00g000094	Chr00	-	198104995	198105921	927
Capana00g000095	Chr00	-	198149264	198149629	366
Capana00g000097	Chr00	-	198322274	198323421	999
Capana00g000099	Chr00	-	198679992	198680979	696
Capana00g000100	Chr00	-	198704572	198705983	441
Capana00g000101	Chr00	+	198783628	198784614	987
Capana00g000102	Chr00	-	198801079	198801420	342
Capana00g000103	Chr00	+	198876381	198876740	360
Capana00g000104	Chr00	-	198993647	198995261	1221
Capana00g000105	Chr00	-	199071820	199073582	1020
Capana00g000107	Chr00	-	199118552	199118923	372
Capana00g000108	Chr00	-	199179001	199179893	483
Capana00g000109	Chr00	-	199498993	199500292	1080
Capana00g000110	Chr00	+	199577438	199578090	537
Capana00g000111	Chr00	+	199642087	199642521	435
Capana00g000112	Chr00	-	199715879	199717263	1188
Capana00g000113	Chr00	+	199939126	199939716	591
Capana00g000114	Chr00	+	200013393	200014121	729
Capana00g000115	Chr00	+	200219094	200220833	1137
Capana00g000117	Chr00	-	200793541	200794077	537
Capana00g000118	Chr00	-	201175332	201175736	405
Capana00g000124	Chr00	-	201643791	201644702	324
Capana00g000125	Chr00	-	201741399	201742426	795
Capana00g000126	Chr00	-	202050845	202051718	753
Capana00g000127	Chr00	+	202064986	202066583	411
Capana00g000129	Chr00	+	202297605	202297982	378
Capana00g000130	Chr00	+	202311014	202312547	444
Capana00g000131	Chr00	+	202356658	202357008	351
Capana00g000134	Chr00	-	202503754	202504350	597
Capana00g000135	Chr00	+	202623301	202623636	336
Capana00g000136	Chr00	-	202695637	202695960	324
Capana00g000137	Chr00	+	202800659	202801039	381
Capana00g000138	Chr00	-	202801074	202802536	1005
Capana00g000139	Chr00	+	203097336	203098521	837
Capana00g000140	Chr00	+	203166098	203167054	957
Capana00g000141	Chr00	+	203393002	203393624	405
Capana00g000143	Chr00	-	203537287	203537856	570
Capana00g000145	Chr00	-	204447789	204448121	333
Capana00g000146	Chr00	+	204537636	204539205	675
Capana00g000147	Chr00	-	204620586	204621020	435
Capana00g000148	Chr00	-	204621027	204621614	588
Capana00g000149	Chr00	-	204777504	204777950	447
Capana00g000150	Chr00	+	205160359	205161315	957
Capana00g000151	Chr00	+	205200755	205202102	489
Capana00g000152	Chr00	-	205312678	205314713	588
Capana00g000153	Chr00	+	205444696	205445296	432
Capana00g000154	Chr00	-	205747133	205747880	504
Capana00g000155	Chr00	+	205804894	205806060	357
Capana00g000156	Chr00	-	205911458	205913290	1833
Capana00g000157	Chr00	-	206166212	206167209	741
Capana00g000158	Chr00	-	206251718	206252032	315
Capana00g000159	Chr00	+	206453445	206454071	627
Capana00g000160	Chr00	+	206455247	206455573	327
Capana00g000162	Chr00	-	206540109	206540462	354
Capana00g000163	Chr00	+	206602197	206602593	312
Capana00g000165	Chr00	-	206989177	206989569	393
Capana00g000168	Chr00	+	207554009	207555868	489
Capana00g000169	Chr00	-	207574575	207576050	342
Capana00g000170	Chr00	+	207664179	207664593	309
Capana00g000171	Chr00	-	207717926	207718563	552
Capana00g000173	Chr00	-	207824528	207824857	330
Capana00g000174	Chr00	-	207857288	207859189	501
Capana00g000175	Chr00	+	207900693	207902402	1710
Capana00g000176	Chr00	-	208616428	208618439	750
Capana00g000178	Chr00	-	208878249	208879540	315
Capana00g000179	Chr00	+	208918064	208918941	408
Capana00g000180	Chr00	-	209276876	209277310	435
Capana00g000181	Chr00	-	209277364	209277882	519
Capana00g000182	Chr00	+	209277410	209277901	492
Capana00g000183	Chr00	-	209318164	209319882	1197
Capana00g000189	Chr00	+	209403258	209403566	309
Capana00g000190	Chr00	-	209429213	209429743	531
Capana00g000191	Chr00	-	209467125	209467436	312
Capana00g000193	Chr00	-	209473183	209473698	516
Capana00g000194	Chr00	-	209556303	209556611	309
Capana00g000195	Chr00	-	209656747	209658561	1815
Capana00g000196	Chr00	-	209919414	209920271	858
Capana00g000197	Chr00	+	210122005	210122644	387
Capana00g000198	Chr00	+	210243879	210244747	528
Capana00g000199	Chr00	+	210390675	210392670	519
Capana00g000200	Chr00	-	210414578	210416770	1956
Capana00g000202	Chr00	-	210592309	210592650	342
Capana00g000204	Chr00	-	210678696	210680922	525
Capana00g000206	Chr00	-	210858013	210858360	348
Capana00g000208	Chr00	-	211227022	211227432	411
Capana00g000209	Chr00	-	211418041	211419857	732
Capana00g000210	Chr00	-	211705606	211706532	927
Capana00g000211	Chr00	-	212064539	212066668	1095
Capana00g000212	Chr00	-	212544531	212544908	378
Capana00g000213	Chr00	-	212574442	212576026	324
Capana00g000214	Chr00	+	212687645	212688289	645
Capana00g000216	Chr00	-	212896238	212896618	381
Capana00g000217	Chr00	-	212897100	212897549	450
Capana00g000219	Chr00	-	213531939	213533769	1149
Capana00g000220	Chr00	-	213841309	213842767	885
Capana00g000222	Chr00	+	214279629	214280485	588
Capana00g000223	Chr00	+	214383401	214385623	363
Capana00g000224	Chr00	+	214466854	214467792	582
Capana00g000226	Chr00	+	214800970	214802321	681
Capana00g000227	Chr00	-	215324483	215325028	546
Capana00g000229	Chr00	-	215894069	215894563	495
Capana00g000231	Chr00	-	216285678	216286350	462
Capana00g000232	Chr00	-	216547104	216548486	915
Capana00g000233	Chr00	+	216621614	216621964	351
Capana00g000234	Chr00	-	216785923	216786228	306
Capana00g000236	Chr00	-	217111613	217113899	1287
Capana00g000237	Chr00	+	217157619	217158230	369
Capana00g000240	Chr00	+	217592262	217592759	498
Capana00g000241	Chr00	+	217670729	217673112	789
Capana00g000242	Chr00	-	217721354	217722721	1368
Capana00g000243	Chr00	+	217724529	217726751	897
Capana00g000245	Chr00	-	217996537	217997229	693
Capana00g000246	Chr00	+	218028839	218029836	429
Capana00g000247	Chr00	-	218430723	218432118	657
Capana00g000248	Chr00	-	218432657	218432998	342
Capana00g000250	Chr00	-	218511217	218513561	939
Capana00g000252	Chr00	-	219037213	219037536	324
Capana00g000253	Chr00	-	219122844	219123512	669
Capana00g000254	Chr00	+	219123011	219123544	534
Capana00g000255	Chr00	+	219178597	219179345	558
Capana00g000256	Chr00	+	219345509	219345811	303
Capana00g000258	Chr00	-	219661412	219661732	321
Capana00g000260	Chr00	+	219787600	219788447	399
Capana00g000261	Chr00	+	219801721	219803563	1491
Capana00g000263	Chr00	+	220461851	220462183	333
Capana00g000264	Chr00	+	220462573	220463555	360
Capana00g000268	Chr00	-	220608361	220609377	489
Capana00g000269	Chr00	-	221025635	221027239	840
Capana00g000270	Chr00	+	221060866	221062467	510
Capana00g000271	Chr00	-	221218125	221219898	411
Capana00g000272	Chr00	+	221277026	221278060	474
Capana00g000273	Chr00	-	221305502	221306908	768
Capana00g000274	Chr00	+	221354572	221355842	939
Capana00g000277	Chr00	-	221834903	221835888	405
Capana00g000279	Chr00	-	222338690	222340453	1137
Capana00g000280	Chr00	-	222418579	222419891	801
Capana00g000281	Chr00	-	222606767	222607785	312
Capana00g000284	Chr00	+	222955521	222956828	1218
Capana00g000285	Chr00	-	223097195	223098477	930
Capana00g000286	Chr00	+	223259717	223260253	537
Capana00g000287	Chr00	-	223466582	223469785	2208
Capana00g000288	Chr00	+	224050136	224052620	909
Capana00g000290	Chr00	+	224103945	224105029	438
Capana00g000292	Chr00	-	224425474	224426493	531
Capana00g000293	Chr00	+	224782303	224784085	735
Capana00g000294	Chr00	-	225047619	225049210	582
Capana00g000295	Chr00	-	225082016	225082765	444
Capana00g000298	Chr00	-	225199864	225201203	603
Capana00g000300	Chr00	-	225490667	225491596	930
Capana00g000301	Chr00	-	225638861	225641051	1266
Capana00g000302	Chr00	+	225678157	225679346	1011
Capana00g000303	Chr00	-	225825882	225827735	813
Capana00g000304	Chr00	+	225830372	225831271	624
Capana00g000305	Chr00	-	225925374	225927784	1452
Capana00g000306	Chr00	+	225975669	225978178	786
Capana00g000307	Chr00	+	226018214	226020151	948
Capana00g000308	Chr00	+	226102646	226104356	717
Capana00g000310	Chr00	-	226330154	226330869	501
Capana00g000311	Chr00	-	226331000	226331655	321
Capana00g000313	Chr00	-	226487904	226490214	345
Capana00g000314	Chr00	+	226497271	226500028	504
Capana00g000315	Chr00	-	226558255	226559869	1389
Capana00g000316	Chr00	+	227201133	227203672	1146
Capana00g000317	Chr00	-	227455491	227456312	441
Capana00g000318	Chr00	+	227516335	227519048	1416
Capana00g000320	Chr00	-	227609709	227612622	513
Capana00g000321	Chr00	+	227674612	227675298	687
Capana00g000323	Chr00	+	227867001	227870347	1260
Capana00g000324	Chr00	+	228071984	228074778	495
Capana00g000325	Chr00	+	228337044	228338201	858
Capana00g000330	Chr00	+	228598893	228599414	522
Capana00g000332	Chr00	+	228646703	228647979	1062
Capana00g000333	Chr00	-	229224464	229228383	768
Capana00g000334	Chr00	+	229260841	229262764	585
Capana00g000335	Chr00	-	229409392	229409940	549
Capana00g000336	Chr00	+	229560228	229560686	459
Capana00g000337	Chr00	+	229561727	229562247	339
Capana00g000338	Chr00	-	229682587	229685146	1584
Capana00g000339	Chr00	+	229810609	229812361	588
Capana00g000340	Chr00	+	229823219	229823518	300
Capana00g000341	Chr00	-	229950465	229951927	1005
Capana00g000342	Chr00	-	229953905	229954573	669
Capana00g000343	Chr00	+	229954072	229954605	534
Capana00g000346	Chr00	-	230505324	230510484	1380
Capana00g000347	Chr00	-	230644681	230649145	828
Capana00g000348	Chr00	-	230835091	230839686	1497
Capana00g000349	Chr00	+	231187120	231188908	957
Capana00g000351	Chr00	-	231517382	231517765	384
Capana00g000353	Chr00	+	231861816	231865326	744
Capana00g000354	Chr00	+	232543276	232544141	651
Capana00g000355	Chr00	+	232743229	232743660	432
Capana00g000356	Chr00	-	233138015	233139897	960
Capana00g000357	Chr00	-	233496860	233497168	309
Capana00g000358	Chr00	-	234443821	234444363	543
Capana00g000359	Chr00	-	234651579	234652099	339
Capana00g000360	Chr00	-	234653031	234653453	423
Capana00g000362	Chr00	-	235077750	235081114	975
Capana00g000363	Chr00	+	235149722	235152668	558
Capana00g000364	Chr00	-	235163398	235164331	690
Capana00g000365	Chr00	+	235263386	235263781	396
Capana00g000367	Chr00	-	236180963	236185648	480
Capana00g000368	Chr00	+	236234260	236238413	648
Capana00g000369	Chr00	-	236367346	236368677	1332
Capana00g000371	Chr00	+	236943792	236944587	612
Capana00g000372	Chr00	+	236954504	236956768	1632
Capana00g000373	Chr00	-	237172089	237177098	636
Capana00g000374	Chr00	+	237547626	237551036	1398
Capana00g000375	Chr00	+	237747470	237748118	579
Capana00g000376	Chr00	+	237843848	237847556	1989
Capana00g000377	Chr00	-	238285305	238285679	375
Capana00g000378	Chr00	-	238290750	238292276	474
Capana00g000379	Chr00	-	238293593	238294237	645
Capana00g000380	Chr00	+	238294319	238294753	435
Capana00g000383	Chr00	-	238511967	238513033	681
Capana00g000385	Chr00	-	238514644	238515078	435
Capana00g000386	Chr00	+	238515178	238515711	534
Capana00g000388	Chr00	+	238585956	238586672	357
Capana00g000389	Chr00	-	238640115	238641326	1212
Capana00g000390	Chr00	-	238645227	238649860	1437
Capana00g000391	Chr00	-	238924947	238925252	306
Capana00g000392	Chr00	+	239519068	239522075	414
Capana00g000393	Chr00	+	239633326	239634008	564
Capana00g000395	Chr00	-	240046031	240046911	396
Capana00g000396	Chr00	+	240201811	240202300	387
Capana00g000397	Chr00	+	240233448	240236731	1383
Capana00g000398	Chr00	-	240237379	240238399	321
Capana00g000399	Chr00	+	240300600	240304671	798
Capana00g000400	Chr00	-	240645952	240647663	597
Capana00g000401	Chr00	-	241343900	241345005	354
Capana00g000402	Chr00	+	241377653	241378174	522
Capana00g000405	Chr00	+	241464036	241469256	2427
Capana00g000406	Chr00	-	241784168	241784548	381
Capana00g000407	Chr00	-	241824985	241826512	633
Capana00g000408	Chr00	-	242012015	242012491	315
Capana00g000410	Chr00	-	242323884	242325611	1728
Capana00g000412	Chr00	+	242507715	242509516	891
Capana00g000413	Chr00	+	242718909	242720684	774
Capana00g000414	Chr00	-	243440389	243441885	1497
Capana00g000416	Chr00	-	244001268	244004066	660
Capana00g000418	Chr00	+	244385488	244387171	594
Capana00g000419	Chr00	+	244403033	244403347	315
Capana00g000421	Chr00	+	244790452	244790946	495
Capana00g000422	Chr00	+	244790980	244791327	348
Capana00g000423	Chr00	+	244791987	244792507	339
Capana00g000424	Chr00	-	244909224	244910812	1005
Capana00g000426	Chr00	-	245082979	245085150	912
Capana00g000427	Chr00	-	245271883	245272973	519
Capana00g000428	Chr00	-	245393936	245394622	447
Capana00g000429	Chr00	+	245677269	245678729	414
Capana00g000430	Chr00	-	245766678	245770160	804
Capana00g000431	Chr00	-	245809453	245810088	462
Capana00g000433	Chr00	+	245917693	245923794	2448
Capana00g000434	Chr00	-	245997575	245999437	861
Capana00g000435	Chr00	-	246383538	246386775	1851
Capana00g000436	Chr00	-	246419150	246421551	1425
Capana00g000437	Chr00	-	246847999	246851432	1449
Capana00g000438	Chr00	+	246996322	246997644	1323
Capana00g000440	Chr00	-	247085705	247087225	645
Capana00g000441	Chr00	-	247301316	247303364	333
Capana00g000442	Chr00	-	247440008	247441817	306
Capana00g000443	Chr00	-	247580959	247581770	333
Capana00g000444	Chr00	-	247594061	247595711	756
Capana00g000445	Chr00	+	247913521	247914399	306
Capana00g000446	Chr00	-	247921303	247924128	1167
Capana00g000447	Chr00	+	248389803	248390765	963
Capana00g000449	Chr00	+	249680847	249682081	972
Capana00g000450	Chr00	+	249683669	249684037	369
Capana00g000451	Chr00	-	249980023	249980921	351
Capana00g000452	Chr00	-	250016348	250018124	906
Capana00g000453	Chr00	+	250218471	250220361	330
Capana00g000454	Chr00	-	250405941	250406636	696
Capana00g000455	Chr00	-	250470966	250472957	1812
Capana00g000456	Chr00	-	250523396	250523961	393
Capana00g000458	Chr00	+	250564392	250565314	720
Capana00g000459	Chr00	-	250581158	250583349	1317
Capana00g000462	Chr00	+	250759619	250760501	390
Capana00g000463	Chr00	+	250810464	250811585	1122
Capana00g000465	Chr00	-	251165689	251167329	759
Capana00g000466	Chr00	-	251597171	251601555	1416
Capana00g000467	Chr00	+	251662142	251662659	315
Capana00g000469	Chr00	+	251701405	251704039	981
Capana00g000470	Chr00	-	251705641	251707296	426
Capana00g000471	Chr00	+	251912369	251916687	537
Capana00g000472	Chr00	+	251974429	251975049	621
Capana00g000473	Chr00	+	252282989	252286359	1410
Capana00g000474	Chr00	+	252567167	252568111	945
Capana00g000475	Chr00	-	252792651	252794061	720
Capana00g000476	Chr00	-	252950464	252951888	333
Capana00g000477	Chr00	+	252952497	252953222	339
Capana00g000479	Chr00	-	253045591	253045953	363
Capana00g000481	Chr00	-	253844948	253847849	969
Capana00g000482	Chr00	-	253973110	253974258	813
Capana00g000483	Chr00	+	254466020	254470192	2493
Capana00g000484	Chr00	-	254601038	254601550	513
Capana00g000485	Chr00	-	254601736	254602842	1107
Capana00g000486	Chr00	-	255246207	255246629	423
Capana00g000487	Chr00	-	255246722	255250535	1551
Capana00g000489	Chr00	+	255672506	255674590	414
Capana00g000490	Chr00	+	255677644	255679531	921
Capana00g000491	Chr00	+	255740121	255742764	1050
Capana00g000492	Chr00	-	255816552	255818475	321
Capana00g000493	Chr00	+	255964435	255965052	618
Capana00g000494	Chr00	+	255965179	255965796	618
Capana00g000496	Chr00	-	256007499	256008509	1011
Capana00g000498	Chr00	-	256639579	256640508	696
Capana00g000499	Chr00	+	257275608	257276114	336
Capana00g000500	Chr00	-	257667557	257668172	504
Capana00g000501	Chr00	-	257700350	257703018	771
Capana00g000503	Chr00	+	258034312	258035986	969
Capana00g000504	Chr00	+	258126612	258127547	936
Capana00g000505	Chr00	-	258161388	258161708	321
Capana00g000506	Chr00	+	258216548	258220079	1245
Capana00g000507	Chr00	-	258225480	258227139	1080
Capana00g000508	Chr00	-	258429525	258434496	2328
Capana00g000509	Chr00	+	258723863	258724903	1041
Capana00g000510	Chr00	-	258892757	258896608	594
Capana00g000511	Chr00	-	259067005	259070050	759
Capana00g000512	Chr00	+	259261652	259267135	303
Capana00g000513	Chr00	+	259324584	259327693	1338
Capana00g000514	Chr00	+	259415401	259417005	1434
Capana00g000515	Chr00	+	259580046	259581192	408
Capana00g000516	Chr00	-	259682572	259683297	339
Capana00g000518	Chr00	-	260175793	260176095	303
Capana00g000519	Chr00	+	260277221	260277646	354
Capana00g000520	Chr00	-	260277681	260278010	330
Capana00g000521	Chr00	-	260282548	260284274	381
Capana00g000523	Chr00	+	260534292	260535866	303
Capana00g000524	Chr00	+	260594231	260594764	534
Capana00g000525	Chr00	-	260877430	260879478	873
Capana00g000526	Chr00	+	260924689	260927267	492
Capana00g000529	Chr00	+	261375485	261375979	495
Capana00g000530	Chr00	+	261376013	261379186	825
Capana00g000532	Chr00	+	262303460	262303847	339
Capana00g000533	Chr00	+	262304525	262308659	999
Capana00g000534	Chr00	-	262310667	262311206	540
Capana00g000537	Chr00	-	262396572	262396907	336
Capana00g000538	Chr00	+	262918046	262921976	1170
Capana00g000539	Chr00	+	263161514	263164735	1347
Capana00g000541	Chr00	+	263451291	263453913	399
Capana00g000544	Chr00	-	263836163	263837776	522
Capana00g000546	Chr00	+	264070532	264072379	717
Capana00g000548	Chr00	-	264516569	264517449	642
Capana00g000549	Chr00	+	264524579	264526766	315
Capana00g000550	Chr00	+	264956115	264957905	636
Capana00g000551	Chr00	-	265384213	265384530	318
Capana00g000552	Chr00	-	265384689	265386075	372
Capana00g000553	Chr00	+	265478241	265479899	1659
Capana00g000555	Chr00	+	265608953	265613969	1710
Capana00g000556	Chr00	-	265784917	265786224	1308
Capana00g000557	Chr00	-	265920947	265921767	495
Capana00g000558	Chr00	+	266160829	266162503	1203
Capana00g000559	Chr00	-	266214905	266220031	792
Capana00g000560	Chr00	+	266276064	266278065	420
Capana00g000561	Chr00	+	266378804	266380448	1332
Capana00g000562	Chr00	-	266381427	266384319	1857
Capana00g000563	Chr00	-	266473818	266474285	468
Capana00g000564	Chr00	+	266525551	266526181	543
Capana00g000565	Chr00	+	266612577	266612900	324
Capana00g000566	Chr00	+	266855679	266858379	726
Capana00g000567	Chr00	-	266859848	266861759	897
Capana00g000568	Chr00	+	267427696	267431366	1314
Capana00g000571	Chr00	-	268422011	268425923	672
Capana00g000572	Chr00	-	268455343	268456155	732
Capana00g000573	Chr00	+	269221224	269223780	915
Capana00g000574	Chr00	-	269315020	269316559	1314
Capana00g000575	Chr00	-	269316649	269318136	1488
Capana00g000576	Chr00	+	269361603	269362256	654
Capana00g000577	Chr00	-	269367492	269369180	1689
Capana00g000578	Chr00	+	269415144	269417166	600
Capana00g000579	Chr00	-	269426119	269426892	774
Capana00g000580	Chr00	-	269674982	269677139	585
Capana00g000581	Chr00	-	269768948	269769520	573
Capana00g000582	Chr00	+	270376565	270377870	726
Capana00g000584	Chr00	-	270688673	270691177	318
Capana00g000585	Chr00	-	270759273	270760194	828
Capana00g000586	Chr00	+	270768303	270773753	966
Capana00g000587	Chr00	-	270784284	270785126	843
Capana00g000588	Chr00	+	272387945	272391447	753
Capana00g000590	Chr00	+	272702864	272703439	576
Capana00g000592	Chr00	+	272854164	272854850	402
Capana00g000594	Chr00	+	273050581	273051374	363
Capana00g000595	Chr00	-	273137130	273141479	399
Capana00g000596	Chr00	+	273542262	273546238	972
Capana00g000597	Chr00	+	274471093	274471849	684
Capana00g000598	Chr00	+	274591097	274592360	330
Capana00g000599	Chr00	+	274642313	274642777	465
Capana00g000600	Chr00	+	274805040	274809591	903
Capana00g000601	Chr00	+	274930959	274931849	891
Capana00g000602	Chr00	-	274938928	274939602	675
Capana00g000604	Chr00	-	275067878	275068398	339
Capana00g000606	Chr00	-	275203917	275207541	1791
Capana00g000607	Chr00	-	275277356	275283019	816
Capana00g000608	Chr00	+	275337651	275338087	309
Capana00g000610	Chr00	-	275522235	275523893	1659
Capana00g000611	Chr00	+	275866347	275866844	498
Capana00g000612	Chr00	+	275999734	276002428	732
Capana00g000613	Chr00	+	276043718	276044059	342
Capana00g000614	Chr00	-	276243000	276244763	717
Capana00g000615	Chr00	-	276844814	276845518	705
Capana00g000616	Chr00	+	276878870	276879331	462
Capana00g000617	Chr00	-	277247761	277248727	336
Capana00g000619	Chr00	+	277698593	277699062	357
Capana00g000620	Chr00	+	277714577	277715302	699
Capana00g000621	Chr00	-	277743017	277743343	327
Capana00g000622	Chr00	+	277866539	277873156	714
Capana00g000623	Chr00	-	277888123	277888566	444
Capana00g000624	Chr00	+	278127524	278130227	930
Capana00g000625	Chr00	-	278131181	278135657	732
Capana00g000626	Chr00	+	278393531	278394254	630
Capana00g000627	Chr00	+	278560446	278567145	936
Capana00g000628	Chr00	+	278766777	278767552	591
Capana00g000629	Chr00	+	279282615	279290484	534
Capana00g000630	Chr00	-	279334161	279335266	426
Capana00g000632	Chr00	-	279651618	279654375	2499
Capana00g000633	Chr00	-	279716886	279718163	1278
Capana00g000634	Chr00	+	279769181	279769624	444
Capana00g000637	Chr00	+	279772697	279773269	573
Capana00g000639	Chr00	+	279776987	279777343	357
Capana00g000642	Chr00	-	279816113	279816680	456
Capana00g000643	Chr00	+	280032087	280034117	1137
Capana00g000644	Chr00	+	280076350	280077003	654
Capana00g000645	Chr00	-	280324586	280325619	939
Capana00g000646	Chr00	-	280331146	280331493	348
Capana00g000647	Chr00	+	280443275	280453077	3675
Capana00g000648	Chr00	+	280535954	280537876	1923
Capana00g000649	Chr00	+	280709990	280711160	339
Capana00g000651	Chr00	-	280891815	280895475	2043
Capana00g000652	Chr00	-	280962647	280963065	315
Capana00g000653	Chr00	-	281431419	281432387	435
Capana00g000656	Chr00	-	281715049	281726504	1176
Capana00g000657	Chr00	-	281740492	281745234	984
Capana00g000658	Chr00	-	282385603	282388365	1824
Capana00g000659	Chr00	-	282718263	282720079	1077
Capana00g000660	Chr00	-	282827970	282828548	579
Capana00g000662	Chr00	+	282963215	282965707	324
Capana00g000663	Chr00	-	282963631	282965093	1005
Capana00g000664	Chr00	-	283003411	283005561	2151
Capana00g000665	Chr00	+	283162720	283166419	2019
Capana00g000666	Chr00	-	283809677	283810072	396
Capana00g000667	Chr00	-	283811648	283812415	549
Capana00g000668	Chr00	+	284144773	284145261	489
Capana00g000669	Chr00	-	284145858	284147194	474
Capana00g000670	Chr00	+	284318222	284320945	936
Capana00g000672	Chr00	-	284441115	284441798	579
Capana00g000675	Chr00	+	285571189	285571578	306
Capana00g000676	Chr00	-	285772749	285774191	510
Capana00g000677	Chr00	+	285911060	285914892	627
Capana00g000678	Chr00	+	285928634	285929942	681
Capana00g000679	Chr00	-	286001459	286005706	1509
Capana00g000680	Chr00	+	286040791	286041611	477
Capana00g000681	Chr00	-	286043636	286045353	1455
Capana00g000682	Chr00	-	286265786	286266121	336
Capana00g000683	Chr00	-	286305419	286305868	450
Capana00g000684	Chr00	+	286314355	286320060	501
Capana00g000685	Chr00	+	286355146	286355791	384
Capana00g000687	Chr00	-	287091968	287092465	498
Capana00g000688	Chr00	-	287130041	287131856	960
Capana00g000691	Chr00	-	287203440	287203883	444
Capana00g000692	Chr00	-	287983636	287985310	741
Capana00g000693	Chr00	-	288009183	288012229	645
Capana00g000694	Chr00	+	288380033	288380542	510
Capana00g000695	Chr00	+	288448932	288449914	360
Capana00g000696	Chr00	+	288454589	288456116	615
Capana00g000697	Chr00	-	288457440	288458902	1005
Capana00g000699	Chr00	+	288599678	288612678	2655
Capana00g000700	Chr00	-	288765089	288765532	444
Capana00g000701	Chr00	-	288852306	288852623	318
Capana00g000702	Chr00	-	288920566	288924960	321
Capana00g000703	Chr00	-	288995488	289003756	918
Capana00g000704	Chr00	+	289008324	289008755	432
Capana00g000705	Chr00	-	289197041	289197343	303
Capana00g000706	Chr00	+	289315712	289320484	984
Capana00g000707	Chr00	-	289412598	289414321	606
Capana00g000708	Chr00	-	289467874	289468410	537
Capana00g000709	Chr00	-	289782612	289783316	318
Capana00g000710	Chr00	+	289783925	289784248	324
Capana00g000712	Chr00	-	290558247	290560451	2205
Capana00g000713	Chr00	-	290560477	290561355	879
Capana00g000714	Chr00	-	290742746	290744221	1476
Capana00g000715	Chr00	+	291007256	291007645	390
Capana00g000716	Chr00	+	291160285	291164014	858
Capana00g000717	Chr00	+	291518260	291520569	1587
Capana00g000718	Chr00	+	291802813	291807450	1050
Capana00g000719	Chr00	+	291998550	292000100	1158
Capana00g000720	Chr00	-	292002750	292004896	1851
Capana00g000721	Chr00	-	292024329	292025780	1305
Capana00g000724	Chr00	+	292366764	292370843	1062
Capana00g000725	Chr00	+	292375160	292379381	792
Capana00g000726	Chr00	+	292795293	292797805	741
Capana00g000728	Chr00	+	293030855	293031160	306
Capana00g000730	Chr00	-	293451414	293451848	348
Capana00g000731	Chr00	+	293518206	293518505	300
Capana00g000732	Chr00	+	293529117	293529701	585
Capana00g000733	Chr00	-	293634588	293635013	426
Capana00g000734	Chr00	-	293765560	293767798	945
Capana00g000735	Chr00	+	293838848	293840317	1101
Capana00g000736	Chr00	+	293849108	293852334	2238
Capana00g000737	Chr00	+	293921993	293923054	1062
Capana00g000738	Chr00	+	293924939	293926111	1173
Capana00g000739	Chr00	+	293926486	293927112	627
Capana00g000740	Chr00	+	293928002	293930401	2400
Capana00g000741	Chr00	-	293947066	293947575	510
Capana00g000742	Chr00	+	294141142	294142970	594
Capana00g000743	Chr00	-	294315992	294325433	576
Capana00g000744	Chr00	+	294653058	294656046	1023
Capana00g000747	Chr00	-	295112636	295112977	342
Capana00g000749	Chr00	-	295703193	295703997	525
Capana00g000751	Chr00	-	295773473	295777499	405
Capana00g000752	Chr00	+	295883899	295888622	663
Capana00g000753	Chr00	-	295936542	295937402	309
Capana00g000756	Chr00	+	295938977	295940340	906
Capana00g000757	Chr00	-	295945750	295947254	543
Capana00g000758	Chr00	-	295947288	295947782	495
Capana00g000759	Chr00	-	295948571	295949215	645
Capana00g000760	Chr00	+	295949297	295949731	435
Capana00g000764	Chr00	-	296187350	296187898	549
Capana00g000768	Chr00	-	296367470	296367814	345
Capana00g000769	Chr00	+	296600905	296602155	1251
Capana00g000770	Chr00	-	296834857	296836739	504
Capana00g000771	Chr00	-	296837926	296839570	489
Capana00g000772	Chr00	-	296843022	296843537	516
Capana00g000773	Chr00	-	296846961	296848196	1131
Capana00g000774	Chr00	+	296850427	296850861	435
Capana00g000775	Chr00	-	296915809	296916329	339
Capana00g000776	Chr00	-	296916911	296917336	426
Capana00g000779	Chr00	+	296921787	296922425	639
Capana00g000780	Chr00	+	296981424	296982009	336
Capana00g000781	Chr00	-	297002134	297004267	414
Capana00g000782	Chr00	-	297032721	297033155	435
Capana00g000784	Chr00	+	297352688	297356732	1860
Capana00g000785	Chr00	-	297381827	297382484	561
Capana00g000787	Chr00	+	297639423	297639737	315
Capana00g000788	Chr00	+	297729563	297733732	594
Capana00g000790	Chr00	-	297856389	297860399	954
Capana00g000791	Chr00	-	297865242	297869579	549
Capana00g000794	Chr00	+	298548945	298549898	651
Capana00g000795	Chr00	-	298936835	298937671	417
Capana00g000799	Chr00	+	299283870	299285865	771
Capana00g000800	Chr00	+	299290499	299290993	495
Capana00g000801	Chr00	+	299291069	299292549	540
Capana00g000802	Chr00	-	299293017	299293325	309
Capana00g000803	Chr00	-	299293871	299295333	1005
Capana00g000807	Chr00	-	299571684	299573779	1938
Capana00g000808	Chr00	+	299735977	299736945	969
Capana00g000809	Chr00	+	299737046	299737662	471
Capana00g000810	Chr00	+	299737789	299738973	636
Capana00g000811	Chr00	-	299804116	299805790	741
Capana00g000812	Chr00	+	299828070	299830026	804
Capana00g000813	Chr00	+	300098642	300099871	1230
Capana00g000814	Chr00	-	300356130	300356995	348
Capana00g000815	Chr00	-	300362251	300362699	345
Capana00g000816	Chr00	-	300482011	300491259	1281
Capana00g000817	Chr00	-	300650447	300650836	390
Capana00g000818	Chr00	+	300955713	300959069	882
Capana00g000819	Chr00	-	300973310	300974797	1488
Capana00g000820	Chr00	+	301024454	301034651	1833
Capana00g000822	Chr00	-	301243659	301247608	1923
Capana00g000825	Chr00	+	301495850	301496463	534
Capana00g000826	Chr00	-	301656122	301656712	591
Capana00g000829	Chr00	-	301688102	301689564	1005
Capana00g000831	Chr00	-	301691175	301691609	435
Capana00g000832	Chr00	+	301691709	301692242	534
Capana00g000833	Chr00	+	301693060	301693554	495
Capana00g000834	Chr00	+	301694595	301695115	339
Capana00g000835	Chr00	+	301746051	301746353	303
Capana00g000836	Chr00	+	302165698	302166233	390
Capana00g000837	Chr00	+	302555996	302560236	756
Capana00g000839	Chr00	+	303075553	303076314	762
Capana00g000840	Chr00	+	303125691	303126089	399
Capana00g000841	Chr00	-	303135485	303137580	480
Capana00g000842	Chr00	+	303177811	303179516	639
Capana00g000843	Chr00	-	303185396	303189282	762
Capana00g000844	Chr00	+	303488089	303495702	891
Capana00g000845	Chr00	+	303698237	303699064	642
Capana00g000846	Chr00	-	303766417	303770549	549
Capana00g000847	Chr00	+	303950691	303952995	1032
Capana00g000848	Chr00	+	303973119	303975025	933
Capana00g000849	Chr00	-	304115055	304116270	927
Capana00g000850	Chr00	-	304416849	304418735	771
Capana00g000851	Chr00	+	304468717	304469527	357
Capana00g000852	Chr00	+	304716321	304718529	363
Capana00g000853	Chr00	+	304956865	304960635	1623
Capana00g000854	Chr00	-	305320970	305323810	540
Capana00g000856	Chr00	+	305577117	305577599	483
Capana00g000857	Chr00	+	305745543	305746791	531
Capana00g000858	Chr00	+	305746958	305747398	333
Capana00g000859	Chr00	+	305768960	305779060	7449
Capana00g000860	Chr00	+	305782014	305784997	924
Capana00g000861	Chr00	+	306170676	306171725	495
Capana00g000864	Chr00	-	306790142	306791526	513
Capana00g000865	Chr00	+	307534523	307535656	1134
Capana00g000866	Chr00	-	307542277	307549152	792
Capana00g000867	Chr00	+	307603536	307605224	426
Capana00g000868	Chr00	+	307832575	307838592	807
Capana00g000869	Chr00	-	307948527	307953369	1458
Capana00g000870	Chr00	+	308035224	308046202	990
Capana00g000871	Chr00	-	308100506	308102475	303
Capana00g000873	Chr00	+	308795246	308798894	1131
Capana00g000874	Chr00	-	308800847	308804272	1641
Capana00g000875	Chr00	-	308830551	308845881	2334
Capana00g000879	Chr00	-	309273856	309274395	540
Capana00g000880	Chr00	+	309337362	309341211	765
Capana00g000881	Chr00	+	309346126	309349252	804
Capana00g000882	Chr00	-	309481336	309481812	393
Capana00g000883	Chr00	+	309825068	309825533	360
Capana00g000884	Chr00	-	309832261	309839969	423
Capana00g000886	Chr00	+	309833168	309833515	348
Capana00g000887	Chr00	+	309836861	309837325	465
Capana00g000889	Chr00	+	309839788	309840153	366
Capana00g000890	Chr00	+	309840652	309841023	372
Capana00g000891	Chr00	-	309843379	309843873	495
Capana00g000894	Chr00	-	310223534	310227124	1473
Capana00g000897	Chr00	+	310501077	310502585	1197
Capana00g000898	Chr00	-	310643960	310645503	777
Capana00g000900	Chr00	+	311536745	311538345	1152
Capana00g000901	Chr00	+	311829858	311830364	507
Capana00g000902	Chr00	-	311898951	311905507	1032
Capana00g000904	Chr00	-	312048724	312049317	594
Capana00g000906	Chr00	-	312215743	312217450	378
Capana00g000909	Chr00	-	312456900	312457610	711
Capana00g000910	Chr00	-	312458009	312458719	711
Capana00g000912	Chr00	-	312645656	312647137	1482
Capana00g000913	Chr00	+	312654124	312658021	378
Capana00g000914	Chr00	+	312723088	312724865	327
Capana00g000916	Chr00	-	313181878	313186614	939
Capana00g000917	Chr00	-	313260339	313269762	2145
Capana00g000918	Chr00	+	313315956	313316717	762
Capana00g000919	Chr00	-	313320163	313324701	1290
Capana00g000920	Chr00	+	313376253	313383839	1638
Capana00g000922	Chr00	+	313388192	313391001	363
Capana00g000923	Chr00	+	313520890	313522225	894
Capana00g000924	Chr00	-	313522798	313533608	1299
Capana00g000926	Chr00	-	313747622	313749601	357
Capana00g000927	Chr00	-	313753406	313754055	327
Capana00g000929	Chr00	+	313943370	313949192	888
Capana00g000930	Chr00	-	314050677	314050991	315
Capana00g000931	Chr00	-	314125225	314126284	672
Capana00g000932	Chr00	+	314172606	314173007	402
Capana00g000934	Chr00	+	314414152	314414532	381
Capana00g000936	Chr00	+	314529602	314531374	468
Capana00g000937	Chr00	-	314861736	314866719	942
Capana00g000938	Chr00	-	314970210	314988991	1383
Capana00g000939	Chr00	+	315087407	315087904	498
Capana00g000940	Chr00	+	315220016	315222321	582
Capana00g000942	Chr00	+	315362324	315371639	1965
Capana00g000943	Chr00	+	315374344	315375378	1035
Capana00g000944	Chr00	+	315728698	315729171	333
Capana00g000945	Chr00	+	315729622	315730161	540
Capana00g000946	Chr00	-	315745110	315745547	438
Capana00g000949	Chr00	+	315768598	315769092	495
Capana00g000950	Chr00	+	315771414	315771854	441
Capana00g000951	Chr00	+	315837341	315843911	342
Capana00g000952	Chr00	+	315944691	315946952	1458
Capana00g000953	Chr00	-	315977597	315982309	1038
Capana00g000954	Chr00	+	316067512	316067844	333
Capana00g000955	Chr00	-	316527365	316533514	822
Capana00g000956	Chr00	-	316545989	316546645	657
Capana00g000958	Chr00	+	316587214	316587549	336
Capana00g000959	Chr00	-	316865274	316865864	591
Capana00g000960	Chr00	+	317047073	317049296	1365
Capana00g000961	Chr00	-	317197304	317203877	1182
Capana00g000962	Chr00	-	317207987	317208655	669
Capana00g000963	Chr00	+	317208154	317208687	534
Capana00g000964	Chr00	+	317209505	317209999	495
Capana00g000965	Chr00	+	317210033	317214960	546
Capana00g000966	Chr00	-	317212061	317212558	498
Capana00g000967	Chr00	-	317212884	317214346	1005
Capana00g000968	Chr00	+	317215959	317217210	990
Capana00g000969	Chr00	-	317216650	317217153	504
Capana00g000970	Chr00	+	317217916	317218431	516
Capana00g000971	Chr00	-	317220615	317221130	516
Capana00g000972	Chr00	-	317221488	317222306	819
Capana00g000973	Chr00	-	317224108	317224542	435
Capana00g000974	Chr00	+	317224642	317225268	627
Capana00g000975	Chr00	+	317226057	317226551	495
Capana00g000976	Chr00	+	317226585	317227010	426
Capana00g000977	Chr00	-	317305955	317310745	519
Capana00g000978	Chr00	-	317522138	317522929	522
Capana00g000979	Chr00	-	317597305	317602964	1272
Capana00g000980	Chr00	-	318047952	318049026	543
Capana00g000982	Chr00	+	318541117	318541905	789
Capana00g000983	Chr00	+	318616740	318618223	681
Capana00g000984	Chr00	+	318726722	318733552	1281
Capana00g000985	Chr00	+	318978805	318981219	1344
Capana00g000986	Chr00	+	319895803	319896341	462
Capana00g000987	Chr00	+	319897992	319898515	375
Capana00g000988	Chr00	+	319916213	319921052	1944
Capana00g000989	Chr00	+	319923401	319932444	1788
Capana00g000991	Chr00	-	320260261	320260686	426
Capana00g000992	Chr00	-	320423148	320425154	1656
Capana00g000993	Chr00	-	320455201	320455500	300
Capana00g000995	Chr00	+	320669342	320675325	900
Capana00g000996	Chr00	+	320716853	320720605	3549
Capana00g000999	Chr00	-	320749655	320751117	1005
Capana00g001000	Chr00	-	320752892	320753290	399
Capana00g001001	Chr00	+	320755470	320756000	531
Capana00g001002	Chr00	-	320759148	320759723	576
Capana00g001003	Chr00	+	320759911	320760689	489
Capana00g001004	Chr00	+	320762250	320762567	318
Capana00g001005	Chr00	-	320764590	320764898	309
Capana00g001006	Chr00	+	320765883	320766215	333
Capana00g001007	Chr00	+	320769837	320770271	435
Capana00g001008	Chr00	+	320827520	320836286	1287
Capana00g001009	Chr00	-	320892612	320893221	369
Capana00g001010	Chr00	-	320897525	320899689	426
Capana00g001012	Chr00	+	321435301	321436794	447
Capana00g001014	Chr00	-	322602421	322603567	438
Capana00g001015	Chr00	-	323563169	323563798	441
Capana00g001016	Chr00	-	323566800	323567366	567
Capana00g001017	Chr00	-	323804420	323804963	354
Capana00g001018	Chr00	+	324432228	324436939	2073
Capana00g001019	Chr00	+	324682514	324683687	1083
Capana00g001020	Chr00	+	324694960	324696531	1572
Capana00g001021	Chr00	-	324696801	324699098	462
Capana00g001022	Chr00	-	324946754	324947062	309
Capana00g001023	Chr00	+	324992754	324993415	501
Capana00g001024	Chr00	+	326377464	326378339	876
Capana00g001025	Chr00	+	326984732	326985673	942
Capana00g001026	Chr00	+	326986578	326986997	420
Capana00g001027	Chr00	-	327499746	327502320	1341
Capana00g001028	Chr00	+	327589891	327592394	1065
Capana00g001029	Chr00	-	327597230	327597700	333
Capana00g001030	Chr00	-	327599666	327608534	1521
Capana00g001031	Chr00	-	328509383	328509760	378
Capana00g001032	Chr00	+	330035988	330036704	717
Capana00g001033	Chr00	+	331116291	331117751	513
Capana00g001034	Chr00	-	331566069	331576927	2040
Capana00g001035	Chr00	+	331576994	331580528	801
Capana00g001036	Chr00	-	331581152	331583102	1209
Capana00g001037	Chr00	-	331856578	331857165	588
Capana00g001039	Chr00	+	333625546	333626671	588
Capana00g001041	Chr00	-	333865769	333870471	1344
Capana00g001042	Chr00	-	333871996	333876727	786
Capana00g001044	Chr00	-	333883458	333885204	501
Capana00g001045	Chr00	-	333887286	333888237	576
Capana00g001046	Chr00	-	334073393	334075111	1719
Capana00g001047	Chr00	+	334088326	334090737	2412
Capana00g001048	Chr00	-	334792724	334793843	393
Capana00g001050	Chr00	+	335244675	335245855	459
Capana00g001051	Chr00	-	335361947	335362960	549
Capana00g001053	Chr00	-	336203072	336203876	621
Capana00g001054	Chr00	+	336320348	336321853	414
Capana00g001056	Chr00	-	337110480	337112118	762
Capana00g001057	Chr00	+	338141621	338142115	495
Capana00g001059	Chr00	-	338826864	338829387	369
Capana00g001060	Chr00	-	339082674	339083294	540
Capana00g001061	Chr00	-	339125772	339127811	585
Capana00g001062	Chr00	+	339335282	339335722	441
Capana00g001064	Chr00	-	339368392	339369761	435
Capana00g001065	Chr00	+	339377905	339378315	411
Capana00g001066	Chr00	-	339684795	339685190	396
Capana00g001067	Chr00	-	339688494	339689705	1212
Capana00g001068	Chr00	+	339725916	339729942	1095
Capana00g001069	Chr00	+	340167763	340169616	1854
Capana00g001071	Chr00	+	340178199	340183473	1101
Capana00g001072	Chr00	+	340866990	340871949	744
Capana00g001073	Chr00	+	340880096	340885915	3027
Capana00g001074	Chr00	+	340887338	340890088	1845
Capana00g001075	Chr00	+	340890125	340892919	2217
Capana00g001076	Chr00	-	340895391	340896815	1425
Capana00g001077	Chr00	+	340904695	340905012	318
Capana00g001078	Chr00	+	341018300	341018830	531
Capana00g001079	Chr00	+	341153978	341154494	381
Capana00g001080	Chr00	-	341459063	341461981	513
Capana00g001081	Chr00	-	341546672	341547748	1077
Capana00g001083	Chr00	+	341548461	341548772	312
Capana00g001084	Chr00	+	341553251	341554909	309
Capana00g001086	Chr00	-	341685182	341686430	738
Capana00g001087	Chr00	+	342435535	342443899	1224
Capana00g001088	Chr00	-	342772254	342774139	669
Capana00g001089	Chr00	+	343175223	343177796	621
Capana00g001090	Chr00	+	343319409	343319774	366
Capana00g001091	Chr00	+	343320127	343320459	333
Capana00g001092	Chr00	-	343390940	343391646	639
Capana00g001093	Chr00	-	343391752	343392126	375
Capana00g001094	Chr00	+	343644938	343646429	558
Capana00g001096	Chr00	-	344435012	344437198	837
Capana00g001097	Chr00	-	345192442	345193569	1128
Capana00g001098	Chr00	+	346273731	346275277	1452
Capana00g001099	Chr00	-	346736437	346745188	1719
Capana00g001101	Chr00	-	347240370	347240960	438
Capana00g001102	Chr00	-	347240994	347241488	495
Capana00g001103	Chr00	-	347242306	347243079	774
Capana00g001104	Chr00	+	347242397	347243107	711
Capana00g001105	Chr00	+	347243161	347243595	435
Capana00g001107	Chr00	+	347244718	347245173	456
Capana00g001108	Chr00	-	347246412	347246909	498
Capana00g001109	Chr00	-	347247269	347248731	1074
Capana00g001111	Chr00	-	347250342	347250872	531
Capana00g001113	Chr00	-	347253480	347255033	1065
Capana00g001116	Chr00	+	347678769	347679134	366
Capana00g001117	Chr00	-	348223387	348225168	1542
Capana00g001118	Chr00	+	348292810	348297705	339
Capana00g001119	Chr00	-	348467946	348470062	630
Capana00g001121	Chr00	+	348833898	348835008	441
Capana00g001122	Chr00	-	348872532	348873774	330
Capana00g001123	Chr00	+	348879500	348880651	633
Capana00g001124	Chr00	-	348886529	348886888	360
Capana00g001125	Chr00	+	348886959	348887327	369
Capana00g001127	Chr00	+	348889029	348890427	942
Capana00g001128	Chr00	-	348893295	348893789	495
Capana00g001129	Chr00	+	349627047	349628575	981
Capana00g001130	Chr00	-	349752337	349753267	339
Capana00g001132	Chr00	+	350114245	350114646	402
Capana00g001133	Chr00	+	350115307	350115681	375
Capana00g001134	Chr00	+	350225031	350225396	366
Capana00g001135	Chr00	-	350225584	350226905	693
Capana00g001136	Chr00	-	350227082	350228949	771
Capana00g001137	Chr00	+	350233830	350234324	495
Capana00g001138	Chr00	+	350234358	350235348	582
Capana00g001139	Chr00	-	350236345	350236779	435
Capana00g001140	Chr00	+	350238226	350238720	495
Capana00g001142	Chr00	+	350470409	350472730	714
Capana00g001144	Chr00	+	351369362	351369932	489
Capana00g001145	Chr00	-	351646863	351664426	1701
Capana00g001147	Chr00	-	351718528	351720142	462
Capana00g001149	Chr00	+	352224233	352225989	1185
Capana00g001150	Chr00	-	352228864	352234027	1125
Capana00g001151	Chr00	-	352563105	352564610	633
Capana00g001152	Chr00	+	352825128	352827205	1056
Capana00g001154	Chr00	-	353070883	353072409	1527
Capana00g001155	Chr00	-	353174859	353176792	393
Capana00g001156	Chr00	+	353921213	353922991	1155
Capana00g001158	Chr00	+	354342659	354355965	2091
Capana00g001159	Chr00	+	354492674	354496258	1752
Capana00g001160	Chr00	+	354502577	354504160	1584
Capana00g001161	Chr00	+	354504191	354504821	495
Capana00g001162	Chr00	+	354520948	354521322	375
Capana00g001163	Chr00	+	355168971	355170593	504
Capana00g001164	Chr00	-	355171485	355172252	768
Capana00g001165	Chr00	-	355754442	355768213	1170
Capana00g001166	Chr00	-	355955935	355957634	504
Capana00g001167	Chr00	-	356145914	356153182	582
Capana00g001170	Chr00	-	356543013	356544614	561
Capana00g001171	Chr00	-	357027570	357028625	1056
Capana00g001172	Chr00	+	357072102	357076564	2034
Capana00g001173	Chr00	+	357187886	357191080	1659
Capana00g001174	Chr00	+	357400333	357402383	768
Capana00g001175	Chr00	-	357627521	357628194	642
Capana00g001176	Chr00	-	357932117	357932763	546
Capana00g001177	Chr00	+	358227477	358228186	303
Capana00g001178	Chr00	+	358895434	358900705	639
Capana00g001179	Chr00	-	359087035	359088591	1557
Capana00g001180	Chr00	-	359233225	359233644	420
Capana00g001181	Chr00	-	359235766	359236104	339
Capana00g001182	Chr00	+	359237097	359237603	447
Capana00g001184	Chr00	+	359239127	359239750	624
Capana00g001185	Chr00	+	359240134	359241050	606
Capana00g001186	Chr00	+	359243075	359243440	366
Capana00g001187	Chr00	+	359243794	359244165	372
Capana00g001188	Chr00	-	359244565	359245038	333
Capana00g001191	Chr00	+	359247367	359247690	324
Capana00g001192	Chr00	+	359248377	359248871	495
Capana00g001193	Chr00	+	359248998	359251239	474
Capana00g001195	Chr00	-	359251757	359253253	1074
Capana00g001197	Chr00	+	359389744	359401076	2058
Capana00g001198	Chr00	-	359958835	359963769	426
Capana00g001199	Chr00	-	360177561	360177977	321
Capana00g001200	Chr00	-	360178744	360179109	366
Capana00g001201	Chr00	-	360651264	360654268	591
Capana00g001202	Chr00	+	360810469	360813697	768
Capana00g001203	Chr00	-	360814258	360815874	504
Capana00g001204	Chr00	-	360830227	360833123	495
Capana00g001205	Chr00	-	360838121	360855221	1089
Capana00g001206	Chr00	-	360893149	360893923	390
Capana00g001207	Chr00	+	360975085	360975714	630
Capana00g001209	Chr00	+	361044548	361045639	1092
Capana00g001210	Chr00	-	361237405	361238358	840
Capana00g001211	Chr00	-	361238568	361238993	426
Capana00g001212	Chr00	+	362182819	362183311	330
Capana00g001213	Chr00	+	362416580	362418897	783
Capana00g001215	Chr00	-	362453051	362453419	369
Capana00g001216	Chr00	-	362743820	362746686	2241
Capana00g001217	Chr00	-	362747370	362748315	747
Capana00g001219	Chr00	-	363357448	363357996	549
Capana00g001220	Chr00	+	363358969	363359475	423
Capana00g001221	Chr00	-	363360472	363361068	597
Capana00g001222	Chr00	+	363360485	363361196	627
Capana00g001223	Chr00	-	363364550	363365113	564
Capana00g001225	Chr00	-	363838510	363843126	1848
Capana00g001226	Chr00	-	363861517	363862115	453
Capana00g001227	Chr00	+	364385676	364387555	777
Capana00g001228	Chr00	+	364387730	364390455	687
Capana00g001230	Chr00	-	365299914	365302311	1041
Capana00g001231	Chr00	-	365375072	365375799	492
Capana00g001233	Chr00	-	365377999	365378724	339
Capana00g001234	Chr00	+	365379333	365379656	324
Capana00g001236	Chr00	+	365383271	365384374	1104
Capana00g001237	Chr00	+	365537019	365537387	369
Capana00g001238	Chr00	-	365586712	365591893	966
Capana00g001239	Chr00	-	365744333	365744914	582
Capana00g001240	Chr00	-	365935091	365952053	2508
Capana00g001241	Chr00	-	366441360	366442088	330
Capana00g001242	Chr00	+	366628293	366628787	495
Capana00g001243	Chr00	+	366628821	366630348	603
Capana00g001244	Chr00	-	366631756	366633133	837
Capana00g001246	Chr00	+	366637260	366638787	807
Capana00g001247	Chr00	-	366640391	366641541	693
Capana00g001249	Chr00	+	366645730	366647434	603
Capana00g001250	Chr00	+	366647511	366648952	705
Capana00g001253	Chr00	-	367382367	367382801	435
Capana00g001254	Chr00	-	367511431	367514995	1257
Capana00g001255	Chr00	-	367529169	367531254	375
Capana00g001256	Chr00	-	368422358	368433403	1191
Capana00g001257	Chr00	-	369467711	369475942	1926
Capana00g001258	Chr00	+	369481190	369482462	651
Capana00g001259	Chr00	-	369483567	369484272	618
Capana00g001260	Chr00	+	369734348	369738031	981
Capana00g001261	Chr00	-	369742674	369744397	483
Capana00g001262	Chr00	+	370316624	370318691	315
Capana00g001263	Chr00	-	370528170	370530697	504
Capana00g001264	Chr00	+	370533015	370535095	1647
Capana00g001265	Chr00	+	370781880	370783315	1044
Capana00g001266	Chr00	+	371077198	371080064	843
Capana00g001269	Chr00	-	371570243	371572104	1071
Capana00g001271	Chr00	-	371857119	371859025	933
Capana00g001272	Chr00	+	372653527	372659119	1179
Capana00g001273	Chr00	+	372675314	372677168	387
Capana00g001274	Chr00	-	372780177	372781047	723
Capana00g001276	Chr00	+	373358633	373366533	882
Capana00g001277	Chr00	+	373588569	373590082	741
Capana00g001279	Chr00	-	373878584	373879149	393
Capana00g001281	Chr00	+	374166140	374167663	1065
Capana00g001282	Chr00	+	374360384	374362249	552
Capana00g001284	Chr00	+	374438217	374438582	366
Capana00g001285	Chr00	-	374438736	374440027	834
Capana00g001289	Chr00	+	374442165	374442497	333
Capana00g001292	Chr00	+	374877416	374881079	891
Capana00g001294	Chr00	-	375188052	375189035	330
Capana00g001295	Chr00	+	375235028	375236869	573
Capana00g001296	Chr00	-	375462219	375463935	489
Capana00g001297	Chr00	+	375556050	375556592	543
Capana00g001299	Chr00	-	375569333	375569884	552
Capana00g001300	Chr00	+	375569966	375570400	435
Capana00g001302	Chr00	+	375573382	375573747	366
Capana00g001303	Chr00	+	375575956	375576321	366
Capana00g001304	Chr00	-	375784022	375784595	471
Capana00g001305	Chr00	+	375858161	375858613	453
Capana00g001306	Chr00	+	375926575	375928112	816
Capana00g001307	Chr00	-	375993825	375998601	921
Capana00g001308	Chr00	-	376008904	376009260	357
Capana00g001309	Chr00	-	376011239	376013359	2121
Capana00g001310	Chr00	-	376198380	376198904	525
Capana00g001311	Chr00	-	376208215	376208739	525
Capana00g001313	Chr00	+	376570169	376572182	711
Capana00g001314	Chr00	-	376572889	376574902	711
Capana00g001315	Chr00	+	377322224	377325652	1254
Capana00g001316	Chr00	+	377326179	377326853	396
Capana00g001317	Chr00	+	377521683	377522070	312
Capana00g001319	Chr00	-	378157390	378162733	1410
Capana00g001320	Chr00	-	378411375	378413149	342
Capana00g001321	Chr00	-	378414366	378415253	303
Capana00g001322	Chr00	-	378527731	378528280	459
Capana00g001323	Chr00	+	378671280	378672371	390
Capana00g001324	Chr00	-	378743229	378745157	984
Capana00g001328	Chr00	+	379745604	379745924	321
Capana00g001329	Chr00	+	379775550	379775885	336
Capana00g001331	Chr00	-	380642967	380644918	1101
Capana00g001332	Chr00	-	380760305	380760721	417
Capana00g001333	Chr00	-	381379385	381381011	462
Capana00g001334	Chr00	+	381381620	381382345	339
Capana00g001335	Chr00	+	381384545	381385272	492
Capana00g001336	Chr00	-	382464401	382465819	1419
Capana00g001337	Chr00	+	382793157	382806112	1572
Capana00g001338	Chr00	+	382815465	382818817	777
Capana00g001340	Chr00	-	383120849	383122522	1224
Capana00g001341	Chr00	-	383122626	383123698	567
Capana00g001342	Chr00	-	383124914	383126722	756
Capana00g001344	Chr00	-	383536454	383537110	657
Capana00g001345	Chr00	+	383597873	383598436	564
Capana00g001346	Chr00	+	383656079	383656606	528
Capana00g001347	Chr00	-	383760290	383761603	1131
Capana00g001348	Chr00	-	383823368	383823931	564
Capana00g001351	Chr00	-	383933377	383934141	765
Capana00g001352	Chr00	-	383934961	383935755	795
Capana00g001353	Chr00	+	384079817	384090142	1293
Capana00g001355	Chr00	+	384238899	384240190	834
Capana00g001356	Chr00	+	384278329	384278904	576
Capana00g001357	Chr00	-	384278939	384279253	315
Capana00g001358	Chr00	-	384330364	384331544	459
Capana00g001359	Chr00	-	384393083	384395520	570
Capana00g001360	Chr00	-	384648424	384648777	354
Capana00g001361	Chr00	+	384654848	384655312	465
Capana00g001362	Chr00	-	384701339	384722105	705
Capana00g001363	Chr00	+	385065153	385066444	1194
Capana00g001364	Chr00	+	385161353	385163545	2193
Capana00g001365	Chr00	-	385164788	385168109	1194
Capana00g001366	Chr00	+	385184123	385184776	654
Capana00g001367	Chr00	-	385553122	385554798	564
Capana00g001368	Chr00	-	386176747	386177502	756
Capana00g001370	Chr00	-	386789957	386794981	1809
Capana00g001371	Chr00	-	386804187	386804606	420
Capana00g001372	Chr00	-	386831679	386832499	453
Capana00g001373	Chr00	+	386920073	386924847	1668
Capana00g001374	Chr00	-	386935728	386937183	1056
Capana00g001375	Chr00	-	386940823	386941227	405
Capana00g001376	Chr00	-	387241167	387241466	300
Capana00g001378	Chr00	-	387492904	387493287	384
Capana00g001379	Chr00	-	387511527	387512329	537
Capana00g001380	Chr00	+	387523084	387523763	540
Capana00g001384	Chr00	+	388211706	388212119	414
Capana00g001385	Chr00	+	388755944	388756691	561
Capana00g001386	Chr00	+	388858557	388865870	783
Capana00g001387	Chr00	+	389069231	389069741	411
Capana00g001388	Chr00	+	389073439	389078525	936
Capana00g001389	Chr00	+	389364508	389365689	582
Capana00g001390	Chr00	-	389418134	389419354	369
Capana00g001391	Chr00	+	389459022	389460251	369
Capana00g001392	Chr00	-	389707219	389708295	723
Capana00g001393	Chr00	-	389805337	389805747	411
Capana00g001394	Chr00	+	389819091	389825555	807
Capana00g001398	Chr00	-	390026019	390028229	489
Capana00g001399	Chr00	+	390049844	390051667	1824
Capana00g001400	Chr00	-	390068115	390069781	1206
Capana00g001401	Chr00	-	390086006	390087032	492
Capana00g001403	Chr00	+	390343059	390343568	510
Capana00g001404	Chr00	+	390347485	390347859	375
Capana00g001405	Chr00	+	390370855	390371811	957
Capana00g001409	Chr00	+	391212338	391212988	651
Capana00g001410	Chr00	+	391280192	391290951	1704
Capana00g001411	Chr00	-	391529847	391530704	858
Capana00g001413	Chr00	-	391976071	391976451	381
Capana00g001414	Chr00	-	391985058	391991572	447
Capana00g001416	Chr00	-	392161337	392163245	408
Capana00g001417	Chr00	-	392166816	392170708	873
Capana00g001418	Chr00	+	392230676	392231113	438
Capana00g001419	Chr00	+	392282546	392282848	303
Capana00g001420	Chr00	-	392369061	392369423	363
Capana00g001422	Chr00	+	392517336	392517902	567
Capana00g001423	Chr00	+	392681615	392682649	1035
Capana00g001424	Chr00	-	392695514	392704532	3822
Capana00g001425	Chr00	+	392711343	392714347	1920
Capana00g001426	Chr00	-	392871154	392873901	1674
Capana00g001427	Chr00	-	392890059	392891042	531
Capana00g001428	Chr00	+	392933085	392937744	2043
Capana00g001430	Chr00	-	393272649	393273998	1350
Capana00g001432	Chr00	-	393531740	393533086	1347
Capana00g001433	Chr00	+	393634170	393634673	504
Capana00g001434	Chr00	+	393807152	393807944	504
Capana00g001436	Chr00	+	394103127	394103504	378
Capana00g001437	Chr00	+	394124823	394125407	585
Capana00g001438	Chr00	-	394176566	394176937	372
Capana00g001439	Chr00	-	394178526	394179248	723
Capana00g001440	Chr00	-	394597333	394599731	627
Capana00g001441	Chr00	-	394686204	394687599	450
Capana00g001443	Chr00	+	394856343	394858771	2340
Capana00g001444	Chr00	-	394859469	394859780	312
Capana00g001445	Chr00	+	394922766	394925841	1398
Capana00g001446	Chr00	+	394935550	394936128	579
Capana00g001447	Chr00	+	394942020	394944228	411
Capana00g001448	Chr00	-	395037210	395038256	684
Capana00g001449	Chr00	-	395041765	395042088	324
Capana00g001450	Chr00	+	395042697	395043422	339
Capana00g001451	Chr00	-	395231145	395231627	483
Capana00g001453	Chr00	+	395251954	395252382	429
Capana00g001454	Chr00	-	395273039	395273805	729
Capana00g001458	Chr00	-	395942321	395942746	426
Capana00g001461	Chr00	-	396820085	396826527	864
Capana00g001463	Chr00	+	397086371	397087084	714
Capana00g001464	Chr00	+	397159079	397159381	303
Capana00g001465	Chr00	+	397186686	397187090	405
Capana00g001467	Chr00	-	397677649	397678775	669
Capana00g001469	Chr00	+	397690554	397701696	504
Capana00g001470	Chr00	-	397699621	397701082	822
Capana00g001471	Chr00	+	397702706	397703930	924
Capana00g001472	Chr00	+	397708610	397708942	333
Capana00g001473	Chr00	+	397713200	397713508	309
Capana00g001474	Chr00	+	397775710	397777390	579
Capana00g001475	Chr00	-	397921731	397922821	924
Capana00g001478	Chr00	+	398899360	398919795	1974
Capana00g001479	Chr00	+	398968102	398968506	405
Capana00g001480	Chr00	-	398975467	398987168	3825
Capana00g001481	Chr00	-	399377753	399378184	432
Capana00g001482	Chr00	+	399557120	399560446	1584
Capana00g001483	Chr00	+	399576820	399578447	882
Capana00g001484	Chr00	-	399593689	399598888	1182
Capana00g001486	Chr00	-	399610115	399614902	1410
Capana00g001488	Chr00	+	399862659	399869032	1269
Capana00g001489	Chr00	+	399941114	399941512	399
Capana00g001491	Chr00	-	400036755	400041858	354
Capana00g001492	Chr00	-	400051703	400052157	345
Capana00g001493	Chr00	-	400230710	400233106	663
Capana00g001494	Chr00	-	400239878	400262333	3273
Capana00g001496	Chr00	+	400327296	400327820	405
Capana00g001497	Chr00	+	400335448	400337809	1683
Capana00g001498	Chr00	+	400364995	400367460	1683
Capana00g001499	Chr00	-	400432298	400438074	720
Capana00g001500	Chr00	-	400444448	400448825	630
Capana00g001501	Chr00	-	400461914	400463805	342
Capana00g001502	Chr00	-	400466412	400466953	387
Capana00g001503	Chr00	+	400777653	400781901	1473
Capana00g001505	Chr00	-	400788607	400795042	2325
Capana00g001506	Chr00	+	400814529	400815905	732
Capana00g001507	Chr00	-	400817933	400820023	1041
Capana00g001508	Chr00	-	400832419	400834431	996
Capana00g001509	Chr00	-	400868460	400874966	1005
Capana00g001510	Chr00	-	401089952	401091734	567
Capana00g001511	Chr00	-	401092118	401092648	531
Capana00g001512	Chr00	+	401386386	401401721	1563
Capana00g001515	Chr00	+	401429852	401430508	657
Capana00g001516	Chr00	-	401430976	401431496	339
Capana00g001517	Chr00	+	401432281	401433186	345
Capana00g001518	Chr00	-	401433654	401434174	339
Capana00g001522	Chr00	-	401460009	401461332	432
Capana00g001524	Chr00	-	401736274	401736978	618
Capana00g001525	Chr00	-	401786428	401804134	2085
Capana00g001526	Chr00	-	401890061	401890951	891
Capana00g001528	Chr00	+	402136531	402146249	858
Capana00g001529	Chr00	+	402158892	402161286	729
Capana00g001530	Chr00	+	402355890	402356819	852
Capana00g001532	Chr00	-	402373955	402376541	1494
Capana00g001533	Chr00	+	402377815	402379575	1233
Capana00g001534	Chr00	-	402402149	402403589	528
Capana00g001535	Chr00	-	402462919	402466435	1617
Capana00g001536	Chr00	+	402555137	402559054	753
Capana00g001538	Chr00	+	402712534	402714780	1788
Capana00g001539	Chr00	+	402716940	402724639	1146
Capana00g001540	Chr00	+	402727566	402742633	3072
Capana00g001541	Chr00	-	402744104	402748653	2409
Capana00g001542	Chr00	-	402921004	402921821	309
Capana00g001544	Chr00	+	403657206	403658548	315
Capana00g001546	Chr00	-	403808928	403809308	381
Capana00g001547	Chr00	-	404095151	404100915	1632
Capana00g001549	Chr00	+	404122867	404123277	411
Capana00g001550	Chr00	+	404139087	404140532	1266
Capana00g001551	Chr00	+	404140569	404141819	822
Capana00g001552	Chr00	-	404143684	404144760	1077
Capana00g001553	Chr00	-	404144911	404145321	411
Capana00g001554	Chr00	-	404145358	404145657	300
Capana00g001555	Chr00	-	404145743	404146252	510
Capana00g001556	Chr00	+	404150421	404150762	342
Capana00g001557	Chr00	+	404150808	404151419	612
Capana00g001558	Chr00	-	404153239	404153649	411
Capana00g001561	Chr00	-	404725949	404731236	723
Capana00g001563	Chr00	+	404902885	404904326	777
Capana00g001564	Chr00	-	405168404	405169462	972
Capana00g001566	Chr00	-	405169504	405170760	1032
Capana00g001567	Chr00	+	405372462	405372821	360
Capana00g001568	Chr00	+	405377229	405382597	345
Capana00g001569	Chr00	+	405883469	405885917	678
Capana00g001570	Chr00	+	405907348	405907659	312
Capana00g001571	Chr00	+	405908403	405910181	891
Capana00g001572	Chr00	+	405925378	405926477	876
Capana00g001573	Chr00	-	405927505	405932122	735
Capana00g001574	Chr00	+	405940024	405940722	699
Capana00g001576	Chr00	-	405960942	405961367	426
Capana00g001577	Chr00	-	406738038	406741194	759
Capana00g001578	Chr00	-	406818871	406821242	450
Capana00g001579	Chr00	+	407189603	407198977	606
Capana00g001580	Chr00	+	407811415	407811798	384
Capana00g001581	Chr00	+	407811866	407812483	618
Capana00g001583	Chr00	+	407833313	407834980	1455
Capana00g001584	Chr00	-	408029937	408031974	711
Capana00g001585	Chr00	+	408273328	408279079	744
Capana00g001586	Chr00	+	408489361	408490404	1044
Capana00g001587	Chr00	+	408493529	408495002	804
Capana00g001588	Chr00	+	408496566	408499184	411
Capana00g001589	Chr00	+	408624344	408624769	426
Capana00g001590	Chr00	+	408744599	408745750	1152
Capana00g001591	Chr00	+	408879638	408888964	2316
Capana00g001592	Chr00	+	408924951	408925415	336
Capana00g001593	Chr00	+	409062027	409065982	1299
Capana00g001594	Chr00	+	409240246	409240563	318
Capana00g001595	Chr00	-	409274174	409274515	342
Capana00g001596	Chr00	+	409383737	409385858	1089
Capana00g001597	Chr00	-	409425998	409426811	549
Capana00g001599	Chr00	-	409470851	409500517	930
Capana00g001600	Chr00	+	410176827	410177698	741
Capana00g001601	Chr00	-	410456136	410459166	1383
Capana00g001602	Chr00	-	410459806	410461602	1797
Capana00g001603	Chr00	+	410748697	410749029	333
Capana00g001604	Chr00	+	410763302	410778986	1437
Capana00g001605	Chr00	+	411662870	411663220	351
Capana00g001607	Chr00	-	411790838	411793658	1041
Capana00g001610	Chr00	-	412247518	412250312	849
Capana00g001611	Chr00	-	412250904	412251418	438
Capana00g001613	Chr00	+	412340871	412341430	390
Capana00g001614	Chr00	+	412348741	412349371	411
Capana00g001615	Chr00	+	412550302	412550821	432
Capana00g001616	Chr00	+	412552406	412555290	666
Capana00g001617	Chr00	+	412634922	412635461	363
Capana00g001619	Chr00	+	412892956	412893789	480
Capana00g001620	Chr00	+	413136084	413137775	1266
Capana00g001621	Chr00	-	413139176	413140140	396
Capana00g001624	Chr00	-	413224483	413232179	1488
Capana00g001625	Chr00	+	413242003	413244821	834
Capana00g001626	Chr00	-	413246449	413253912	1614
Capana00g001627	Chr00	-	413267337	413270126	2790
Capana00g001628	Chr00	-	413343465	413344565	741
Capana00g001629	Chr00	+	413389375	413400682	942
Capana00g001630	Chr00	-	413521232	413521717	486
Capana00g001631	Chr00	+	413594042	413595127	1086
Capana00g001632	Chr00	+	413738070	413739420	432
Capana00g001634	Chr00	+	413755857	413756468	612
Capana00g001635	Chr00	+	413756647	413757321	675
Capana00g001636	Chr00	+	413757673	413758398	726
Capana00g001637	Chr00	-	413759623	413761389	999
Capana00g001638	Chr00	-	414306037	414309384	1926
Capana00g001640	Chr00	+	414553453	414553986	534
Capana00g001641	Chr00	+	414594556	414594903	348
Capana00g001642	Chr00	+	414787587	414792466	522
Capana00g001643	Chr00	+	414821717	414822184	468
Capana00g001645	Chr00	+	415145725	415148957	1395
Capana00g001646	Chr00	+	415226296	415226724	429
Capana00g001647	Chr00	+	415226737	415227405	669
Capana00g001648	Chr00	-	415634458	415637554	942
Capana00g001649	Chr00	+	415911078	415914605	1017
Capana00g001650	Chr00	+	415945244	415947254	579
Capana00g001651	Chr00	-	416242583	416243965	1164
Capana00g001652	Chr00	+	416783715	416785740	669
Capana00g001653	Chr00	-	416828891	416831104	2214
Capana00g001654	Chr00	-	416964628	416964975	348
Capana00g001655	Chr00	+	417157707	417158473	468
Capana00g001656	Chr00	+	417471189	417472957	549
Capana00g001658	Chr00	-	417496294	417496593	300
Capana00g001659	Chr00	+	417507601	417512656	1116
Capana00g001660	Chr00	+	417528422	417529417	996
Capana00g001661	Chr00	+	417556512	417561024	1683
Capana00g001662	Chr00	+	417562805	417566066	867
Capana00g001664	Chr00	-	417719128	417719592	465
Capana00g001665	Chr00	+	418142583	418143104	405
Capana00g001666	Chr00	-	418163619	418164865	528
Capana00g001667	Chr00	-	418165324	418165788	387
Capana00g001668	Chr00	-	418166296	418167509	585
Capana00g001669	Chr00	+	418182314	418182925	612
Capana00g001670	Chr00	-	418854351	418857364	1575
Capana00g001671	Chr00	-	418901841	418902703	678
Capana00g001673	Chr00	+	419253336	419254463	519
Capana00g001674	Chr00	-	419403863	419404489	627
Capana00g001675	Chr00	-	419534936	419535514	579
Capana00g001676	Chr00	+	419973448	419975141	510
Capana00g001677	Chr00	+	419984210	419984720	432
Capana00g001679	Chr00	-	420086895	420087905	1011
Capana00g001680	Chr00	-	420155726	420156265	540
Capana00g001681	Chr00	-	420406848	420407150	303
Capana00g001683	Chr00	+	420420915	420426224	2112
Capana00g001684	Chr00	-	420515712	420516196	372
Capana00g001685	Chr00	+	420664056	420664397	342
Capana00g001687	Chr00	-	420885901	420887497	1080
Capana00g001688	Chr00	-	420901478	420902178	657
Capana00g001689	Chr00	+	420903136	420903462	327
Capana00g001690	Chr00	+	420906845	420907342	498
Capana00g001691	Chr00	-	420920112	420924370	537
Capana00g001692	Chr00	-	420924473	420925631	666
Capana00g001693	Chr00	+	421012732	421018072	2343
Capana00g001694	Chr00	+	421063993	421065099	1107
Capana00g001695	Chr00	-	421344568	421353340	594
Capana00g001697	Chr00	-	421459981	421461528	402
Capana00g001698	Chr00	+	421511442	421512395	954
Capana00g001699	Chr00	-	421539977	421542780	2184
Capana00g001700	Chr00	+	421705458	421706489	489
Capana00g001702	Chr00	-	421771035	421774010	1176
Capana00g001703	Chr00	-	421795662	421796673	441
Capana00g001704	Chr00	+	421833431	421834169	345
Capana00g001706	Chr00	-	422183631	422189610	1083
Capana00g001707	Chr00	-	422208790	422220290	1629
Capana00g001708	Chr00	+	422267368	422269011	1644
Capana00g001709	Chr00	+	422269902	422271364	1344
Capana00g001710	Chr00	+	422283875	422285274	1326
Capana00g001711	Chr00	-	422315738	422317380	642
Capana00g001712	Chr00	-	422346210	422350424	1620
Capana00g001714	Chr00	-	422430307	422431444	837
Capana00g001715	Chr00	-	422456624	422460589	1305
Capana00g001716	Chr00	-	422461809	422468182	993
Capana00g001718	Chr00	+	422631179	422634130	786
Capana00g001719	Chr00	-	422853252	422863071	432
Capana00g001720	Chr00	+	423311316	423311912	510
Capana00g001721	Chr00	+	423381897	423383556	384
Capana00g001722	Chr00	+	423656216	423656734	411
Capana00g001723	Chr00	+	423863509	423864135	627
Capana00g001724	Chr00	+	424016326	424022400	1962
Capana00g001725	Chr00	+	424024986	424027678	1428
Capana00g001726	Chr00	+	424031206	424034970	1701
Capana00g001727	Chr00	+	424038104	424067031	3147
Capana00g001728	Chr00	-	424070413	424070739	327
Capana00g001730	Chr00	-	424427890	424429282	933
Capana00g001731	Chr00	-	424609658	424610075	351
Capana00g001732	Chr00	+	424610355	424611144	693
Capana00g001734	Chr00	-	424797183	424797978	699
Capana00g001735	Chr00	-	424798049	424799887	1356
Capana00g001736	Chr00	+	424804473	424806115	1395
Capana00g001737	Chr00	-	424908842	424911736	306
Capana00g001738	Chr00	-	425038164	425043189	1188
Capana00g001739	Chr00	+	425242510	425246776	438
Capana00g001740	Chr00	-	425660425	425660826	402
Capana00g001741	Chr00	-	425661431	425661895	465
Capana00g001744	Chr00	+	425795126	425800017	912
Capana00g001745	Chr00	+	426001633	426002774	771
Capana00g001746	Chr00	-	426047519	426048004	486
Capana00g001749	Chr00	+	426343462	426344895	1434
Capana00g001750	Chr00	+	426347800	426348147	348
Capana00g001751	Chr00	+	426351221	426354815	1044
Capana00g001752	Chr00	-	426371582	426374155	915
Capana00g001753	Chr00	-	426377296	426380429	885
Capana00g001754	Chr00	-	426390176	426404534	741
Capana00g001755	Chr00	+	426527959	426547376	2880
Capana00g001756	Chr00	-	426701557	426703529	1878
Capana00g001757	Chr00	-	426906917	426926075	1326
Capana00g001758	Chr00	-	426936562	426939748	498
Capana00g001759	Chr00	-	427028314	427028748	435
Capana00g001760	Chr00	-	427361210	427362086	360
Capana00g001761	Chr00	-	427426410	427427300	405
Capana00g001762	Chr00	-	427729893	427731464	1482
Capana00g001763	Chr00	+	427740292	427741962	735
Capana00g001764	Chr00	-	427750508	427753184	1077
Capana00g001765	Chr00	+	427770875	427775089	909
Capana00g001766	Chr00	-	427775748	427783904	789
Capana00g001767	Chr00	+	427794633	427798299	3069
Capana00g001768	Chr00	-	427800184	427806824	1599
Capana00g001769	Chr00	-	427813379	427820053	3543
Capana00g001770	Chr00	-	427869651	427871669	1095
Capana00g001771	Chr00	-	427897444	427914836	1314
Capana00g001772	Chr00	+	428015282	428015686	405
Capana00g001775	Chr00	-	428321354	428331549	1788
Capana00g001776	Chr00	+	428398610	428406029	2079
Capana00g001777	Chr00	+	428412629	428413321	693
Capana00g001778	Chr00	+	428415476	428416296	573
Capana00g001779	Chr00	+	428439968	428442675	1956
Capana00g001780	Chr00	+	428443992	428444315	324
Capana00g001781	Chr00	+	428446988	428447326	339
Capana00g001782	Chr00	-	428447816	428453864	2115
Capana00g001783	Chr00	-	428501313	428501702	390
Capana00g001784	Chr00	+	428506462	428507355	726
Capana00g001785	Chr00	+	428561862	428562653	792
Capana00g001786	Chr00	+	428583400	428583987	588
Capana00g001787	Chr00	-	428598016	428598913	315
Capana00g001790	Chr00	-	428797900	428800980	672
Capana00g001791	Chr00	+	428802191	428802614	327
Capana00g001793	Chr00	-	428828442	428829461	1020
Capana00g001794	Chr00	-	428855994	428856781	669
Capana00g001795	Chr00	-	428866137	428869386	1329
Capana00g001796	Chr00	-	429567923	429569019	540
Capana00g001797	Chr00	+	429570998	429572887	921
Capana00g001798	Chr00	-	429575502	429576597	753
Capana00g001800	Chr00	-	429596079	429597460	729
Capana00g001801	Chr00	+	429597582	429599425	456
Capana00g001802	Chr00	+	429599739	429604016	1038
Capana00g001803	Chr00	+	429604435	429604872	438
Capana00g001804	Chr00	+	429630748	429631101	354
Capana00g001806	Chr00	-	429633292	429633877	495
Capana00g001809	Chr00	-	429651840	429653197	597
Capana00g001810	Chr00	-	429653231	429653725	495
Capana00g001811	Chr00	+	429655176	429657065	921
Capana00g001812	Chr00	+	429764689	429766635	1044
Capana00g001813	Chr00	+	429809133	429809561	429
Capana00g001814	Chr00	+	429832393	429832893	501
Capana00g001815	Chr00	+	429833000	429834543	681
Capana00g001819	Chr00	-	430486464	430487042	579
Capana00g001820	Chr00	-	430515032	430515633	513
Capana00g001821	Chr00	-	430516666	430517494	468
Capana00g001822	Chr00	-	430543645	430543995	351
Capana00g001823	Chr00	+	430694156	430695415	1260
Capana00g001824	Chr00	+	430735470	430735910	441
Capana00g001825	Chr00	+	430736682	430737511	735
Capana00g001827	Chr00	-	430914454	430919922	579
Capana00g001828	Chr00	+	430965955	430967582	402
Capana00g001830	Chr00	-	431153812	431154500	348
Capana00g001831	Chr00	-	431538596	431538949	354
Capana00g001832	Chr00	+	431676017	431678846	303
Capana00g001833	Chr00	+	432009456	432012964	1404
Capana00g001834	Chr00	-	432244627	432245055	429
Capana00g001836	Chr00	+	432266373	432267731	1359
Capana00g001837	Chr00	-	432324185	432324571	387
Capana00g001838	Chr00	-	432381699	432382298	519
Capana00g001839	Chr00	-	432384378	432394362	771
Capana00g001840	Chr00	+	432757909	432758562	654
Capana00g001841	Chr00	-	432760991	432761452	462
Capana00g001842	Chr00	+	432761049	432761408	360
Capana00g001843	Chr00	+	433176844	433177843	456
Capana00g001846	Chr00	+	433437203	433437904	702
Capana00g001847	Chr00	+	433451374	433452030	657
Capana00g001848	Chr00	+	433452085	433453531	420
Capana00g001849	Chr00	-	433555674	433558847	795
Capana00g001850	Chr00	-	433589522	433596583	651
Capana00g001851	Chr00	-	433654464	433655303	618
Capana00g001852	Chr00	-	433716242	433716750	381
Capana00g001853	Chr00	+	433734375	433735025	651
Capana00g001854	Chr00	+	433740868	433753273	1851
Capana00g001855	Chr00	-	433756695	433758832	474
Capana00g001856	Chr00	+	434058038	434058409	372
Capana00g001857	Chr00	+	434813155	434813472	318
Capana00g001858	Chr00	-	435370448	435373463	600
Capana00g001859	Chr00	+	435396153	435398206	747
Capana00g001861	Chr00	-	435410079	435418176	774
Capana00g001862	Chr00	-	435712053	435712571	519
Capana00g001863	Chr00	-	435718612	435720416	1431
Capana00g001864	Chr00	-	435726299	435731139	777
Capana00g001865	Chr00	-	435732637	435738181	1080
Capana00g001867	Chr00	-	436064247	436064675	429
Capana00g001868	Chr00	-	436064738	436067715	1242
Capana00g001869	Chr00	+	436077558	436081939	1746
Capana00g001870	Chr00	+	436088182	436094566	2916
Capana00g001871	Chr00	-	436114157	436114681	525
Capana00g001872	Chr00	-	436122276	436123034	759
Capana00g001873	Chr00	-	436129129	436129653	525
Capana00g001874	Chr00	+	436320915	436322102	675
Capana00g001875	Chr00	-	436325743	436327868	810
Capana00g001876	Chr00	-	436624584	436627167	1341
Capana00g001877	Chr00	+	436710369	436710857	489
Capana00g001878	Chr00	+	436759154	436760153	492
Capana00g001879	Chr00	-	436759898	436763613	2790
Capana00g001880	Chr00	+	436786654	436795496	1650
Capana00g001881	Chr00	+	436800010	436804705	1428
Capana00g001882	Chr00	-	436807992	436810363	1161
Capana00g001883	Chr00	+	436959646	436962974	1749
Capana00g001884	Chr00	-	436964613	436965212	600
Capana00g001885	Chr00	-	436965526	436969151	1941
Capana00g001886	Chr00	-	437016264	437018795	1836
Capana00g001887	Chr00	-	437018811	437020987	372
Capana00g001888	Chr00	-	437031640	437032017	378
Capana00g001889	Chr00	+	437345234	437349364	588
Capana00g001890	Chr00	+	437394686	437394991	306
Capana00g001892	Chr00	-	438119613	438119966	354
Capana00g001893	Chr00	+	438546082	438552307	2028
Capana00g001894	Chr00	-	438723467	438724146	474
Capana00g001895	Chr00	+	438859152	438859976	690
Capana00g001896	Chr00	+	438933811	438940966	630
Capana00g001897	Chr00	+	438948692	438970322	3144
Capana00g001898	Chr00	+	439049491	439050742	876
Capana00g001899	Chr00	+	439050829	439051158	330
Capana00g001901	Chr00	-	439404179	439416533	4518
Capana00g001903	Chr00	+	439426706	439429822	3117
Capana00g001905	Chr00	-	439447491	439447881	312
Capana00g001906	Chr00	-	439842943	439849429	2676
Capana00g001907	Chr00	-	439881994	439885531	1905
Capana00g001908	Chr00	+	439916855	439927823	1659
Capana00g001909	Chr00	-	439928398	439930119	1722
Capana00g001910	Chr00	+	439971506	439973325	573
Capana00g001911	Chr00	+	440518607	440519701	819
Capana00g001912	Chr00	+	440538170	440538790	336
Capana00g001913	Chr00	+	440539576	440539902	327
Capana00g001915	Chr00	+	440556251	440556642	309
Capana00g001917	Chr00	-	440578161	440579702	663
Capana00g001918	Chr00	+	440680263	440683839	1761
Capana00g001919	Chr00	-	440688926	440713406	2127
Capana00g001920	Chr00	+	440701843	440703744	306
Capana00g001921	Chr00	+	440733425	440743131	1086
Capana00g001922	Chr00	+	440744089	440744827	678
Capana00g001923	Chr00	-	440826425	440827556	405
Capana00g001925	Chr00	-	441164846	441165368	360
Capana00g001927	Chr00	+	441194669	441195055	387
Capana00g001929	Chr00	+	441328370	441329257	480
Capana00g001931	Chr00	+	441432810	441435609	1155
Capana00g001932	Chr00	+	441438103	441447785	1269
Capana00g001933	Chr00	-	441449155	441451017	1044
Capana00g001934	Chr00	-	441460013	441466206	2277
Capana00g001935	Chr00	+	441480633	441482289	543
Capana00g001936	Chr00	+	441526811	441527992	1026
Capana00g001937	Chr00	+	441546257	441546619	363
Capana00g001938	Chr00	-	441683935	441687195	546
Capana00g001939	Chr00	+	441853157	441866528	780
Capana00g001940	Chr00	+	441908900	441913791	450
Capana00g001941	Chr00	+	441976310	441980345	678
Capana00g001942	Chr00	-	442059774	442061231	960
Capana00g001943	Chr00	-	442324011	442324697	414
Capana00g001944	Chr00	+	442740939	442742462	1524
Capana00g001945	Chr00	+	442908643	442909827	678
Capana00g001946	Chr00	+	442965218	442965856	639
Capana00g001947	Chr00	+	443024436	443029416	1614
Capana00g001949	Chr00	+	443069327	443069905	579
Capana00g001952	Chr00	-	443094000	443096688	738
Capana00g001953	Chr00	-	443096722	443097216	495
Capana00g001954	Chr00	+	443108736	443109163	312
Capana00g001955	Chr00	-	443112926	443114943	375
Capana00g001957	Chr00	-	443173323	443173631	309
Capana00g001958	Chr00	-	443174238	443174675	438
Capana00g001959	Chr00	-	443189143	443190137	393
Capana00g001962	Chr00	-	443200991	443201323	333
Capana00g001963	Chr00	+	443297925	443298413	489
Capana00g001964	Chr00	-	443406076	443432291	2094
Capana00g001965	Chr00	-	443631829	443632545	717
Capana00g001966	Chr00	+	443674482	443676367	1635
Capana00g001967	Chr00	+	443676644	443677688	567
Capana00g001968	Chr00	-	443807336	443808107	474
Capana00g001969	Chr00	+	443944981	443949395	912
Capana00g001970	Chr00	+	444351339	444352109	771
Capana00g001971	Chr00	-	444355387	444355785	399
Capana00g001972	Chr00	+	444364870	444365325	456
Capana00g001974	Chr00	+	444374763	444378207	1377
Capana00g001975	Chr00	-	444379109	444379555	447
Capana00g001976	Chr00	-	444381010	444388679	708
Capana00g001977	Chr00	-	444397124	444397489	366
Capana00g001978	Chr00	-	444398015	444398895	747
Capana00g001979	Chr00	+	444457509	444457829	321
Capana00g001980	Chr00	+	444505886	444506816	336
Capana00g001981	Chr00	-	444507033	444514964	1278
Capana00g001982	Chr00	-	444517448	444517844	312
Capana00g001983	Chr00	+	444565126	444565925	696
Capana00g001985	Chr00	-	444566574	444567308	483
Capana00g001986	Chr00	-	444837488	444838045	495
Capana00g001987	Chr00	-	445050073	445050402	330
Capana00g001988	Chr00	+	445050143	445054704	2337
Capana00g001989	Chr00	+	445144085	445148529	615
Capana00g001990	Chr00	+	446158060	446169411	2856
Capana00g001991	Chr00	-	446200012	446219634	6690
Capana00g001992	Chr00	+	446233656	446235470	384
Capana00g001993	Chr00	-	446583583	446591836	2838
Capana00g001994	Chr00	+	446660558	446663501	942
Capana00g001995	Chr00	-	446991553	446991993	441
Capana00g001996	Chr00	-	447121498	447123057	1560
Capana00g001997	Chr00	+	447268536	447271309	450
Capana00g001999	Chr00	+	447599663	447602500	813
Capana00g002000	Chr00	-	447614888	447615250	363
Capana00g002001	Chr00	+	447643823	447645353	558
Capana00g002002	Chr00	+	447651418	447651777	360
Capana00g002003	Chr00	-	447724256	447724780	525
Capana00g002004	Chr00	-	447724871	447725317	447
Capana00g002006	Chr00	+	448053113	448056351	528
Capana00g002007	Chr00	-	448066691	448068058	1098
Capana00g002008	Chr00	+	448100645	448103351	1116
Capana00g002009	Chr00	+	448107316	448108694	1140
Capana00g002010	Chr00	+	448110080	448111742	1023
Capana00g002011	Chr00	+	448298920	448299294	375
Capana00g002012	Chr00	+	448772264	448778938	2022
Capana00g002014	Chr00	-	448790309	448791969	603
Capana00g002015	Chr00	-	448793746	448794171	426
Capana00g002016	Chr00	-	448957662	448958021	360
Capana00g002017	Chr00	+	448964390	448965886	1182
Capana00g002019	Chr00	+	448977365	448978726	1362
Capana00g002020	Chr00	+	448979239	448981081	639
Capana00g002024	Chr00	+	449053628	449058430	372
Capana00g002025	Chr00	-	449076917	449086734	645
Capana00g002026	Chr00	+	449097097	449097888	507
Capana00g002028	Chr00	+	449126887	449129575	648
Capana00g002030	Chr00	+	449136700	449142331	1500
Capana00g002031	Chr00	-	449143932	449149457	2784
Capana00g002032	Chr00	+	449161841	449162497	657
Capana00g002033	Chr00	-	449163417	449165962	360
Capana00g002034	Chr00	+	449229671	449232251	2097
Capana00g002035	Chr00	+	449233520	449233981	462
Capana00g002036	Chr00	-	449234693	449235601	909
Capana00g002037	Chr00	-	449369485	449369910	426
Capana00g002038	Chr00	+	449370592	449371074	483
Capana00g002039	Chr00	+	449372100	449372561	462
Capana00g002042	Chr00	+	449373114	449373948	588
Capana00g002043	Chr00	+	449374416	449374901	486
Capana00g002044	Chr00	-	449375318	449376859	696
Capana00g002045	Chr00	-	449376893	449377387	495
Capana00g002046	Chr00	-	449381193	449382258	525
Capana00g002047	Chr00	-	449383526	449383960	435
Capana00g002048	Chr00	+	449384060	449384593	534
Capana00g002049	Chr00	+	449385411	449385905	495
Capana00g002050	Chr00	+	449394564	449394929	366
Capana00g002052	Chr00	-	449398230	449399053	597
Capana00g002053	Chr00	-	449400903	449401271	369
Capana00g002054	Chr00	-	449401597	449402172	576
Capana00g002056	Chr00	-	449403953	449404426	390
Capana00g002058	Chr00	-	449405940	449406341	402
Capana00g002059	Chr00	+	449406429	449407337	909
Capana00g002060	Chr00	-	449406446	449407297	852
Capana00g002061	Chr00	+	449408533	449409027	495
Capana00g002062	Chr00	+	449409061	449410400	597
Capana00g002066	Chr00	+	449413856	449415101	396
Capana00g002067	Chr00	-	449414762	449415139	378
Capana00g002068	Chr00	-	449415330	449415701	372
Capana00g002069	Chr00	+	449416830	449417192	363
Capana00g002071	Chr00	-	449733240	449736333	714
Capana00g002072	Chr00	+	449736780	449740181	516
Capana00g002074	Chr00	+	449742119	449744638	390
Capana00g002075	Chr00	-	449745406	449756552	3456
Capana00g002076	Chr00	-	449757044	449765324	7956
Capana00g002077	Chr00	-	449855007	449855657	651
Capana00g002078	Chr00	-	449855812	449858223	486
Capana00g002079	Chr00	+	449886609	449888262	1572
Capana00g002081	Chr00	-	450336162	450339811	582
Capana00g002082	Chr00	+	450365120	450366085	603
Capana00g002083	Chr00	-	450395259	450395582	324
Capana00g002084	Chr00	-	450407627	450407950	324
Capana00g002085	Chr00	-	450421830	450422288	459
Capana00g002087	Chr00	+	450640311	450640646	336
Capana00g002088	Chr00	+	450668939	450669430	492
Capana00g002089	Chr00	-	450670070	450671131	969
Capana00g002090	Chr00	-	450685288	450686685	1398
Capana00g002091	Chr00	-	450713444	450714835	1392
Capana00g002093	Chr00	+	450856595	450858745	705
Capana00g002094	Chr00	+	450872150	450873794	609
Capana00g002098	Chr00	-	451370291	451370860	570
Capana00g002099	Chr00	+	451399248	451401153	582
Capana00g002100	Chr00	-	451417876	451418844	969
Capana00g002101	Chr00	-	451449881	451452762	1656
Capana00g002102	Chr00	+	451897992	451898631	423
Capana00g002103	Chr00	+	451912103	451912762	660
Capana00g002104	Chr00	+	451964236	451969009	990
Capana00g002105	Chr00	-	452010997	452011808	678
Capana00g002106	Chr00	+	452038944	452039495	378
Capana00g002107	Chr00	+	452066773	452074603	792
Capana00g002108	Chr00	+	452102089	452102503	300
Capana00g002109	Chr00	-	452126377	452135679	651
Capana00g002110	Chr00	+	452210922	452226405	2091
Capana00g002111	Chr00	-	452226977	452236901	2097
Capana00g002112	Chr00	+	452237746	452240678	1452
Capana00g002113	Chr00	-	452241475	452241777	303
Capana00g002114	Chr00	+	452243716	452244063	348
Capana00g002115	Chr00	-	452245059	452251423	1092
Capana00g002116	Chr00	-	452274466	452275707	960
Capana00g002117	Chr00	-	452288853	452290224	474
Capana00g002118	Chr00	-	452387638	452391976	2709
Capana00g002120	Chr00	-	452404076	452405593	399
Capana00g002121	Chr00	-	452419436	452423970	1053
Capana00g002122	Chr00	-	452893646	452894189	447
Capana00g002123	Chr00	-	452894307	452895531	603
Capana00g002124	Chr00	-	452903530	452904903	1374
Capana00g002125	Chr00	-	452907031	452911029	2412
Capana00g002126	Chr00	+	452919953	452920252	300
Capana00g002127	Chr00	+	452932149	452937384	882
Capana00g002128	Chr00	-	453275087	453275725	552
Capana00g002129	Chr00	-	453351999	453354473	921
Capana00g002130	Chr00	-	453375212	453377475	828
Capana00g002131	Chr00	+	453498181	453503408	3495
Capana00g002132	Chr00	+	453505313	453506922	966
Capana00g002133	Chr00	-	453507319	453508482	618
Capana00g002134	Chr00	+	453537388	453543204	546
Capana00g002135	Chr00	-	453545865	453546170	306
Capana00g002136	Chr00	-	453568552	453573745	465
Capana00g002137	Chr00	+	453575782	453576271	360
Capana00g002138	Chr00	+	453576293	453578329	1119
Capana00g002139	Chr00	+	453579501	453579851	351
Capana00g002140	Chr00	+	454016947	454017900	954
Capana00g002141	Chr00	+	454040714	454041148	435
Capana00g002143	Chr00	+	454302180	454304093	1914
Capana00g002144	Chr00	+	454619411	454620040	543
Capana00g002145	Chr00	+	454636672	454637541	870
Capana00g002146	Chr00	+	454637596	454638396	801
Capana00g002147	Chr00	+	454651843	454652574	732
Capana00g002149	Chr00	-	454791341	454792178	762
Capana00g002150	Chr00	+	454806354	454807808	1368
Capana00g002151	Chr00	-	454836947	454842333	2409
Capana00g002152	Chr00	-	454848585	454852912	1977
Capana00g002153	Chr00	+	454887282	454890708	633
Capana00g002155	Chr00	-	455134392	455136651	966
Capana00g002156	Chr00	-	455171582	455176024	1026
Capana00g002157	Chr00	-	455204133	455208888	1248
Capana00g002158	Chr00	-	455237864	455246617	1155
Capana00g002159	Chr00	+	455275337	455278741	2097
Capana00g002160	Chr00	+	455279542	455280658	792
Capana00g002161	Chr00	+	455292366	455292776	411
Capana00g002162	Chr00	-	455401972	455406817	336
Capana00g002163	Chr00	+	455844612	455846706	354
Capana00g002164	Chr00	+	455860084	455861271	678
Capana00g002165	Chr00	-	455865811	455870943	1563
Capana00g002166	Chr00	-	455969759	455989156	1068
Capana00g002167	Chr00	+	456019206	456022361	1821
Capana00g002168	Chr00	+	456044784	456045309	438
Capana00g002169	Chr00	+	456090484	456092303	648
Capana00g002170	Chr00	+	456141486	456141977	492
Capana00g002172	Chr00	+	456143865	456144826	417
Capana00g002173	Chr00	+	456176014	456176373	360
Capana00g002174	Chr00	+	456178412	456178738	327
Capana00g002177	Chr00	+	456378975	456381549	1098
Capana00g002178	Chr00	+	456396392	456398548	1344
Capana00g002179	Chr00	-	456400045	456401979	1935
Capana00g002180	Chr00	+	456460955	456465889	2160
Capana00g002182	Chr00	-	456744868	456755210	1155
Capana00g002183	Chr00	-	456775332	456781026	777
Capana00g002184	Chr00	+	456798647	456799018	372
Capana00g002186	Chr00	+	456810222	456813869	675
Capana00g002187	Chr00	+	456816526	456819377	1065
Capana00g002188	Chr00	+	456821834	456823429	909
Capana00g002189	Chr00	-	456824073	456826318	885
Capana00g002190	Chr00	-	456851505	456854731	480
Capana00g002191	Chr00	-	456885043	456885738	696
Capana00g002192	Chr00	+	456913094	456913861	768
Capana00g002193	Chr00	-	457221140	457221802	513
Capana00g002194	Chr00	+	457334270	457335842	912
Capana00g002196	Chr00	+	457595233	457596792	711
Capana00g002197	Chr00	-	457639839	457641198	549
Capana00g002198	Chr00	-	457648286	457654217	1143
Capana00g002199	Chr00	+	457702106	457707026	468
Capana00g002200	Chr00	+	457709117	457713726	1362
Capana00g002202	Chr00	+	457748751	457750430	342
Capana00g002203	Chr00	+	457793213	457795564	2352
Capana00g002204	Chr00	-	458034177	458034991	372
Capana00g002205	Chr00	+	458142590	458149331	2157
Capana00g002206	Chr00	-	458157372	458159344	363
Capana00g002207	Chr00	+	458170462	458184044	1719
Capana00g002208	Chr00	+	458192057	458199494	3483
Capana00g002209	Chr00	+	458207094	458217487	3945
Capana00g002210	Chr00	+	458217687	458218462	372
Capana00g002211	Chr00	-	458219194	458222332	609
Capana00g002212	Chr00	-	458293484	458294061	354
Capana00g002213	Chr00	+	458416554	458416985	432
Capana00g002214	Chr00	+	458417244	458417783	540
Capana00g002215	Chr00	+	458422793	458423155	363
Capana00g002216	Chr00	+	458617879	458637123	2967
Capana00g002217	Chr00	+	458725063	458725410	348
Capana00g002219	Chr00	+	458905517	458905948	432
Capana00g002220	Chr00	-	458941387	458941848	462
Capana00g002221	Chr00	-	458949338	458949919	582
Capana00g002222	Chr00	-	458999406	459002041	2385
Capana00g002223	Chr00	-	459008159	459009011	651
Capana00g002224	Chr00	-	459019573	459020082	510
Capana00g002225	Chr00	+	459029434	459031300	1410
Capana00g002226	Chr00	+	459065254	459067146	1893
Capana00g002227	Chr00	-	459073265	459079120	1440
Capana00g002228	Chr00	-	459089862	459098947	3534
Capana00g002229	Chr00	-	459111373	459134684	5034
Capana00g002230	Chr00	+	459231707	459232099	393
Capana00g002231	Chr00	+	459235595	459240638	3309
Capana00g002233	Chr00	-	459323282	459326374	591
Capana00g002234	Chr00	-	459329276	459330403	666
Capana00g002235	Chr00	-	459348353	459349413	510
Capana00g002236	Chr00	-	459370615	459371871	318
Capana00g002238	Chr00	+	459553280	459553856	315
Capana00g002239	Chr00	-	459601087	459606352	774
Capana00g002240	Chr00	+	459615734	459616048	315
Capana00g002241	Chr00	+	459630779	459633801	888
Capana00g002242	Chr00	-	459648676	459649754	477
Capana00g002243	Chr00	+	459723845	459727760	597
Capana00g002244	Chr00	+	459742130	459743071	942
Capana00g002245	Chr00	-	459891062	459892451	375
Capana00g002246	Chr00	-	459898500	459900423	516
Capana00g002247	Chr00	-	459917630	459918376	336
Capana00g002248	Chr00	-	460191003	460193783	453
Capana00g002249	Chr00	+	460217157	460225025	2058
Capana00g002250	Chr00	-	460247839	460251061	831
Capana00g002251	Chr00	-	460282411	460284549	2139
Capana00g002252	Chr00	+	460316933	460318288	1356
Capana00g002254	Chr00	-	460669985	460677839	1701
Capana00g002255	Chr00	-	461625910	461627380	567
Capana00g002256	Chr00	-	461633024	461634163	351
Capana00g002257	Chr00	-	461645281	461653983	1560
Capana00g002258	Chr00	-	461762697	461763706	753
Capana00g002259	Chr00	+	461883398	461896201	954
Capana00g002260	Chr00	-	461937857	461938168	312
Capana00g002261	Chr00	+	461963315	461965337	432
Capana00g002263	Chr00	+	461966991	461967545	462
Capana00g002264	Chr00	+	462017425	462021809	1035
Capana00g002265	Chr00	+	462029248	462031334	987
Capana00g002266	Chr00	+	462033870	462039992	1125
Capana00g002267	Chr00	+	462047922	462050039	1089
Capana00g002268	Chr00	-	462057609	462058286	678
Capana00g002270	Chr00	-	462156527	462157917	309
Capana00g002273	Chr00	+	462225260	462252709	2202
Capana00g002274	Chr00	+	462274903	462301238	999
Capana00g002275	Chr00	-	462301178	462301531	354
Capana00g002276	Chr00	-	462327451	462328652	798
Capana00g002277	Chr00	-	462407155	462407859	603
Capana00g002278	Chr00	-	462416392	462418199	1080
Capana00g002279	Chr00	-	462432921	462436347	1290
Capana00g002280	Chr00	+	462445270	462445572	303
Capana00g002281	Chr00	-	462450286	462452539	1116
Capana00g002282	Chr00	-	462529610	462533241	651
Capana00g002284	Chr00	+	462548705	462568747	2712
Capana00g002285	Chr00	-	462624024	462625625	1602
Capana00g002289	Chr00	+	463266971	463282730	918
Capana00g002290	Chr00	-	463283332	463284969	1638
Capana00g002292	Chr00	-	463557575	463557895	321
Capana00g002293	Chr00	+	463936500	463937841	600
Capana00g002294	Chr00	+	463938378	463939615	696
Capana00g002295	Chr00	+	463953894	463954707	585
Capana00g002296	Chr00	+	464171083	464178160	1083
Capana00g002297	Chr00	+	464190533	464191052	372
Capana00g002299	Chr00	+	464359635	464363349	345
Capana00g002300	Chr00	-	464364361	464370354	1668
Capana00g002301	Chr00	+	464376231	464377310	1080
Capana00g002303	Chr00	+	464445100	464445453	354
Capana00g002304	Chr00	-	464447063	464447983	921
Capana00g002305	Chr00	+	464449713	464450300	588
Capana00g002306	Chr00	+	464463268	464468579	624
Capana00g002309	Chr00	-	464602635	464602952	318
Capana00g002310	Chr00	+	464617457	464617873	417
Capana00g002311	Chr00	-	464625845	464626288	345
Capana00g002314	Chr00	-	465109861	465111984	501
Capana00g002315	Chr00	+	465147116	465149261	1494
Capana00g002316	Chr00	+	465255932	465256669	645
Capana00g002318	Chr00	+	465359110	465364919	1278
Capana00g002319	Chr00	+	465373649	465374134	486
Capana00g002320	Chr00	-	465395895	465406412	2031
Capana00g002321	Chr00	+	465420950	465425020	4071
Capana00g002323	Chr00	-	465748057	465758009	711
Capana00g002325	Chr00	+	465898591	465898962	372
Capana00g002326	Chr00	-	466014292	466014726	435
Capana00g002327	Chr00	-	466776299	466777483	588
Capana00g002328	Chr00	+	466856432	466857700	588
Capana00g002329	Chr00	+	467051001	467051309	309
Capana00g002331	Chr00	+	467063708	467072949	549
Capana00g002332	Chr00	+	467094038	467099462	1224
Capana00g002333	Chr00	-	467721068	467722132	1065
Capana00g002334	Chr00	-	467731868	467734235	1044
Capana00g002335	Chr00	+	467811026	467812609	1407
Capana00g002336	Chr00	+	467816268	467816816	549
Capana00g002338	Chr00	+	467946326	467947777	1452
Capana00g002339	Chr00	-	467955174	467956391	777
Capana00g002341	Chr00	-	468118504	468119472	501
Capana00g002342	Chr00	-	468136744	468137286	543
Capana00g002343	Chr00	+	468264620	468269057	486
Capana00g002344	Chr00	+	468273713	468274806	594
Capana00g002346	Chr00	-	468608600	468610499	417
Capana00g002347	Chr00	+	468764571	468765122	552
Capana00g002348	Chr00	+	469515617	469519775	1239
Capana00g002349	Chr00	-	469741323	469744132	1794
Capana00g002350	Chr00	-	470386918	470392200	477
Capana00g002355	Chr00	+	470580410	470593923	867
Capana00g002357	Chr00	-	470598356	470599480	1125
Capana00g002358	Chr00	-	470599805	470600542	738
Capana00g002359	Chr00	-	470600751	470601749	999
Capana00g002361	Chr00	+	470899912	470900400	489
Capana00g002362	Chr00	-	470901149	470902225	1077
Capana00g002363	Chr00	+	470904714	470906388	528
Capana00g002364	Chr00	+	470908992	470909408	417
Capana00g002365	Chr00	+	470915720	470916154	435
Capana00g002366	Chr00	-	470920219	470921717	864
Capana00g002367	Chr00	-	470952799	470955287	819
Capana00g002368	Chr00	-	470955940	470958630	2691
Capana00g002369	Chr00	-	470965420	470966512	678
Capana00g002370	Chr00	-	470967928	470970909	2652
Capana00g002371	Chr00	-	470971467	470972894	1428
Capana00g002372	Chr00	-	470972910	470973972	936
Capana00g002373	Chr00	-	471038168	471040807	1473
Capana00g002374	Chr00	-	471055258	471058150	1965
Capana00g002376	Chr00	-	471569852	471570631	780
Capana00g002377	Chr00	-	471664405	471666477	1755
Capana00g002378	Chr00	-	471666511	471667008	498
Capana00g002379	Chr00	-	471668924	471671291	1494
Capana00g002380	Chr00	+	471740929	471741924	996
Capana00g002381	Chr00	-	471766653	471771619	2139
Capana00g002382	Chr00	+	472796094	472798400	2307
Capana00g002383	Chr00	-	472844983	472848508	2079
Capana00g002384	Chr00	-	473211122	473215813	1401
Capana00g002385	Chr00	+	473220742	473221152	411
Capana00g002386	Chr00	+	473221291	473221614	324
Capana00g002388	Chr00	-	473225593	473226133	447
Capana00g002389	Chr00	+	473236917	473238453	1032
Capana00g002390	Chr00	-	473240067	473245373	1119
Capana00g002391	Chr00	+	473248789	473250826	846
Capana00g002392	Chr00	-	473251275	473251938	564
Capana00g002393	Chr00	+	473257096	473263212	1503
Capana00g002394	Chr00	-	473264323	473269239	2295
Capana00g002395	Chr00	+	473272886	473274079	330
Capana00g002396	Chr00	-	473292153	473293358	393
Capana00g002397	Chr00	+	473385866	473388204	612
Capana00g002398	Chr00	+	473397467	473399563	1281
Capana00g002400	Chr00	-	473587237	473588268	417
Capana00g002401	Chr00	-	473593063	473593614	552
Capana00g002402	Chr00	-	473594206	473594598	393
Capana00g002403	Chr00	-	473661115	473662755	702
Capana00g002404	Chr00	-	473774577	473776384	786
Capana00g002405	Chr00	-	473776415	473778337	597
Capana00g002406	Chr00	-	474007776	474011820	1083
Capana00g002407	Chr00	-	474439632	474440610	402
Capana00g002408	Chr00	+	474547253	474549275	1143
Capana00g002409	Chr00	+	474628832	474629455	624
Capana00g002410	Chr00	+	474634611	474635687	639
Capana00g002411	Chr00	+	474666390	474670528	1932
Capana00g002413	Chr00	+	475037237	475038453	639
Capana00g002414	Chr00	+	475302079	475315496	2085
Capana00g002415	Chr00	-	475315945	475316785	618
Capana00g002416	Chr00	+	475461146	475461547	402
Capana00g002418	Chr00	-	475518912	475519829	918
Capana00g002419	Chr00	-	475633341	475633890	372
Capana00g002421	Chr00	-	475727837	475729048	1212
Capana00g002422	Chr00	+	475731340	475732170	831
Capana00g002423	Chr00	+	475732205	475732609	405
Capana00g002424	Chr00	-	475742780	475744462	1518
Capana00g002425	Chr00	-	475793957	475794262	306
Capana00g002426	Chr00	+	475808144	475809163	1020
Capana00g002427	Chr00	-	475856784	475857614	831
Capana00g002428	Chr00	+	475865824	475867034	1005
Capana00g002429	Chr00	+	475871366	475872624	1002
Capana00g002430	Chr00	+	475876303	475877255	651
Capana00g002431	Chr00	+	475879995	475889151	1161
Capana00g002432	Chr00	-	475890462	475905885	1515
Capana00g002433	Chr00	-	475921992	475928455	1029
Capana00g002435	Chr00	-	475938364	475940425	879
Capana00g002436	Chr00	+	475947453	475961804	3012
Capana00g002437	Chr00	+	475963546	475965904	888
Capana00g002438	Chr00	+	475973173	475978255	1173
Capana00g002439	Chr00	-	475978474	475980113	420
Capana00g002440	Chr00	-	475980949	475985479	1242
Capana00g002441	Chr00	-	476003271	476004531	753
Capana00g002442	Chr00	-	476007100	476011407	573
Capana00g002443	Chr00	-	476016740	476017672	933
Capana00g002444	Chr00	-	476023987	476025086	735
Capana00g002445	Chr00	-	476026995	476027486	345
Capana00g002446	Chr00	+	476058672	476060023	543
Capana00g002448	Chr00	-	476089274	476089997	651
Capana00g002450	Chr00	-	476190802	476191917	1116
Capana00g002451	Chr00	-	476192754	476193620	867
Capana00g002452	Chr00	-	476194816	476195901	1086
Capana00g002453	Chr00	+	476217100	476218583	546
Capana00g002454	Chr00	-	476219549	476221087	1326
Capana00g002455	Chr00	+	476236245	476237732	1488
Capana00g002456	Chr00	+	476542130	476542524	309
Capana00g002457	Chr00	+	476575172	476577144	579
Capana00g002458	Chr00	+	476586057	476587871	777
Capana00g002459	Chr00	+	476691380	476696531	573
Capana00g002460	Chr00	+	476769275	476769802	528
Capana00g002461	Chr00	-	476828373	476831066	660
Capana00g002462	Chr00	+	476921142	476925472	399
Capana00g002463	Chr00	-	476927009	476931948	312
Capana00g002464	Chr00	+	476978994	476980517	612
Capana00g002466	Chr00	-	476997324	476999056	651
Capana00g002467	Chr00	+	477193537	477196177	447
Capana00g002469	Chr00	+	477239783	477241326	1065
Capana00g002470	Chr00	-	477417397	477418016	459
Capana00g002471	Chr00	-	477418599	477419562	606
Capana00g002472	Chr00	-	477419816	477420216	321
Capana00g002473	Chr00	-	477421838	477422462	384
Capana00g002474	Chr00	+	477454166	477454555	390
Capana00g002475	Chr00	+	477455199	477455647	375
Capana00g002476	Chr00	+	477455956	477456954	501
Capana00g002477	Chr00	+	477457980	477458351	372
Capana00g002479	Chr00	+	477598131	477599976	516
Capana00g002480	Chr00	-	477601362	477609594	1383
Capana00g002481	Chr00	+	477625377	477625721	345
Capana00g002482	Chr00	-	477628915	477630471	1557
Capana00g002483	Chr00	-	477636996	477651946	1380
Capana00g002485	Chr00	-	477799026	477803890	861
Capana00g002487	Chr00	+	478363421	478364794	1374
Capana00g002488	Chr00	+	478706211	478712300	1062
Capana00g002489	Chr00	-	478713686	478719237	1590
Capana00g002490	Chr00	+	478739587	478747427	5208
Capana00g002491	Chr00	-	478753727	478756344	732
Capana00g002492	Chr00	+	478786231	478787937	714
Capana00g002493	Chr00	+	478792256	478793481	417
Capana00g002494	Chr00	-	478796740	478802147	1944
Capana00g002497	Chr00	-	478813355	478814572	522
Capana00g002498	Chr00	-	478822362	478830065	2145
Capana00g002499	Chr00	-	478832456	478839492	1131
Capana00g002500	Chr00	-	478843383	478848625	1659
Capana00g002501	Chr00	-	478856901	478859383	1263
Capana00g002502	Chr00	-	478871767	478876926	2406
Capana00g002503	Chr00	-	479101672	479103673	1641
Capana00g002504	Chr00	-	479119962	479124287	1302
Capana00g002505	Chr00	-	479220973	479222506	987
Capana00g002506	Chr00	-	479264838	479265358	300
Capana00g002507	Chr00	-	479458103	479462445	492
Capana00g002508	Chr00	-	479863542	479866153	1338
Capana00g002509	Chr00	-	479894487	479895582	963
Capana00g002510	Chr00	-	479937945	479939255	1311
Capana00g002511	Chr00	+	479961009	479961455	447
[truncated: 37,830 more rows]
