# Supplementary material for: Transcriptome Analysis of Pepper (Capsicum annuum) Revealed a Role of 24-Epibrassinolide in Response to Chilling
Source: Front Plant Sci. 2016 Aug 29;7:1281. doi: 10.3389/fpls.2016.01281 (PMC5002408; doi:10.3389/fpls.2016.01281)
Supplement: Table S3 — RPKM of all genes. [file Table3.XLSX]

## Sheet: rpkm
geneID	Chill+EBR_1	Chill+EBR_2	Chill_1	Chill_2
Capana09g000024	14.3124	11.2333	16.2346	12.9733
Novel03931	0	0	0	0
Capana11g001520	2.45429	3.54465	4.74706	2.00665
Capana02g002646	19.4403	15.0948	25.364	18.9575
Capana00g003907	4.22693	4.3412	4.71708	5.33267
Capana01g003423	10.2069	7.45367	8.52619	11.6732
Novel00962	0.303643	0.133651	0.684363	0.221445
Capana00g003804	0	0	0	0
Capana01g001068	329.191	271.015	543.868	424.689
Capana08g000952	0	0	0	0
Capana01g004304	0.741158	0.626866	0.740743	0.612062
Capana09g001645	35.2175	45.8428	34.9127	34.3634
Capana00g002385	2.34345	3.52424	2.43773	1.06816
Capana07g002459	67.9844	73.5312	67.349	62.3379
Capana00g001427	11.207	13.3064	6.44668	8.01968
Capana07g002244	27.8934	26.4889	26.2172	27.0599
Capana03g003204	0	0	0	0
Capana01g001285	0	0.0309085	0	0.0384091
Capana03g003363	233.079	194.347	127.686	156.179
Capana12g000618	0	0	0	0
Novel03983	0	0	0	0
Capana07g001224	3.30619	4.55151	4.69538	5.20714
Capana12g002508	31.5319	32.8049	31.0611	30.9989
Novel02857	17.526	27.5183	22.9279	27.9787
Capana04g000568	47.3673	47.4735	65.9296	87.8448
Novel03485	2.18701	2.27821	2.46458	2.39246
Capana07g001429	255.721	252.962	256.219	278.102
Capana00g004456	8.72938	4.0223	6.12735	6.56416
Capana07g002233	77.2929	56.8943	63.1222	54.3039
Capana02g003250	0	0	0	0
Novel00483	1.28592	1.32069	2.34091	3.04791
Capana01g003040	37.7687	39.8055	43.1244	35.2989
Capana03g003304	0	0	0	0
Capana08g001928	3.21712	2.28745	2.55282	3.52686
Capana01g001977	0	0	0	0
Capana07g001310	19.6613	16.0119	19.4815	18.9446
Capana03g003347	2.56734	3.44957	2.60035	3.10415
Capana08g000857	12.0174	13.6331	6.66333	7.59835
Capana07g000061	0	0	0	0
Capana03g002531	4.33546	5.56583	15.0923	12.0129
Capana02g002873	0	0	0	0
Capana04g000531	18.3107	21.0288	20.9796	22.3241
Capana02g001186	16.901	15.1796	19.5861	14.507
Capana11g001736	0	0	0	0
Capana04g001112	5.14356	4.91933	7.42273	6.4893
Capana00g003157	0	0	0	0
Capana02g003282	0.0264807	0.0815898	0	0.0337964
Capana12g001618	21.099	22.8182	21.2691	21.6137
Capana11g001334	1.04555	0.930636	0.84592	0.845116
Capana12g001145	14.4991	13.0297	14.9927	14.3978
Capana11g000095	31.7308	35.4726	32.4882	29.6858
Novel01718	7.89177	6.86769	9.13883	9.84133
Novel01601	9.73453	9.1325	5.16857	7.82463
Capana00g003290	0	0	0	0
Capana00g005044	2.02546	1.19877	0.833257	1.09535
Capana05g002416	56.9762	51.4345	63.9343	56.6245
Capana04g002874	29.434	13.329	31.3479	21.195
Capana00g004465	0.0148718	0	0	0
Capana03g000412	64.3271	66.1991	72.25	62.6693
Capana10g001593	0.0252558	0	0	0
Capana09g000951	11.1781	12.0128	10.6988	11.2512
Capana06g000035	0	0	0	0
Capana03g000024	0	0.0324411	0	0
Capana01g001505	2.57163	4.50691	2.09017	2.04753
Capana01g000426	10.0266	10.6608	9.59365	9.75053
Capana09g000091	44.2266	43.344	44.6696	44.2705
Capana07g001340	0	0	0	0
Capana01g002692	0	0	0	0
Capana02g003665	11.6994	10.2193	16.3683	18.7016
Capana00g003837	33.963	35.2911	34.6344	32.903
Capana03g003442	0	0	0	0
Capana00g001256	109.087	110.701	114.338	143.795
Capana04g000407	431.994	377.987	418.204	429.325
Novel01171	1.78693	0.516161	0.338849	0
Novel04213	0	0.219431	0.086431	0
Capana03g003462	6.87835	6.90562	5.49442	6.06958
Capana05g000746	32.4203	24.3047	25.43	32.3768
Novel00210	1.75249	1.5052	1.1387	1.11832
Novel03421	3.64733	0.179446	0.980704	3.20551
Capana06g001218	0.789761	0.751028	0.816464	0.5973
Capana05g001865	11.1755	14.788	2.91774	4.01251
Capana00g002809	33.1348	34.6074	38.3951	39.4218
Capana02g002535	0.761137	0.479114	0.655543	0.846069
Capana02g002201	3.46293	2.54886	4.08589	3.33927
Capana02g002296	202.753	206.61	255.084	216.884
Capana00g003424	2.24969	3.0931	1.54126	5.32561
Capana06g001690	10.3701	16.7983	5.11595	6.34851
Capana00g000379	0	0	0	0
Capana00g001913	0	0	0	0
Capana03g002216	10.8342	11.0652	8.07166	8.64204
Novel00605	2.5712	2.06974	2.40357	2.39463
Capana01g000247	7.52928	10.6895	25.2328	13.6604
Capana04g002434	0	0	0	0
Capana12g002242	0	0	0	0
Capana09g002365	11.4829	11.0369	10.9901	9.20758
Capana01g001600	0	0.134584	0	0.083622
Capana02g000039	0	0	0	0
Novel02195	2.5772	1.50725	1.91138	1.3705
Capana09g000996	20.3069	15.8482	17.4268	20.1728
Capana00g002962	0	0	0	0
Capana12g000796	0	0	0	0
Capana02g000337	15.3169	13.9855	13.811	14.7437
Capana11g001516	0	0	0	0
Capana00g004380	0	0	0	0
Capana12g002683	6.55209	6.61706	6.36132	6.9685
Capana03g001273	0.0226604	0.0465459	0.0825023	0.0289207
Capana00g005064	6.28046	6.62777	8.25134	7.28016
Capana02g003064	15.476	15.4859	20.0285	17.8059
Capana03g003280	0	0	0	0
Capana00g002977	0	0	0	0
Capana09g002127	0	0	0	0
Capana08g002211	27.2003	28.1318	21.8781	42.2756
Capana03g001579	0	0	0	0
Capana00g002058	0	0	0	0
Capana01g001213	4.54856	4.76884	5.98017	3.99105
Capana00g002580	0	0	0	0
Capana01g004369	6.1115	6.82082	6.08511	6.9547
Capana06g000566	2.62258	1.62861	1.18429	2.72439
Capana07g000125	1.65491	1.79677	2.09448	1.7802
Capana01g001558	1.54352	1.20781	0.535207	0.375227
Capana05g001123	0	0	0	0
Capana03g000074	24.1101	21.1591	17.0137	25.855
Capana08g001122	0.0992741	0.0509789	0.180719	0.274517
Capana03g003900	0	0.0236231	0	0.0146779
Capana01g000444	6.25065	6.74674	7.34423	5.79257
Novel01993	14.2032	16.0687	13.4665	14.1146
Capana00g002108	0	0	0	0
Novel02217	3.60102	3.78784	5.33942	3.83606
Capana03g000494	5.76959	8.17578	7.26791	5.31293
Capana07g001838	1.35364	1.1449	0.579808	1.01624
Capana04g001361	0	0	0	0
Capana07g001894	0	0	0	0
Capana04g001082	17.9911	15.4846	10.0714	12.936
Capana08g001222	16.812	19.9604	17.5231	17.8221
Capana02g002105	0	0	0	0.142076
Capana05g001930	0	0	0	0
Capana08g001927	26.2034	30.6604	20.6015	22.9835
Capana01g000177	88.7933	98.2214	78.1899	90.842
Capana03g001835	0	0	0	0
Capana04g001767	0	0	0	0
Capana10g002257	2.17712	2.83223	2.37795	2.31548
Capana07g001803	400.887	519.78	314.272	359.3
Capana12g001147	160.682	122.644	166.985	162.202
Capana08g002490	51.8589	56.4794	147.002	120.118
Capana05g002010	0.0830881	0	0	0
Capana07g000869	0	0	0	0
Capana02g000790	0	0	0	0
Capana05g001070	9.85687	9.60684	8.82936	10.5689
Novel00915	3.93333	3.62822	5.14921	1.74305
Capana12g002431	0	0	0	0
Capana04g001034	0	0	0	0
Capana03g003703	0	0	0	0
Capana04g000029	1.42102	1.67751	0.773077	1.39668
Capana03g002381	3.0252	2.69417	8.85758	5.37295
Capana04g001341	0.196003	0.704554	0	0.125076
Capana10g002123	243.561	252.935	272.043	258.277
Capana12g001007	224.145	240.777	257.135	243.898
Capana05g000495	0	0	0	0
Novel03562	6.77926	6.47257	6.15528	6.05649
Capana07g001308	4.58646	3.81322	5.69868	6.27165
Novel01582	4.89417	3.75964	4.03216	3.80869
Capana04g000879	2.37127	1.84965	3.13278	2.2602
Novel01421	0.703034	0.618891	0.975093	0.640899
Capana11g001816	27.7204	24.3287	32.6476	27.338
Capana08g000017	0	0	0	0
Novel01818	0.231306	0.542991	0.441122	0.295207
Novel01476	6.95192	6.07351	6.73856	7.31693
Capana02g000745	0	0	0	0
Capana02g000877	9.01413	8.44235	9.94766	9.2989
Capana08g001212	0.0203662	0.0418335	0.0247165	0.0259926
Capana00g004317	5.56143	5.07713	8.4159	6.9226
Capana12g000838	0.417641	0.272956	0.737239	1.06604
Capana01g001958	26.0836	19.1302	23.9686	24.788
Capana11g000070	0.0343298	0.0528868	0.0416628	0
Capana01g003941	0.805629	0.885133	1.38699	0.908638
Novel01475	0.797738	0.819303	1.23922	0.73305
Capana10g000212	15.4423	14.3719	11.7458	13.8864
Capana03g004280	0	0.0885423	0	0
Capana02g003362	0.147475	0.227192	0.22372	0.0627389
Capana04g001171	3.89849	0	4.03546	3.21945
Capana03g000147	209.518	173.304	229.12	207.378
Capana10g001755	663.734	610.306	734.775	700.54
Capana06g001264	0.955513	0.858676	1.15962	1.21949
Capana12g001476	0	0	0	0
Capana06g001346	0	0	0	0
Novel03987	0.48234	0.573597	0.554562	0.550794
Capana06g000136	0.836074	1.10401	0.193269	0.558932
Capana06g001877	0.0564835	0.116021	0.0685487	0
Capana00g002123	0	0	0	0
Capana06g000444	0	0	0	0
Capana03g003446	44.7066	45.7202	47.4598	46.7363
Capana10g001816	85.399	81.8931	72.36	80.4557
Novel00528	0.867796	0.643684	0.731363	0.753741
Capana04g002128	0	0	0	0
Novel04270	0.687969	0.962134	0.941509	0.61649
Capana04g001772	1.38285	0.591765	1.46846	2.27965
Capana10g000642	20.3015	11.98	20.843	27.4306
Capana00g001775	7.81084	7.46875	8.40527	8.29906
Capana01g003245	0.321481	0.660343	0.13005	0.54706
Capana03g002240	14.5582	13.6285	15.0099	11.4276
Capana00g002972	0	0	0	0
Capana02g002727	29.6104	24.8032	37.8213	34.6817
Capana02g002943	0.0578368	0	0	0.0184538
Capana02g001894	19.7461	18.6508	15.7077	18.8224
Capana01g002263	22.1354	40.3753	23.855	23.6741
Capana08g001673	0	0	0	0
Capana01g000122	0.0538317	0	0	0
Capana04g001829	49.5413	48.1285	46.9644	51.8547
Capana08g000286	0	0	0	0
Novel04440	11.0236	8.98704	8.71543	9.44782
Capana04g000054	141.095	135.884	137.071	131.968
Capana01g000158	0	0	0	0
Capana03g002062	33.4535	28.2109	33.2593	28.7853
Capana04g000247	0	0	0	0
Capana05g002210	16.5377	13.7011	21.8097	18.8552
Capana03g001501	0	0	0	0
Capana12g000572	18.3936	19.218	18.0063	17.8858
Capana03g000313	0	0	0	0
Capana03g002447	5.30007	5.62123	5.84362	5.83586
Capana01g004302	12.9914	11.7074	14.2888	13.7118
Capana00g000516	0	0	0	0
Capana09g002012	49.228	43.4146	67.9999	75.8034
Capana06g001130	0	0	0	0.0406496
Capana01g002677	7.43603	9.05423	6.5922	6.62507
Capana07g002389	0	0	0	0
Capana07g000175	85.5509	73.6865	96.9349	82.1201
Capana05g000930	0.0597196	0	0	0
Capana03g000992	6.63238	10.6986	13.7335	6.0257
Novel00164	0.878939	0.984763	1.50306	2.09055
Capana04g000251	14.5698	17.9741	17.9958	15.4041
Capana04g000742	2.65273	2.23315	2.86752	3.68159
Capana09g001729	0.0871951	0.0447761	0.158731	0.111284
Capana01g000446	9.34279	8.83209	9.14808	8.53641
Capana00g002257	0.0661509	0.0226464	0.0267604	0.056284
Capana03g001721	62.7466	55.4362	68.5319	68.5998
Capana00g002551	0.0159918	0.0985449	0.135855	0.0408197
Capana11g002213	10.8206	11.1763	9.02822	10.6321
Capana01g001112	7.82478	6.72309	9.26006	17.2946
Capana04g000363	50.9779	51.441	52.2767	50.4769
Capana02g002853	167.913	168.602	161.231	167.164
Capana02g003202	18.8854	18.963	18.6221	17.0011
Capana00g004896	0	0	0	0
Capana02g001197	60.1932	47.6557	50.0165	52.0176
Capana06g001202	7.14285	6.37069	6.61551	7.79672
Capana10g002219	0.382205	0.214111	0.295175	0.221725
Novel03703	22.2039	11.0763	16.1681	14.214
Capana06g000751	78.4094	90.0479	71.2802	71.4456
Capana01g002730	1.26512	1.36511	0.874571	0.899287
Capana04g001792	0	0	0	0
Capana06g002217	0	0	0	0
Capana04g002342	53.6879	59.7188	42.3018	53.2256
Capana04g001367	0	0	0	0
Capana00g000233	1.07801	1.40911	1.42722	1.37583
Capana01g001704	0	0	0	0
Capana12g002834	5.04603	3.85422	4.9888	5.88007
Capana07g002086	75.462	99.1979	40.0325	45.7758
Capana05g002462	28.317	33.6042	23.1795	24.7805
Capana00g004750	0.799964	1.60895	2.87207	3.14798
Capana00g003154	0.294004	0.503253	0.773077	0.250151
Capana08g000521	0	0	0	0
Capana08g001740	0.200282	0	0	0
Capana01g003627	0.856239	0.267639	1.26504	1.28284
Capana05g001061	0	0	0	0
Capana01g003255	0.458646	0.471045	0.556616	0.468283
Capana03g003130	0.135962	0.186184	0.165005	0.404889
Novel03755	2.42243	2.43263	2.3519	4.19092
Capana07g002383	1.41979	1.80887	1.11236	0.596364
Capana01g000312	0	0	0	0.0233395
Capana00g003744	0	0	0	0
Capana06g002671	0	0	0	0
Novel02722	2.56798	1.98006	2.40606	2.7096
Capana02g000262	21.5211	16.396	25.5829	24.765
Capana04g000835	2.67432	2.95261	2.92101	2.77318
Capana07g001324	23.2616	35.6267	11.0477	11.9889
Capana09g002136	4.49473	4.99308	0.779262	1.75606
Capana03g004505	4.16237	5.92839	5.33741	4.86125
Novel03732	2.19159	1.85939	1.82712	1.67823
Capana00g001372	0.15187	0	0.36862	0.290739
Capana09g000407	3.64621	3.96787	4.40623	2.97034
Novel02623	0.999081	0.695093	0.488907	0.582703
Capana02g001876	0.0475774	0.0977271	0.461922	0
Capana12g002545	12.5887	12.7879	11.2324	11.9001
Capana05g002494	3.39738	2.27769	2.34786	1.56576
Capana07g000637	43.7786	40.8294	41.8768	45.997
Capana12g002920	9.16725	11.7178	7.78435	7.17204
Capana10g001907	18.1907	23.3456	16.7752	23.5095
Capana08g000359	0	0	0	0
Capana01g003653	0	0	0	0
Capana00g000871	296.417	257.792	381.089	287.751
Capana01g002036	0	0	0	0
Capana08g002342	50.605	46.1869	39.186	52.0737
Capana00g004297	4.63056	5.20867	6.69009	3.23633
Capana01g000487	26.2243	45.1561	15.2697	11.1801
Capana00g004194	20.5607	19.0197	17.7196	24.3985
Capana06g001743	2.44908	0.685988	3.10732	1.42076
Capana03g002109	17.909	31.0105	13.1865	7.38661
Capana01g001882	0	0	0	0
Capana01g004440	2.59471	2.86789	3.05899	3.12231
Capana03g001407	0	0	0	0
Capana10g000184	3.21231	2.566	2.49069	3.03686
Novel02365	6.60561	4.17488	6.83935	7.88027
Capana06g002551	0.852854	0.389293	0.575016	0.544234
Capana03g001538	93.5864	87.3983	78.911	86.8627
Capana00g004820	35.8479	31.527	41.7148	36.2047
Capana05g002442	0.150212	0.0514241	0	0
Capana06g002754	43.5493	45.1795	14.852	12.5232
Capana12g002030	0.321631	0.214712	0.331784	0.492584
Capana07g000629	0	0	0	0
Capana12g002420	0.325459	1.13133	0	0.0319516
Capana09g001584	11.0603	11.2551	14.408	15.2814
Capana11g001940	40.4836	35.9482	39.2438	36.0712
Capana03g002942	0.436806	0.373845	0.323956	0.294226
Capana06g001360	12.3261	7.78532	15.4229	11.3006
Capana01g003433	0	0	0	0
Capana06g001905	0.955513	0.981343	0.942188	1.37192
Capana09g000873	0	0	0	0
Capana11g001084	2.81504	2.53857	1.83317	2.54121
Capana03g000789	1.79654	1.65517	1.85966	1.8208
Capana04g002529	0.306445	0.10491	0.0929759	0.130368
Capana02g003041	3.10659	8.00544	3.56453	2.95561
Capana07g001697	16.9225	16.1617	15.2589	14.1292
Capana09g001121	0.077474	0.159137	0	0.0988774
Novel02593	0.817122	0.659963	0.625807	0.698618
Capana12g002426	0	0	0	0
Capana00g003255	11.442	10.4512	10.6231	10.3406
Novel03408	2.44539	2.85566	2.19832	2.90134
Capana03g001557	11.2919	10.058	11.2507	9.42972
Capana09g000235	52.0072	54.9903	52.8039	47.6907
Novel02040	2.3002	2.255	2.62235	1.91263
Capana00g004454	12.7871	9.22553	17.3782	5.73215
Capana10g000750	0	0	0	0
Capana08g000292	28.078	29.6334	35.1592	31.4268
Capana09g001155	0	0	0	0
Capana06g002107	177.217	144.146	212.43	209.875
Capana04g002633	0.260594	0.178426	0.10542	0.221725
Capana02g002344	0	0	0	0
Capana01g001570	0	0	0	0
Capana03g003217	0.494942	1.10136	0.300332	0.315839
Capana07g000619	0	0	0	0
Capana12g000932	0.0144958	0	0.0351843	0.0370009
Capana05g001298	8.4262	9.17783	8.34428	7.94186
Capana04g002831	2.11081	1.81995	1.67617	2.0953
Capana09g000266	0	0	0	0
Capana02g001341	61.7898	61.5793	77.4044	60.0598
Capana01g003818	0.0524527	0.0215483	0.0127314	0.0133887
Capana01g000473	0	0	0	0
Capana00g004719	25.5954	25.2237	33.9805	28.9845
Novel03237	20.0058	21.0545	38.6192	35.5198
Capana03g001870	2.19099	1.65016	2.65899	1.39814
Capana02g003639	0.394793	0.951962	0.395797	0.547674
Capana00g000857	0	0	0	0
Capana12g000524	0	0	0	0
Capana08g002852	36.3043	33.2427	35.4899	37.5615
Capana00g000072	1.57379	1.19301	2.27376	2.05639
Capana00g005028	7.048	6.69834	7.27686	7.51831
Novel00214	0.331605	0.249751	1.18048	0.677145
Capana02g000254	0	0	0	0
Capana05g000402	0	0	0	0
Capana05g001315	24.3656	24.9629	31.0922	23.78
Capana10g001035	0.608539	0.789461	0.816266	0.531397
Capana09g000136	0	0	0.212449	0
Capana06g000882	0	0	0	0
Capana04g000691	0.775375	0.33784	0.256636	0.869635
Capana03g002643	0	0	0	0
Capana05g001808	143.905	124.425	173.133	153.712
Capana09g000591	0	0.0388651	0.183702	0.14489
Capana10g001875	0.158154	0.162429	0	0.605539
Capana01g002697	0	0	0	0
Capana04g000230	0	0	0	0
Capana04g002681	0.037349	0	0	0
Novel01705	2.45826	1.58898	3.1294	2.23786
Capana10g001694	14.7654	14.0536	11.1586	13.6675
Capana10g000086	4.97873	6.31417	3.29575	3.56219
Capana05g000770	3.09137	2.25132	3.7517	3.65846
Capana03g001322	0	0	0	0
Novel04105	1.20585	1.7599	2.31067	1.13399
Capana00g003369	43.431	38.3805	46.9431	53.2792
Capana07g001559	21.1014	17.8842	14.6561	18.3959
Capana01g003030	0	17.4932	0	16.0912
Capana03g000083	0.977229	0.936737	6.24611	2.6607
Capana03g003913	0	0	0	0
Capana10g001284	5.86239	4.42711	3.76657	4.07107
Capana01g003121	52.2086	50.2838	38.1461	45.0186
Capana06g000833	6.85629	7.1618	6.73051	7.70517
Capana03g000903	5.96013	2.06957	12.1932	7.96893
Capana09g000374	20.2193	22.0802	27.2096	20.0562
Novel03710	8.83315	8.85313	7.43834	8.5858
Novel03609	7.47593	6.73594	8.73887	6.67304
Novel01266	1.52554	6.45244	5.19588	5.63163
Capana02g002607	74.0481	97.281	40.7781	44.4954
Capana05g002350	0	0	0	0
Capana03g004612	31.9906	30.5002	43.6943	39.8041
Capana03g000665	6.1068	5.3409	5.46194	6.21076
Capana04g001142	4.22786	3.00812	3.23312	4.14117
Capana07g001157	0	0	0	0
Capana12g002109	2.08061	2.37082	2.02741	2.53912
Capana10g001195	14.3964	11.0957	10.6375	11.7721
Capana05g000498	0.497088	0.748771	0.683704	0.465238
Capana00g001103	0	0	0	0
Capana02g001795	0	0	0	0
Capana12g000790	0.557383	0.57245	0.289904	0
Capana03g004609	0	0	0	0
Novel04448	15.5698	14.6892	12.6337	10.1667
Capana02g003486	13.822	22.7962	7.72829	9.93599
Capana12g001463	13.7626	16.2491	10.8594	12.8956
Capana00g000466	0	0.0748482	0.0589635	0.0310039
Capana08g001262	0.0838987	0.0574445	0.1697	0.107077
Capana10g002460	1.56357	1.3828	3.10988	1.27492
Capana06g001936	0.93814	0.963501	1.39154	0.931245
Capana11g000291	8.27632	7.88026	10.8812	9.35246
Capana02g001405	4.24672	5.59729	13.3141	10.9302
Capana01g002616	33.6688	31.9293	36.18	31.363
Novel04464	0.323589	0.191345	0.249906	0.175206
Capana03g001319	0.0879756	0.030118	0.106768	0.0374267
Capana06g002546	14.3672	14.259	9.47253	13.576
Capana07g000570	0	0	0	0
Capana08g002624	567.492	840.471	225.742	254.202
Capana04g000496	0	0	0	0
Capana06g001970	54.2731	51.6405	52.9816	56.6926
Capana08g001826	270.7	295.78	335.663	312.969
Novel03269	4.45416	3.89518	3.19786	4.2213
Capana10g000451	0	0	0	0
Capana11g002043	0.182728	0	0.0554398	0.0583022
Capana07g001879	0	0	0	0
Capana12g001375	26.9014	11.7006	13.4694	8.81783
Capana10g001343	0	0	0	0
Capana04g000679	12.6396	11.4318	12.8575	13.5641
Capana03g001718	25.8448	28.7262	21.7806	22.4029
Capana00g001425	0.0537476	0.0736008	0.130457	0.0914616
Capana00g002605	80.4857	86.2058	69.9823	66.9179
Capana01g002783	16.8265	15.5203	13.8521	16.6891
Capana01g004367	12.5547	10.524	13.6336	15.6897
Capana06g001704	0.0895793	0.153335	0.217428	0.685962
Capana06g002461	15.4223	14.2553	18.1063	13.7781
Capana11g002024	1.29708	1.54528	1.826	1.1919
Capana07g001311	6.98568	7.12505	8.12706	10.9446
Capana11g002029	37.2905	47.1744	34.8917	18.4552
Capana01g000663	0	0	0	0
Capana12g002404	1.06516	1.02961	1.17863	1.39941
Capana01g003955	36.6461	38.1386	27.0797	18.2507
Capana10g000058	3.04474	3.47218	2.60759	3.1711
Capana05g000228	0	0	0	0
Capana00g002763	0	0.0476766	0.22535	0.118493
Capana03g002232	0	0	0	0
Capana07g001800	1.97413	2.38855	2.59273	2.51951
Capana03g001394	16.551	16.5407	20.2339	17.814
Capana08g000645	0	0	0	0
Capana00g003587	0	0	0.0685487	0.288352
Capana00g001386	0.0878633	0	0	0
Capana03g003761	47.7218	34.7479	52.8197	38.2335
Capana05g001292	9.22278	9.2673	9.83153	8.23949
Capana10g000786	0	0	0	0
Capana01g002365	13.2903	13.5158	10.5156	13.1372
Capana05g002145	20.8336	20.7659	25.0353	19.5336
Capana08g000045	179.151	234.027	149.02	158.03
Capana02g001774	0	0	0	0
Capana11g000735	0	0	0	0
Capana08g001176	3.53409	6.17036	4.19368	5.01159
Novel01212	1.46924	0.871153	0.955879	1.58517
Capana12g000831	0	0	0	0
Capana01g003160	0	0	0	0
Capana00g000867	14.1308	14.4299	15.7773	9.89331
Novel00839	0	1.7124	0.81501	0.629095
Capana02g000253	34.5519	33.1217	34.9082	32.6813
Capana04g001096	5.86589	4.7741	5.53392	8.50345
Capana00g002072	10.5995	11.7077	10.8411	9.69918
Capana01g001814	67.4232	81.8282	56.0018	57.8914
Capana10g002378	351.391	338.509	431.982	353.394
Novel03038	0.922886	0.990918	1.62912	1.17785
Capana06g001149	66.8083	77.9136	182.03	117.773
Capana04g000573	49.6606	46.944	54.4557	59.5043
Capana12g002542	150.607	162.553	181.701	169.712
Capana00g003640	0.109201	0.112154	0	0.13937
Novel03683	1.01984	1.11288	1.26347	1.08466
Capana05g000184	34.2135	36.468	20.5364	18.6464
Capana06g002216	0	0	0	0
Capana06g002096	107.959	88.8239	102.07	105.182
Capana08g000841	0.173354	0.432385	0.270494	0.316066
Capana09g002134	0	0	0	0
Capana09g000130	0	0	0	0
Capana00g000314	95.8925	88.4611	83.658	95.8169
Novel01538	8.53354	4.07188	23.5996	17.6377
Capana10g000030	13.0087	26.2982	10.5457	10.2371
Capana02g003287	9.4401	8.73491	10.3217	10.5136
Capana12g000832	0.0251451	0	0	0
Capana10g001965	0.236904	0.194647	0.172505	0.362823
Capana00g001692	4.13195	4.29669	2.56996	4.74611
Capana05g001482	0	0.171914	0	0.534082
Capana04g001977	5.47637	8.0851	5.50385	6.11564
Capana03g000947	28.1463	26.3388	32.0111	29.1774
Capana10g000656	19.024	17.9446	23.8201	25.1233
Capana00g001603	13.842	18.1416	19.8075	10.4151
Capana12g002253	0.0429444	0.0882106	0.0521176	0
Capana10g001663	35.3601	34.0748	30.6587	32.3833
Capana00g001855	10.9582	15.9499	12.242	10.5586
Novel03155	0.425548	0.437052	0	0.226297
Capana00g002540	0.153393	1.26032	0.465398	0.440484
Capana10g002492	374.926	485.188	169.292	201.05
Novel00995	0.587769	0.316202	0.13587	0.214328
Capana03g003496	0	0	0	0
Capana01g001440	1.23846	1.78643	1.43545	1.56284
Capana05g001968	0	0	0	0
Capana00g003778	0.601503	0.463323	0.638739	0.623738
Capana02g000206	8.21565	8.13729	9.41828	10.5579
Capana01g004489	0	0	0	0
Capana10g002464	6.90863	7.94981	5.31155	6.69372
Capana07g002154	5.25426	5.83561	3.64156	4.70956
Capana03g002511	6.87327	6.39935	7.01616	7.68585
Novel03121	2.85588	2.53909	2.37958	3.34566
Capana12g001490	6.78181	10.4836	7.38195	4.90769
Capana05g001139	0	0	0	0
Capana11g001822	0	0	0	0
Capana02g003481	0.0159918	0.0656966	0	0.0408197
Capana05g001601	36.7956	37.2158	38.9825	35.3354
Capana01g001894	0	0	0	0
Capana04g002606	1.38275	2.07557	0.69706	0.9231
Capana02g001631	0.0623161	0.128001	0.0756271	0.238595
Capana02g003583	72.3498	72.2324	78.4946	71.3143
Capana05g001518	75.0108	72.1382	88.7892	46.5923
Novel01028	5.51746	3.68269	2.78881	3.82998
Novel01819	1.5065	1.03149	1.03604	0.576809
Capana01g000671	3.49839	4.10624	4.21101	4.59244
Novel00746	22.7973	23.7842	20.6049	20.0142
Capana10g001090	0	0	0	0
Capana04g000112	3.05513	1.78191	2.15139	3.46591
Capana10g000168	174.793	163.503	207.3	175.92
Capana11g001893	2.14705	2.81501	1.82951	2.50699
Capana02g002358	40.046	47.2551	27.0297	29.3925
Capana03g002889	0	0	0	0
Novel01315	6.75605	8.25387	6.05561	7.21361
Capana01g002519	0.399319	0.878815	0.623077	0.946468
Capana03g001797	29.21	27.144	29.6398	28.975
Capana08g001297	0	0	0	0
Capana09g001979	0	0	0	0
Capana04g001262	4.36529	4.54307	4.55605	4.93985
Capana11g001824	0.0487921	0.150333	0	0.0622717
Capana02g002194	0	0.112154	0	0
Capana01g002164	50.8853	45.5018	52.4503	43.9881
Capana12g000155	7.50443	6.22061	5.64013	5.59101
Capana00g003571	25.3263	32.8696	22.9375	25.9711
Novel03240	3.80293	2.46165	1.77842	2.47599
Capana02g001590	15.9609	11.2109	13.0248	12.8778
Capana07g002281	0	0	0	0
Capana03g003676	50.7184	48.5494	71.4551	57.3683
Capana01g003447	8.71152	7.32029	7.9815	8.70121
Capana06g001278	2.81712	2.28416	2.39921	1.89231
Capana02g003399	0	0	0	0
Capana03g003956	0	0	0	0
Capana07g001653	107.098	83.2132	143.052	199.056
Capana01g003748	0.905223	0.929694	1.25116	0.770203
Capana00g001096	1116.24	1050.73	1359.97	1310.12
Capana01g000765	3.29121	1.85365	1.03077	2.70997
Capana01g000034	0	0	0	0
Capana02g001842	0	0.0126761	0.0449367	0.0157523
Capana01g001800	0	0	0	0
Capana00g003800	0	0	0	0
Novel02584	66.1706	68.6173	84.7362	73.251
Capana05g000212	15.224	10.8855	23.738	20.2906
Capana12g001378	0	0	0	0
Capana01g000128	0	0	0	0
Capana10g002167	2079.23	2275.92	1601.87	2526.28
Capana05g001942	8.74294	10.5249	9.47986	7.22546
Capana06g002146	61.5896	44.7717	59.2398	62.4656
Capana02g003324	45.3102	49.0715	48.9944	44.1267
Capana02g002665	11.5738	11.7761	9.47292	9.20627
Capana12g001844	0	0	0	0
Capana01g000303	48.0404	44.7989	49.3745	47.9126
Capana04g001291	0	0	0	0
Capana04g001376	0	0	0	0
Capana02g003514	38.8938	27.0461	35.6455	40.2189
Capana00g003302	57.5682	51.7125	57.563	57.8992
Capana02g003622	9.88517	9.38153	9.5741	9.45697
Capana12g000642	0	0	0	0
Capana00g004871	19.4844	14.7407	16.1535	15.8107
Capana02g003522	14.2423	15.5138	15.3168	18.6087
Capana02g002616	16.8427	22.1357	17.8304	15.8422
Capana00g000427	0	0	0	0
Capana03g003044	13.5406	15.6886	15.3344	13.8155
Capana04g001852	0	0.142741	0	0
Capana02g002799	16.2718	13.811	16.5757	13.0198
Novel02711	0.550865	0.440033	1.48563	0.9374
Novel04040	0.569354	1.12076	1.15162	0.0605539
Capana01g001908	0	0	0	0
Capana05g000213	0.107495	0.220802	0.0869712	0
Capana11g002065	0.0388683	0	0	0
Capana00g000358	0	0	0	0
Capana02g000786	0	0.108038	0	0.134256
Capana00g001508	0	0.0354702	0	0
Capana03g001314	236.585	161.454	185.86	163.111
Capana05g000325	0.0356092	0	0	0.0454467
Capana09g001663	0	0	0	0
Capana07g001759	13.9364	15.6763	13.4232	12.7987
Capana02g000212	0.157936	0.194647	0.0383344	0.0806273
Capana10g000135	18.0376	22.2469	22.8422	21.9508
Capana01g001046	8.76003	6.33217	7.82106	8.86576
Capana07g000887	0	0	0	0
Capana08g000863	0.739752	0.6078	0.897767	0.944119
Capana02g003590	0.653963	1.74627	0.582013	0.945914
Capana01g002867	0	0	0	0
Novel02246	0.808741	0.60911	0.523463	0.206434
Capana05g001710	0	0	0	0
Capana06g002366	0	0	0	0
Capana01g001603	0	0	0	0
Capana02g001073	0	0	0	0
Capana03g002715	0.0447897	0.138001	0.271785	0.257236
Capana12g002769	2.02101	2.66869	2.55282	2.78991
Capana05g001330	1.46705	0.911956	2.15525	1.13326
Capana00g004353	0	0	0	0
Novel02871	10.5387	10.895	11.3968	9.41065
Capana05g001580	2.54202	2.49965	2.82246	2.07083
Capana04g002595	20.6495	13.5345	12.8135	14.0048
Capana00g002411	4.75383	4.22404	3.39242	4.45378
Capana12g001634	0	0	0	0
Capana05g002308	0	0	0	0
Capana10g001845	1.73815	2.21702	1.93931	2.111
Capana01g004077	2.317	0.732194	0.540754	0.606585
Capana00g003381	28.6787	27.9626	20.0081	24.1487
Capana01g002996	30.032	28.1052	36.8111	28.2467
Capana00g003162	48.7312	79.5754	59.2939	82.4768
Capana08g000362	0.270854	2.03996	0.98613	0.115227
Novel01547	0.625975	0.774575	0.70477	0.683405
Capana02g001819	0	0	0	0
Capana09g000768	9.82813	9.78794	9.12633	7.63368
Capana09g002316	0.69794	0.614406	0.484014	0.381753
Capana02g003372	131.245	123.114	162.845	150.571
Capana01g004226	0	0	0	0
Capana02g002932	56.7553	35.192	70.168	80.5709
Capana00g000111	0	0	0	0
Capana09g000173	37.7605	35.183	41.2737	39.4301
Capana07g000182	10.5546	9.26323	13.2749	10.4702
Novel04367	75.707	75.7259	91.049	76.852
Novel02945	2.67901	2.60469	2.12416	2.91765
Capana00g003219	31.5154	25.1179	46.8941	50.9647
Capana11g002098	2.3357	2.22041	2.48322	2.61143
Capana11g000116	2.91037	3.27715	3.44693	4.02767
Capana03g004351	0	0	0	0
Novel00283	0.897706	1.13151	1.63419	2.23934
Novel00113	33.5819	31.8689	20.8111	34.7825
Capana12g002872	0.014297	0	0	0.0182467
Capana01g004392	0.537476	0.585461	0.336025	0.478095
Capana07g000810	8.27888	8.61592	6.16705	8.86474
Capana01g003614	1.00251	0.128701	0.608323	0.799664
Capana01g002230	17.7617	29.8502	20.4768	19.6816
Capana11g002157	27.3083	29.3265	27.9988	27.7124
Capana05g001285	0.240129	0.184965	0.291422	0.076617
Novel02699	1.18957	1.08356	0.893702	0.858511
Capana07g000348	0.397096	0.407831	0.0602398	0
Capana00g003559	5.93542	11.499	8.67666	6.19787
Capana10g002260	0.303922	0.255386	0.30178	0.387885
Capana06g001284	0	0	0	0
Novel02784	0.114407	0.274167	0.231409	0.486713
Capana08g001074	6.27693	5.44587	4.86764	4.94543
Capana03g004337	4.28641	2.77344	1.76869	4.51324
Capana11g001313	16.0217	12.807	14.5948	21.9261
Capana00g002349	2.56934	2.28433	2.53642	2.4716
Novel01434	7.28201	2.27258	9.17928	5.95623
Capana08g002717	61.8947	61.5306	65.7801	51.1876
Capana03g003508	14.314	13.3925	16.0072	16.0685
Capana02g003053	50.7302	45.2838	69.9431	82.0747
Capana05g001469	7.00097	4.92559	3.34505	5.27663
Capana03g003188	0.0483804	0	0	0
Novel04260	2.46349	2.93629	2.72914	2.4518
Capana10g001542	0	0	0	0
Novel03341	1.64725	1.69178	0.979957	1.36033
Novel02559	0.667802	0.507532	0.413328	0.690356
Capana05g001898	0	0	0	0
Novel00795	0.333966	0.220496	0.347402	0.487119
Capana09g001309	0	0	0	0
Novel00434	9.76747	5.08845	6.01282	6.86526
Capana12g002925	10.7654	9.64988	10.6298	10.3453
Capana05g000550	0	0	0	0
Capana07g000734	0.329051	0.363942	0.215028	0.387652
Novel00731	1.31138	1.50223	0.795748	1.35181
Capana12g001723	0.0932208	0	0	0
Capana02g002702	0.708583	0.826975	0.723131	1.19208
Capana05g000206	6.2178	6.24855	6.41001	4.1811
Novel01328	6.42758	6.62931	5.75125	6.36103
Novel01788	32.9473	37.5639	26.9969	27.6752
Novel01294	0.239294	2.51907	0.399311	0.267227
Capana05g002399	20.3397	16.2505	22.1219	22.2407
Capana06g001113	0.105517	0.288985	0.341482	0.49378
Capana03g002359	0	0	0	0
Capana03g001280	0	0	0	0
Capana12g001577	0	0	0	0
Capana08g002337	665.889	580.767	548.107	613.67
Capana05g001564	0.751058	0.822786	0.850723	0.57513
Capana03g000320	53.3995	44.8614	59.5049	54.9118
Capana00g002902	0.684876	0.4538	0.455803	0.535729
Capana08g002673	175.26	194.401	191.262	171.633
Capana03g004211	5.507	5.79876	5.05119	5.43036
Capana03g000370	7.76674	6.73821	12.4271	13.0687
Capana02g000734	0	0	0	0
Capana05g001786	0.719064	0.618745	0.778318	1.06653
Capana04g000631	0.267692	0.274929	0.379018	0.398587
Capana03g002671	3.55451	3.41508	2.92223	2.78043
Capana00g000241	7.97835	7.16418	6.50796	7.95681
Capana02g003578	17.0132	14.7983	17.9381	12.9935
Capana10g002245	32.7866	29.3839	33.5214	34.6444
Capana00g003014	1.96563	1.14957	1.65659	2.02087
Capana01g004150	0	0	0.0577402	0
Capana00g003567	1.7138	3.77171	2.1294	2.3435
Capana03g003012	20.3735	26.3133	13.6402	21.7854
Capana07g000666	17.5321	13.1437	19.6611	16.4277
Capana05g000820	41.601	48.3799	43.6049	47.1242
Capana00g001092	0	0	0	0
Capana07g001815	43.254	38.3513	48.5175	43.7056
Capana07g002156	0	0	0	0
Novel03358	3.32059	2.18551	3.46229	3.074
Novel00745	8.73456	5.44289	7.56314	4.32127
Capana04g000580	3.01229	3.39312	3.26265	3.47244
Capana00g000193	0.799964	1.78011	1.05174	1.27621
Capana00g001042	0.131292	0.044947	0.0531122	0
Capana12g002700	148.958	149.462	157.542	143.007
Capana06g000769	1.08124	1.70444	0.823938	0.834386
Capana00g002853	20.5694	18.4178	20.0128	15.6814
Capana01g001181	0	0	0	0
Capana10g001379	27.9626	31.8335	29.9854	24.9248
Capana02g002554	61.2739	62.0777	59.8803	60.9854
Capana04g001101	0.729664	0.321167	0.379511	0.931245
Novel00519	1.17713	0.235075	0.357144	1.08502
Capana06g002237	3.01741	2.60314	3.71077	2.61869
Capana07g000613	0	0	0	0
Capana05g002542	7.44444	6.32747	10.3846	10.7024
Capana10g001982	4.25886	5.94414	4.77099	2.64803
Capana06g003017	142.021	114.73	284.094	170.97
Capana03g000871	6.61648	4.16608	4.28839	6.5116
Capana06g001281	0.202941	0.208427	0.369435	0.129503
Capana11g001409	48.5868	62.6083	42.1466	30.9522
Capana09g001055	0	0	0	0
Capana04g002318	10.5047	10.6241	8.83757	10.3391
Capana07g001745	0	0	0	0
Capana00g004852	0.344847	0.354169	0.104627	0.110029
Capana09g002405	1.55181	1.85939	1.1509	0.660174
Capana12g002725	2.98306	2.53713	3.16773	2.49846
Capana11g000272	0	0	0	0
Novel04151	0.794987	0.753672	1.4472	0.799984
Novel02860	5.29692	4.88963	4.43864	4.70805
Capana03g004208	0	0	0	0
Capana00g002481	3.68911	6.14406	3.99311	5.72629
Capana05g001302	0.767102	0.704909	0.832964	0.927498
Capana12g001668	23.6258	20.5607	27.4941	23.2489
Capana08g002668	0	0	0	0
Capana06g000265	144.612	117.25	166.18	154.766
Capana08g000088	0.0737373	0.132529	0.022372	0.0235271
Capana07g000678	0	0	0	0
Capana10g001823	0	0.0346357	0	0
Capana00g002959	104.346	102.441	107.964	112.208
Capana05g002109	0	0	0	0
Capana01g001660	0	0	0	0
Novel04319	1.42338	0.692462	1.09858	0.804729
Capana03g004448	0.0716635	0.294403	0.0869712	0.182923
Capana01g002477	0.974623	1.03041	0.730558	0.695108
Capana04g001939	0	0	0	0
Capana12g002664	0.563396	0.900086	0.569784	0.732358
Capana02g002970	0.11882	0.0610162	0.0721005	0.151646
Capana02g001900	0	0	0	0
Capana09g001258	0	0	0	0
Capana06g001114	3.39847	2.54947	3.2278	2.07439
Capana00g003580	0	0	0	0
Capana02g003409	0.0930317	0.0955466	0.0846778	0
Capana07g001218	7.28154	7.47838	8.12189	7.84714
Novel02118	3.96905	6.76303	1.86106	3.26192
Capana02g001670	0	0	0	0
Capana07g000066	0	0	0	0
Capana03g003559	0	0	0	0
Capana00g003406	48.7312	43.6084	62.1844	57.8494
Capana04g001001	0.295901	0.6078	0.628437	0.849708
Capana03g003976	0.0655209	0.0224307	0	0.027874
Capana04g000069	11.4296	11.2511	5.6282	8.90148
Novel04122	4.95312	4.88882	7.12359	5.52105
Capana03g002149	0	0	0	0
Capana03g000097	9.20904	8.71618	16.3259	16.1318
Capana10g001634	0.355289	0.265377	0.156793	0.247333
Capana05g000390	0.423247	0.474206	0.420263	0.343748
Capana01g002891	963.249	1158.24	930.76	645.306
Capana04g002063	50.4511	47.5939	45.6618	51.5542
Capana12g000954	0.439129	0.300667	0.118429	0.435902
Capana02g002239	0	0	0	0
Capana11g000146	24.2797	26.8083	22.7648	23.1646
Capana08g002398	113.045	102.966	74.6168	74.8109
Capana05g000814	0.286654	0.0294403	0.069577	0.109754
Capana02g002601	9.85199	8.34618	13.7127	12.3606
Capana06g001177	0.284285	0.58394	0.34501	0.967527
Capana10g001066	2.73365	1.44277	1.70487	2.32591
Capana05g002042	0	0	0	0
Capana07g001445	0	0	0	0
Capana03g002696	0.876688	1.16103	1.73592	1.06
Capana00g004660	44.9478	56.1139	41.5401	49.5066
Capana05g002138	7.55088	5.84019	3.95966	2.85539
Capana04g002596	1.38459	0.844326	0.57762	0.883553
Capana02g002871	34.1614	31.3726	60.7315	45.641
Capana01g002407	2.99363	2.14639	4.79841	3.46022
Capana04g001477	7.7351	7.57036	7.47308	7.97506
Capana06g002446	19.0528	23.021	23.2272	17.3846
Capana00g002101	0.830881	0.938676	0.731062	1.08693
Capana10g001252	0	0	0	0
Capana04g000322	3.31608	4.89273	6.77348	5.75221
Capana03g002428	10.7662	10.0645	9.62751	7.06168
Capana10g002124	93.8696	70.4212	176.354	171.899
Capana00g003988	0	0	0	0
Capana07g000289	0	0	0	0
Capana06g001769	0	0	0	0
Capana00g002504	1.13605	1.62804	1.44284	1.21387
Novel02208	2.392	1.85438	2.20998	1.55595
Capana03g003231	0	0.0688662	0.0813766	0.256734
Capana06g001128	7.10663	7.25274	8.91455	9.22238
Capana02g001514	1.68881	2.79949	1.07871	1.43692
Capana11g001052	5.82758	5.56454	5.23739	5.99023
Capana10g002450	18.9055	21.0054	15.7653	15.3888
Capana00g004219	0.323903	0.372578	0.314472	0.314173
Capana09g000143	71.4234	72.049	70.1596	67.9429
Capana03g000091	2.18403	1.49538	4.30714	2.09055
Capana08g002761	25.1306	25.6176	26.0269	29.5068
Capana05g002221	0	0	0	0
Capana01g004216	3.25281	2.92315	3.25679	2.49087
Novel01202	1.49706	1.6558	1.32358	1.46973
Capana07g001116	6.25427	6.74223	10.9816	10.8975
Capana11g000931	19.8924	18.8376	17.0352	18.1231
Capana05g000785	60.5301	69.8653	9.12578	29.5061
Capana02g002412	26.5758	21.0209	16.5164	21.1986
Capana00g002747	1.38602	0.517632	0.611666	0.857662
Capana00g001915	0	0	0	0
Capana02g001400	5.28618	6.45195	6.41534	5.3777
Capana00g000061	0	0.226464	0.0892012	0
Capana07g001701	0.92469	0.284906	0.448884	0.23603
Capana10g000539	0	0	0	0
Capana07g002135	0.166176	0.189632	0.134448	0.14139
Capana08g002787	96.9019	87.6568	120.74	106.508
Capana00g001752	0	0	0	0
Capana00g000156	0.882012	0.578206	0.660469	0.71852
Capana00g000227	29.5474	45.034	19.5733	16.242
Capana00g002062	0	0.473412	0.20978	0.220611
Capana00g000665	5.07714	4.96942	5.23119	4.82721
Capana07g000605	7.85644	8.7594	8.97629	6.59427
Capana12g000575	55.1378	59.1166	70.236	63.9731
Capana02g000698	0	0	0	0
Capana00g001361	0	0	0	0
Capana03g000248	12.9565	12.9475	14.3952	13.5276
Capana10g000896	3.22486	3.31203	3.07878	3.43896
Novel02358	3.58882	3.4772	2.46533	2.24693
Capana02g001106	33.1177	30.6931	27.3497	27.9055
Capana02g000899	0.454105	0.466381	0.34444	0.289779
Capana10g001793	0.0595644	0.0611747	0.0361439	0.19005
Capana10g001855	20.1635	20.8089	19.7662	14.4676
Capana07g001096	0	0	0	0
Capana08g001056	15.5792	10.7244	14.7711	15.3195
Capana07g000510	0.102073	0.069888	0.041292	0
Capana05g001304	0	0	0	0
Capana00g001919	28.5441	29.731	23.8662	27.8023
Capana02g001555	217.445	226.594	156.707	178.619
Novel02112	0.967652	1.50675	1.85623	1.31466
Novel04241	1.86238	1.71005	1.63153	1.47965
Capana04g002789	0	0.14075	0	0.0583022
Capana01g003518	42.0087	32.2714	52.8292	48.391
Novel02997	1.54984	1.71577	1.46564	1.48993
Novel04168	6.65178	6.31447	7.52589	10.0114
Novel00517	1.02427	1.22729	1.03589	1.08937
Capana11g000380	2.09944	5.44024	1.60713	1.15422
Capana00g002136	6.21392	8.43322	10.9528	7.55296
Capana09g001606	0.488533	0.50174	0.279005	0.0733526
Capana05g002205	0.235606	0.564609	0	0.100232
Capana12g002901	4.64577	3.14707	3.47885	3.02769
Capana01g003474	0	0	0	0
Capana11g000951	4.65813	4.12164	3.00051	4.11577
Capana04g001752	0	0	0	0
Capana10g001940	93.2496	85.3281	91.5648	90.7946
Capana12g000982	1.85997	1.68551	1.61992	2.31796
Capana09g002325	133.355	144.736	92.9774	131.517
Capana06g003041	27.4043	25.6854	20.2686	25.8054
Capana12g002207	0	0.0574445	0	0
Capana05g000428	17.9826	19.5659	22.1696	21.2236
Capana09g001853	0	0	0	0
Capana03g000750	69.2826	68.6894	72.0981	67.9011
Capana08g000304	73.1935	75.3888	61.8082	63.6079
Capana05g001373	0	0	0	0
Novel03717	3.47257	3.9399	2.91252	2.92368
Capana11g001246	0	0	0	0
Capana06g000735	467.417	451.166	456.413	470.535
Capana04g001035	0	0	0	0
Capana00g000410	0.338411	0.204447	0.0966347	0.076218
Capana09g002101	4.00405	6.07498	8.28297	2.67126
Capana04g001020	0.351005	0.560768	0.37865	0.3982
Capana03g002400	43.1426	40.8701	33.6776	35.0167
Capana07g000745	1.04972	0.580513	0.489979	0.515276
Capana12g002068	444.356	475.878	514.35	404.397
Novel02430	77.6034	93.177	115.268	78.2987
Capana08g001408	0.238878	0.531561	0.144952	0.050812
Capana04g001795	167.803	152.523	199.097	168.289
Capana02g003595	21.4861	24.3798	41.1444	36.8615
Capana00g001010	16.7955	13.4347	13.4254	14.0155
Capana09g000916	7.98971	5.57487	7.99395	9.26292
Capana05g001906	0	0	0	0
Capana05g001886	0.551257	1.58525	0.401406	0.984971
Capana00g004611	0	0	0	0
Novel00981	127.861	146.777	192.81	150.068
Capana06g001204	24.4435	18.7118	16.5403	23.3129
Capana03g002024	680.461	602.175	806.696	813.715
Capana08g002754	21.0001	20.4338	21.6719	20.4332
Capana07g000192	20.4675	21.0208	22.3214	24.3698
Capana09g001429	33.0294	27.9756	30.8769	31.0514
Capana03g000260	15.2108	19.552	18.4101	14.0234
Novel02197	1.7047	2.1468	1.66246	1.78714
Capana04g000574	1.39308	2.3112	2.21086	2.7353
Capana11g001014	0.542318	0.7559	0.235057	0.716861
Capana01g002082	0.902981	1.03238	0.578946	0.521861
Capana04g000073	0.210775	0.216473	0.255798	0.484208
Capana02g001036	1.97075	2.94403	4.6747	2.9725
Capana01g004082	7.13176	4.23056	4.55141	5.64953
Capana01g004412	50.0052	55.0954	57.9256	56.3287
Capana09g001040	0	0	0	0
Capana00g003718	1.3472	1.38362	1.74397	1.22267
Capana06g002664	123.685	56.5114	102.924	86.8506
Capana06g000785	1.44019	1.30846	1.34448	1.48459
Capana06g002478	3.49941	3.1352	1.98791	2.18558
Capana03g002161	1.69953	4.28223	2.03506	2.02445
Capana11g001544	0.404688	0.392537	0.300136	0.200857
Capana02g002231	0.350112	0.359576	0.106224	0.223418
Capana04g000713	6.1415	5.06466	6.82919	6.75706
Capana10g001477	14.3219	14.1313	19.429	15.5174
Capana09g001246	0	0	0	0
Capana05g001678	15.8495	20.1484	7.20097	8.80078
Novel03640	3.38475	1.37433	3.34351	1.8083
Capana11g000900	0	0	0	0
Capana06g001805	0.331044	0.40181	0.65742	0.614545
Capana08g001366	64.7737	63.9939	67.2577	65.724
Capana02g000335	7.72076	7.49083	5.70172	6.83472
Capana02g003623	26.9041	29.7438	19.4242	21.121
Capana02g001605	0	0	0	0
Capana02g001875	0	0	0	0
Capana11g000855	0.187355	0.115452	0.0454751	0.047823
Novel01924	1.1731	0.660706	1.42369	0.724448
Capana01g003002	14.906	16.045	14.2633	16.1582
Capana09g002318	0	0	0	0
Capana02g003142	1.71457	1.76092	1.3005	2.05147
Capana08g001689	0	0	0	0
Capana00g001384	0	0	0	0
Capana09g002231	159.38	172.756	200.242	172.387
Capana07g000318	0	0	0	0
Novel00727	1.43051	1.10918	1.33367	1.34207
Capana03g000841	5.60179	7.19152	5.62989	5.80886
Capana07g002270	2.38974	3.61071	4.99169	4.04704
Capana10g001621	0.857704	0.370901	0.65742	0.345682
Capana08g001323	110.679	103.447	81.3259	86.7516
Capana10g002537	0	0	0	0
Capana12g000399	0.712184	0.987439	0.605017	1.04528
Capana04g000315	0.416951	0	0	0
Capana08g001676	21.6583	28.4841	22.4787	31.5191
Capana05g000198	0	0	0	0
Capana01g000725	22.6692	31.3901	20.759	21.2071
Capana06g001868	35.2969	37.3496	33.4385	34.7281
Capana00g002963	33.6385	38.0094	37.0141	33.991
Capana09g001491	0	0	0	0
Capana01g001655	0.102376	0.105144	0	0
Capana00g004659	0	0	0	0
Capana09g002008	11.3541	11.6227	11.2864	13.6328
Capana12g002726	0.325127	0.178089	0.184136	0.304296
Capana00g004301	2.03198	2.01238	1.76144	2.03762
Novel04096	1.7098	1.77913	2.45726	1.98117
Capana02g002232	1.12207	1.26044	1.44686	1.16355
Capana03g004410	5.44157	7.15692	5.96374	6.80315
Capana09g000287	0.992263	1.75509	1.33802	0.844261
Capana01g000682	0.264974	0.395836	0.58468	0.338177
Capana04g000720	7.51498	8.51382	8.03896	6.52591
Capana09g001402	57.175	58.6566	69.4635	60.126
Capana00g004923	0.571803	0.123634	0.255663	0.230454
Capana02g000163	0	0	0	0
Capana03g003610	8.90832	11.3685	9.09852	9.00545
Capana07g002072	0	0.0498988	0	0
Capana11g000904	0	0	0	0
Capana03g000109	118.749	105.411	123.881	130.167
Capana03g002768	85.7323	71.6422	92.8081	94.2934
Capana11g002331	3.39985	1.19815	3.19569	2.68004
Capana12g002238	6.54258	5.87667	8.4246	8.03871
Capana10g000027	2.92504	3.18436	2.98187	3.65846
Capana02g000871	70.7152	80.2836	71.5346	63.6545
Capana10g002231	124.842	127.795	153.381	125.93
Novel04318	6.8878	15.5628	3.78617	4.91242
Capana09g001411	6.21448	9.70856	5.20499	6.03227
Capana00g001482	0.217162	0.200729	0.131775	0.249441
Capana00g001979	0	0	0	0
Capana08g000867	0	0	0	0
Capana05g000621	0.0707787	0.218076	0.257692	0.135499
Capana03g003460	14.6146	14.2375	10.8358	13.5243
Capana06g001953	236.655	264.227	206.189	202.763
Capana12g001174	10.8546	9.65642	9.60162	12.39
Capana12g002154	0	0	0	0
Capana00g002737	0.273935	0.52249	0.617406	0.649284
Capana03g001773	16.1767	18.2896	9.77889	11.4373
Capana04g001561	0	0	0	0
Capana02g002190	157.135	145.128	153.527	149.293
Capana06g002991	1.52006	1.71534	1.82198	1.6526
Capana06g000812	29.9884	18.721	45.3142	26.6411
Capana07g000133	17.9652	15.7333	14.7041	15.8188
Capana01g003597	0.0755595	0.0970026	0.137549	0.120542
Capana00g001604	20.0598	20.0858	23.7927	23.0964
Capana03g001968	39.7805	36.1695	28.5408	23.0707
Capana00g004994	0	0	0	0
Capana11g002330	11.0272	12.3712	7.47979	8.60551
Capana04g001227	0.841553	1.00835	1.27664	1.65582
Capana07g000111	91.5711	94.588	101.822	96.9871
Capana01g003584	0.18797	0.160876	0.190101	0.0799664
Capana03g002366	5.64488	6.06923	4.81687	2.70163
Capana09g000849	0.0630009	0	0	0
Novel01523	0	0	0	0
Capana03g003121	0.866628	1.78011	1.29445	0.425403
Capana05g000128	11.0946	11.1764	13.4644	12.1949
Capana00g001769	7.0195	6.63092	3.80582	6.46814
Capana00g004904	4.57544	4.62364	3.79105	4.24476
Capana02g002954	11.0881	9.93853	24.3749	21.6452
Capana03g000683	0.396239	0.40695	0.240439	0.126426
Capana02g001358	0	0	0	0
Capana02g000764	682.097	666.814	435.299	456.266
Capana01g001499	0.172423	0.0442711	0.209254	0.0550145
Capana02g000606	0	0	0	0
Capana10g000532	0	0	0	0
Capana03g002119	0.177495	0.291669	0.25849	0.135918
Capana00g000431	0.0744556	0.152937	0	0
Capana03g000583	7.30406	6.62145	6.63581	6.5618
Capana01g000352	0	0	0	0
Capana04g002432	0	0	0	0
Capana05g001492	10.9119	9.74821	10.5942	12.9538
Capana09g000479	38.9963	42.0326	42.0217	43.4669
Capana09g000556	0	0	0	0
Capana03g003639	0.156357	0.178426	0.0843357	0.155208
Capana04g000686	6.6924	6.61527	6.9577	4.052
Capana03g002469	26.0914	29.4884	33.1697	27.2667
Capana00g000250	0	0	0	0
Capana00g000725	4.60383	6.51255	4.16408	5.93114
Capana10g000649	0.870847	0.844701	1.35044	1.54366
Capana00g000368	0.159252	0.59971	0.450962	0.0677493
Capana11g000987	2.03843	2.61692	0.824616	2.49317
Novel01391	0.65417	0.447903	0.661588	0.974044
Capana00g003692	0.37594	0	0.0760404	0.0799664
Capana04g000518	8.80403	8.34874	8.13462	11.7702
Capana02g003197	15.8551	16.9035	16.3345	14.7972
Novel00231	3.72003	3.85686	3.72887	3.08002
Capana09g001782	3.74195	3.54341	6.08278	6.46255
Novel02357	1.61767	1.50467	2.51885	2.45412
Capana02g002674	2.5006	3.82098	3.92296	3.81414
Capana01g001156	0	0	0	0
Novel00700	1.87662	1.96532	2.50185	2.1237
Capana12g001479	42.4397	37.1636	46.8666	41.3042
Novel00501	15.5747	12.8178	13.519	16.5207
Capana07g002251	0.619363	0.815521	0.751662	0.466175
Capana00g003604	10.044	9.76779	6.58015	7.60053
Capana12g002866	0.793811	1.47956	0.535207	0.525318
Capana10g002256	8.19845	8.71972	5.91316	8.15474
Capana12g001832	0	0	0	0
Capana08g001055	17.8478	20.6748	33.3088	27.6123
Capana11g000568	17.0507	18.3659	16.4389	14.9371
Capana00g005099	0	0	0	0
Capana01g000082	0.110251	0	0	0.14071
Capana02g001453	32.5326	37.1829	30.1683	28.73
Capana09g000779	0.734531	0.741602	0.075545	0.52434
Capana09g000485	0	0	0	0
Novel00820	2.12816	1.33453	1.5273	3.01644
Capana00g001905	0	0	0	0
Capana09g002221	0	0	0	0
Capana05g001840	0	0	0	0
Capana04g002359	40.6968	36.904	48.4099	34.2144
Capana03g003674	1.04507	1.67073	1.22044	0.742388
Capana09g000944	0	0	0	0
Capana00g001539	10.1154	11.3445	8.37838	10.4199
Capana04g000581	0	0	0	0
Capana01g003692	12.0683	11.7587	7.85314	12.6423
Capana00g003384	2.53948	6.32275	2.89515	1.47321
Capana03g003026	8.59962	9.68543	6.55435	9.43777
Capana12g002452	0	0	0	0
Capana03g004065	47.6641	39.4543	47.5358	45.6106
Capana02g003604	12.662	10.8369	13.4885	11.8507
Capana04g002677	0	0	0	0
Capana03g000409	4.8437	4.10337	6.80825	6.46125
Capana08g002318	2.12452	2.18195	1.5925	1.11648
Capana03g000611	153.033	197.302	76.1074	85.7492
Capana03g003968	0	0	0	0
Capana03g004518	5.45631	2.19279	4.31857	2.92677
Capana07g001328	0.279662	0	0	0.237949
Capana03g004395	0.0413941	0.0425131	0	0
Capana00g002838	12.1363	10.4634	6.31012	12.5116
Capana08g000734	2.38792	1.18395	0.649551	0.367817
Capana06g001635	13.8933	13.6385	16.4886	19.583
Novel03742	0.824621	0.786419	1.93005	1.05243
Capana04g000793	1.33806	1.31081	6.84527	3.38917
Capana12g001391	32.461	36.9594	41.592	33.3214
Capana00g000961	19.411	19.1885	15.9638	18.608
Capana09g001182	2.99489	2.28492	1.97308	3.38544
Capana00g004448	13.8566	18.8085	10.3259	9.0492
Capana08g000320	0	0	0	0
Capana10g001956	0.165377	0.169848	0.234153	0.105533
Capana10g001826	0.538317	0.387009	0.587974	0.549628
Capana01g000930	0.0882012	0	0	0
Capana09g000187	0	0	0	0
Capana02g001853	0	0	0	0
Capana00g004089	9.98297	11.6589	11.4923	9.82871
Capana11g002067	28.153	24.704	22.0581	20.0876
Capana01g002797	0.0367505	0.037744	0	0.0469034
Capana08g000438	0	0	0	0
Capana08g001004	0.864661	1.1197	0.729988	1.10354
Capana07g000392	1.65278	1.167	3.25946	1.84571
Capana02g002278	2.28765	2.20623	1.25272	1.9583
Capana00g000660	14.9119	19.6472	11.1756	10.0845
Capana00g003347	0	0	0	0
Capana10g002186	13.547	13.9569	15.8223	14.4171
Capana11g000686	0	0	0	0
Capana03g000088	15.6067	13.5957	11.7894	13.1349
Capana02g000690	13.8337	14.6129	9.80274	10.1608
Capana10g001559	7.70382	8.28009	10.1756	7.81996
Capana05g000737	0.0707787	0.0726921	0.0858975	0
Capana03g001674	9.68456	10.5719	8.42685	8.82307
Capana01g000064	1.8907	2.38028	2.07251	1.71247
Capana02g001984	3.67275	7.03807	5.92491	2.85817
Capana11g001020	0.161495	0.0829304	0.0979957	0.309166
Capana00g003891	0	0	0	0
Capana06g002084	0.0453208	0.0465459	0.0550015	0
Capana00g001225	0.446733	0.305873	0.429208	0.641419
Capana12g002095	0	0	0	0
Capana10g000171	1095.8	2655.91	626.9	977.864
Capana07g001732	0.32823	0.516891	0.212449	0.19549
Capana03g004459	0.482221	0.660343	0.520202	0.638237
Capana03g000124	71.7765	56.9179	73.6418	85.5477
Capana03g000707	0.751879	1.49615	0.570303	1.4394
Capana04g000033	7.23192	6.042	8.32195	6.40829
Capana02g000304	15.6269	10.832	20.9612	16.548
Capana06g000576	11.279	11.4637	11.2175	11.0501
Capana12g000734	123.06	129.537	117.875	118.865
Novel02284	4.90982	4.82862	5.48912	5.37376
Capana04g001872	0	0.105144	0	0
Capana01g002893	0	0	0	0.0817534
Capana12g001571	0	0	0	0
Novel01656	0.506356	1.21344	0.286774	0.516996
Capana12g002152	0.77176	0.860563	0.321124	0.337704
Capana05g001801	23.9332	25.8762	30.4713	31.4892
Novel03357	5.70666	6.47144	5.62708	5.56356
Capana03g001018	2.91579	4.00631	3.01261	3.67104
Capana08g002022	31.185	32.7781	42.1893	32.7164
Capana03g002996	5.65731	5.81024	5.82362	6.1243
Novel02432	66.8673	64.6251	74.3286	59.7489
Capana00g004815	8.97077	10.8678	8.93192	10.4412
Novel01196	13.6089	13.8364	20.0016	12.1318
Capana11g001019	98.1503	114.111	102.974	99.9492
Capana12g001645	0	0	0	0
Capana00g001906	30.1822	30.3644	32.386	33.3035
Capana00g002084	0	0.109038	0	0
Capana01g003682	0	0.0426671	0	0
Novel03359	4.83524	4.62474	4.06086	4.70969
Capana08g000318	39.9864	33.8377	29.2399	36.2142
Capana03g000185	28.0636	29.0174	28.5996	27.2465
Capana06g000719	0	0	0	0
Capana03g000564	4.04878	4.42436	6.48599	4.67126
Capana04g000805	0	0	0	0
Capana06g000118	49.5108	47.8682	31.7026	31.6557
Capana01g000805	0	0	0	0
Capana12g002000	0	0	0	0
Capana10g000167	25.6927	25.7766	21.7492	22.818
Capana03g001554	0.978818	1.14889	0.865469	1.30277
Capana00g000574	1.36128	1.50562	1.27081	1.53689
Capana12g002267	209.393	179.608	227.921	171.154
Capana07g002397	0	0	0	0
Capana12g001235	6.86409	3.76515	4.25981	4.08155
Novel02706	0.970857	0.72204	0.832892	0.747715
Capana06g001758	0	0	0	0
Capana08g002755	72.4614	67.8645	70.7605	81.1274
Capana08g001973	0.420776	0.108038	0.638321	0.537022
Capana11g002202	0.216343	0.888764	0.393832	0.27611
Capana04g000808	89.9985	89.0986	99.2784	84.6624
Capana03g001553	5.86546	4.9991	6.08026	5.95231
Capana02g000881	0.0348515	0	0.042296	0.0444798
Capana02g000550	1.27402	0.880693	0.71361	0.500303
Capana03g004300	68.3832	76.0288	44.2208	46.504
Capana03g003161	11.2136	11.1536	13.7928	13.4735
Capana11g002229	10.1603	10.9256	16.7371	13.8209
Capana03g003035	0.39767	0.952981	0.482615	0.338355
Capana00g001439	0.0475774	0	0	0
Capana00g002260	0	0	0	0
Capana07g001020	1.08684	1.19994	0.824371	0.762902
Capana12g001350	46.9681	51.2434	48.0925	53.6983
Capana09g000359	0	0	0	0
Capana02g002659	12.9035	13.6885	13.8361	13.5082
Capana02g001013	11.0075	10.834	11.2179	12.2474
Capana06g002067	5.67575	4.35716	4.31377	4.39016
Capana11g002236	0	0	0	0
Novel04215	0	0	1.2752	2.15273
Capana02g001087	0	0	0	0
Capana06g001443	77.2761	79.4641	93.4319	87.6801
Capana03g004305	0	0	0.132528	0
Capana01g003952	61.8353	78.0869	36.3622	25.435
Capana10g002156	1.37144	2.26286	0.381991	1.11906
Capana03g002374	0	0	0	0
Capana02g003190	62.2766	60.9546	62.3285	69.2378
Capana05g000846	0.0209236	0	0	0
Capana10g001782	2.52546	2.50429	0.810263	1.59305
Capana00g004035	4.24248	9.18537	10.2974	3.8048
Capana07g001114	4.56661	4.79201	5.72278	6.01825
Capana11g001513	0.25293	0	0	0.107602
Capana01g001009	0.0670535	0.275465	0.162753	0.256734
Capana09g001823	71.3626	66.5253	98.4072	66.4587
Capana05g002331	0.126698	0.325307	0.307522	0.1617
Capana03g002927	0.216343	0.333286	0.393832	0
Capana03g000166	0.402792	0.303366	0.162944	0.205628
Capana07g001302	72.0117	79.9015	60.7335	68.7928
Capana02g001755	0	0	0	0
Capana00g002896	65.8733	61.2734	113.735	104.273
Capana09g000324	113.333	137.483	60.0052	60.2586
Capana03g003834	0	0	0	0.0406496
Capana02g002965	93.0937	98.8309	164.341	139.22
Novel03391	2.49973	4.74394	6.72687	5.20161
Capana01g004097	145.171	107.47	154.703	128.142
Capana12g000466	14.4961	17.1761	16.7273	15.2404
Novel01263	7.67823	13.4059	10.9956	10.3874
Novel01287	2.01099	3.04367	3.33969	3.17442
Capana11g001260	0	0.0347378	0	0
Capana06g001922	0	0	0	0
Capana02g003451	19.3255	8.27758	21.2379	20.1464
Capana08g001012	4.41478	4.12479	4.42762	7.62995
Novel03279	1.61189	1.26802	1.08215	1.05049
Capana02g003222	69.6741	73.0377	81.6674	67.0118
Capana00g001188	0.103299	0	0	0
Capana03g001908	0.878259	0.701556	2.13172	1.12089
Capana11g000696	0	0	0	0
Capana08g000948	46.1409	56.2322	60.803	49.3672
Capana03g003569	0	0	0	0
Capana06g002623	8.46192	9.30776	10.5733	7.15717
Capana06g001082	5.5882	4.63392	6.17904	5.38864
Capana02g000772	26.3532	27.7812	20.9884	16.6551
Capana02g002090	0	0	0	0
Capana02g000116	9.69966	8.67541	8.61429	9.79689
Novel02629	1.41493	1.3563	0.839503	1.08349
Capana01g000574	2.54202	2.94403	2.95374	4.69388
Capana04g001457	0.237887	0.0488636	0.173221	0
Capana07g001067	0	0	0	0
Capana02g001083	7.2754	7.02407	5.82329	5.60699
Capana08g000578	9.56503	9.11175	10.7189	10.4636
Novel01941	8.14811	10.0075	8.71623	8.3622
Capana00g000960	15.0698	14.0537	14.6494	13.1222
Capana02g002996	136.745	135.254	155.149	132.053
Capana12g001591	0	0	0	0
Capana01g002411	568.438	687.971	709.201	540.266
Novel01009	5.25966	5.93226	4.73376	5.01286
Capana09g001583	3.64707	2.21334	2.28011	4.90146
Capana04g001937	2.33052	2.1063	2.0364	2.85539
Capana00g000421	0	0	0	0
Capana10g002276	51.8589	55.8307	47.1522	51.3413
Capana04g002785	0.46032	0.544395	0.372431	0.480674
Capana04g002542	0	0.0382342	0.0451798	0
Capana01g000991	0	0	0	0
Capana08g000397	0	0	0	0
Capana00g000670	0	0	0	0
Capana09g001868	2.73424	2.80815	2.35491	1.46339
Capana07g002234	0.325859	0.502002	0.271882	0.415882
Capana00g000294	0.531935	0.607017	0.502102	0.377161
Capana02g000491	13.2582	12.0335	10.69	14.3625
Novel04207	16.3802	14.5438	16.0316	13.9258
Capana02g000836	4.68006	5.51795	6.30452	4.64699
Capana06g001539	0	0	0	0
Capana01g001512	41.4261	42.2927	39.6514	46.2094
Capana04g000346	44.2739	42.7026	51.4789	51.6837
Capana01g002838	0	0	0	0
Capana03g003818	0.0315872	0.0648822	0.153338	0.120941
Novel02405	3.66727	3.8686	3.79511	3.62823
Capana11g000833	22.0892	28.9208	31.4119	21.9508
Capana10g001142	11.8279	11.4789	8.12097	10.3868
Capana12g001109	0.848525	1.36403	0.465637	0.630932
Capana12g000257	0	0	0	0
Capana08g000512	0.175727	0.0902385	0.159947	0
Capana02g000869	22.8314	20.1728	21.0201	22.9298
Capana09g000656	7.01328	6.12489	8.74296	12.3606
Capana08g002071	0	0	0	0.0920368
Capana03g002038	1.68216	2.0097	0.958245	2.23451
Capana05g001211	4.24842	6.99061	8.48229	6.58815
Capana01g003113	182.709	206.352	237.744	197.987
Capana09g000604	0.214722	0.220527	0.20847	0.109617
Capana03g004514	0	0	0	0
Capana06g003075	0	0.066158	0	0
Capana02g001316	0.101921	0.0523383	0.0618462	0
Capana11g001557	768.991	670.893	1163.78	827.781
Capana04g000818	0	0	0	0
Capana03g004348	0	0	0	0
Novel01508	5.87159	4.49672	10.8978	8.12321
Capana06g001882	0	0	0	0
Capana08g002721	0.737921	0.719004	0.482217	0.796893
Capana09g000089	17.2622	18.3759	15.9033	15.9203
Capana08g001695	0	0	0	0
Capana08g000113	3.63253	3.66584	4.17845	4.27325
Capana11g002113	0	0	0	0
Capana08g001397	0	0	0	0
Capana11g000494	1.21522	1.16755	1.14178	0.775469
Capana01g001038	5.85908	7.44096	7.03415	7.31693
Capana10g001692	0	0	0	0
Capana07g000580	18.1286	16.0403	17.4309	17.2217
Capana05g001039	0	0	0	0
Capana04g000655	3.99268	2.31317	3.3546	3.26648
Capana09g002441	24.5904	25.1397	25.7503	22.9909
Capana11g001314	0	0	0	0
Novel02991	7.21774	5.81769	6.04294	5.83022
Capana00g004701	25.0269	28.0099	19.6807	26.5669
Capana02g003508	94.3986	105.487	58.9011	59.3097
Capana03g001562	20.6431	19.015	20.1054	18.5806
Capana10g001619	0	0	0	0
Novel02143	9.59163	6.31538	15.0529	10.3298
Capana01g000600	0	0.116595	0	0
Capana11g001620	0	0	0	0
Capana00g000042	0	0	0	0
Capana09g000994	0.171992	0.176642	0.487039	0.292677
Capana06g000774	0	0.0949687	0.0561104	0
Capana02g000783	0.728306	0.479484	0.634578	0.715009
Capana11g002398	0	0	0	0
Capana12g000840	0	0	0.114061	0
Capana00g003549	0	0	0	0
Capana00g000644	0	0	0	0
Capana03g003774	0	0	0	0
Capana01g002752	7.57397	9.23723	9.00032	9.46501
Capana09g000329	0.0882012	0.0905855	0.107041	0
Capana03g000416	51.7342	15.351	284.354	162.976
Novel01970	1.85095	2.14111	1.89164	1.79038
Capana07g001593	6.44477	5.68502	7.38955	4.44062
Capana08g000365	0	0	0	0
Capana12g000031	0.546007	0.311538	0.0736264	0.0387139
Capana01g001115	18.6213	21.2462	11.5901	15.9711
Novel03548	10.1043	9.14117	12.5725	9.96281
Capana02g000230	9.87363	10.395	9.40577	10.4334
Capana11g002255	12.1883	11.7371	15.7144	20.7785
Capana00g001264	0	0.0214501	0	0.0266555
Capana00g000769	11.8236	12.5386	11.2124	14.4584
Capana09g000258	0.0481771	0	0.175404	0.0614868
Capana01g002510	0	0	0	0
Capana08g000514	0.0535802	0	0	0
Capana07g001461	0	0	0	0
Capana06g002070	1.82416	1.51662	1.58129	0.997763
Capana01g002236	31.3361	24.6494	23.5957	24.2686
Capana03g004234	100.329	98.5118	119.184	103.457
Capana09g001686	0	0	0	0
Capana04g002348	12.4293	10.363	9.4068	13.1119
Capana00g000834	0	0	0	0
Capana08g000245	0	0	0.119445	0.0628062
Capana02g002215	0	0	0	0
Capana04g002543	0	0	0.069577	0
Capana00g001655	0	0	0	0
Capana06g001797	0	0	0	0
Novel02891	0.514383	0.54317	0.342902	0.508548
Capana00g002370	0.0389123	0.0266428	0.11019	0.0662165
Capana06g001934	0	0	0	0
Capana00g004424	0.0344329	0.0176819	0	0
Capana03g004437	103.252	109.833	83.079	99.1045
Capana08g002254	2.0497	2.25101	1.77329	1.55404
Capana00g004969	12.4952	12.4555	17.0374	12.8515
Capana03g004129	19734.3	21222.4	16195.2	16682.2
Capana06g002312	0	0	0	0
Capana07g001281	0	0.075488	0	0
Capana00g001570	0	0	0	0
Capana05g000185	28.8777	39.1447	12.1115	20.7313
Capana12g002684	39.0277	43.0816	42.6105	41.0839
Capana07g000969	0	0	0	0
Capana11g002274	5.35671	7.02972	4.24897	5.71949
Capana03g000277	82.3782	72.4289	102.677	97.8195
Capana02g002474	94.13	91.5225	103.452	94.8914
Capana02g000223	0	0	0	0
Novel04430	4.94138	6.88744	5.81841	5.31173
Capana06g000697	0	0	0	0
Capana02g002895	7.58273	7.44388	9.30401	9.4853
Capana00g002241	30.6797	32.1854	31.7797	34.4588
Capana02g001097	0.053331	0	0	0
Novel01234	2.91699	3.5611	3.40649	2.52873
Capana02g001824	18.2493	18.4203	21.2686	17.2217
Capana01g000829	0	0	0	0
Capana00g004224	0	0	0	0
Capana08g001471	0	0	0	0
Capana04g000023	0.431329	0.849062	0.654329	0.275245
Novel01789	1.65818	1.70301	2.09801	1.21574
Capana04g001905	10.9068	9.55015	8.99409	10.6185
Capana12g000888	0.112413	0.307872	0.0454751	0.047823
Capana02g002768	75.4473	77.1807	85.2179	77.0911
Novel03933	1.2039	0.81353	0.628153	0.726279
Capana12g002351	1.05609	0.0774745	0.732389	0.192551
Novel01015	6.34624	6.93343	4.66575	4.17886
Capana12g000262	0.358317	0.276003	0.760998	0.571635
Capana02g001849	0.624615	0.549858	0.649746	0.626352
Capana05g000683	6.88318	7.51667	6.00603	7.16125
Capana11g002368	17.9702	16.8723	18.09	19.7052
Novel03663	3.91012	2.71339	1.79553	2.22542
Capana01g001714	99.4246	90.2573	85.9205	106.071
Capana07g002035	18.7253	17.876	23.1056	23.4563
Capana02g002916	0.63419	0.573174	0.184718	0.0971273
Capana00g002895	0.135534	0.0835186	0.0986907	0.0691908
Capana05g001621	0	0	0	0
Capana03g000350	0.759805	0.602994	0.922104	0.61709
Capana08g000426	8.92752	8.82123	5.54562	10.1519
Capana03g002371	0	0	0	0
Capana01g000165	1.20064	1.72634	2.76851	2.22189
Capana08g002713	23.862	24.5707	23.3929	20.1974
Novel03001	1.52795	2.17282	1.18867	1.70006
Capana10g001671	0	0	0	0
Capana02g001960	29.5781	55.3946	34.9962	44.1564
Novel02847	0.730686	0.28863	0.545702	0.286938
Novel02381	0.902058	1.54407	2.37194	1.68852
Capana06g001186	0	0	0.0909503	0.0956461
Capana01g004340	0	0.0790344	0.0933919	0
Capana01g003635	0	0	0	0
Capana11g000954	32.4358	32.4639	31.2156	30.7179
Capana09g000513	26.0935	28.6699	26.0101	24.6861
Novel03807	2.2943	2.01029	2.92067	2.23194
Capana05g000585	0	0	0	0
Capana01g002733	0	0	0	0
Capana10g001481	45.2136	38.6283	42.052	40.0957
Capana08g001529	36.7872	37.3665	41.0772	42.5414
Capana12g002635	34.9454	34.0307	33.6899	31.7468
Capana12g002196	1.54185	0.89213	0.790647	0.692891
Capana09g000225	21.6411	20.0247	16.0779	18.2264
Capana01g004301	0.0250353	0.0257121	0	0
Capana03g002047	5.2718	5.14359	6.79775	5.46667
Capana01g000944	8.04558	9.25267	10.992	9.93011
Capana00g002980	7.87858	12.4625	8.06751	8.30449
Capana06g000741	9.9605	10.4974	12.053	12.2318
Capana05g000241	2.9312	3.06947	2.54592	2.71405
Capana08g000134	1.25848	1.75924	0.806074	0.713846
Capana08g000125	20.2972	23.1134	18.842	16.9971
Capana00g001515	0	0	0	0
Capana04g000167	45.5962	44.702	61.3394	64.9469
Capana01g001379	30.9691	20.299	22.9064	31.7401
Capana06g001065	0.836074	5.3565	1.4012	2.03248
Capana02g000195	10.317	9.52056	10.8782	9.4843
Novel03478	2.32627	1.73885	2.70623	1.35271
Capana00g000782	0	0	0	0
Capana01g000932	0	0	0	0
Capana03g000176	0.70708	0.333657	0.278308	0.414626
Capana02g003205	11.3965	10.8681	11.4184	13.2388
Capana09g001913	34.1881	29.2422	35.1927	29.6257
Capana12g000309	0	0	0	0
Capana02g002920	11.7761	13.0492	26.9532	18.0616
Capana03g001943	4.97756	4.53396	4.92612	4.76451
Capana06g002498	11.5878	10.4954	11.3316	16.924
Capana10g000297	20.4785	21.8568	18.9509	20.8404
Capana04g000328	11.8613	12.0365	14.033	15.7756
Capana10g001876	0.321481	0.476915	0.13005	0.227942
Capana03g004293	0.955513	0.528416	1.07041	1.31329
Capana11g001706	6.9176	7.94807	9.4686	7.65959
Capana02g003373	47.8172	45.0565	60.2496	52.8621
Novel01104	4.1942	5.08233	5.01686	5.08334
Novel00661	25.964	16.0475	13.821	15.2787
Capana08g000609	0	0	0	0
Capana06g000206	0.114662	0.21197	0.166985	0.234142
Capana01g004303	3.48615	3.60836	1.68571	1.07755
Capana08g001647	20.9257	17.4679	4.40654	6.34134
Capana03g003128	0	0	0	0
Capana09g000358	0.542318	0.318274	0.188046	0.0988774
Capana01g002647	40.6999	30.9885	44.6852	39.8646
Capana00g004899	0	0	0	0
Capana08g001875	0.624859	0.609663	1.21333	0.318994
Capana11g000783	0	0	0	0
Capana05g000639	0	0	0	0
Capana02g002398	17.8155	16.6697	16.6664	19.5914
Capana01g000493	0.825563	1.13051	0.333969	0.585354
Capana05g000419	0.147844	0.0168712	0.0996804	0.0628962
Novel01836	14.1566	12.9703	14.6776	12.3158
Novel01561	2.39082	2.05456	3.67129	4.48356
Capana07g001003	36.1382	35.8563	34.3566	30.1256
Capana11g002259	0	0	0	0
Capana01g000401	1.83458	2.49654	3.50668	3.16091
Capana11g002349	1.15302	2.69732	1.24383	2.12559
Capana03g003921	0.175861	0.144492	0.341482	0.224446
Capana02g000165	0	0.0878815	0	0
Capana01g002193	10.7941	11.0859	9.78665	10.2919
Capana10g002336	0.0217988	0	0	0.027821
Novel02063	4.08862	4.47678	2.87056	2.24252
Capana02g001910	11.8001	11.5475	12.5644	12.1002
Capana00g002045	0	0	0	0
Novel00568	391.249	299.401	469.321	415.278
Capana06g001838	7.14557	4.26671	7.15937	4.34774
Capana05g002050	10.1403	11.4231	12.3659	10.3722
Capana03g002547	0	0	0	0
Capana09g001079	3.06348	2.33725	1.59337	1.78734
Capana11g000854	0	0	0	0
Novel00175	1.20928	1.48455	1.3644	1.01283
Novel00808	12.7766	12.3548	13.9313	13.2959
Capana03g002473	0	0	0	0
Capana07g000762	0	0	0	0
Capana04g000009	3.56569	2.72861	3.81825	3.21231
Capana00g003372	0.0286654	0.147202	0	0.109754
Capana09g000317	0	0	0	0
Capana03g001440	0	0	0	0
Capana07g001912	3.99542	5.41459	5.96784	6.457
Capana11g001385	0	0	0	0
Capana06g001717	0.312713	0	0.253007	0
Capana10g002521	0	0	0	0
Novel02674	1.0974	1.57789	1.59817	1.73162
Capana03g000511	0	0	0	0
Capana02g001597	0	0	0	0
Capana07g000268	0.0240633	0.0370707	0	0.0767778
Capana10g001777	0	0	0	0
Capana08g002312	490.138	480.499	457.248	403.461
Capana12g002609	0	0	0	0
Capana05g001694	74.1413	66.0161	73.5275	68.2706
Capana05g000543	181.397	227.155	134.271	136.069
Capana04g001654	0	0	0	0
Capana04g002404	2.80735	2.64007	2.83234	2.33106
Capana04g000722	0	0.0329402	0	0.0409339
Capana03g004124	0	0	0.127664	0.134256
Capana03g002782	7.82978	9.67131	8.26505	7.96747
Capana08g002528	41.7368	36.9299	47.6463	48.7015
Capana01g001717	8.45995	6.55747	7.91014	7.3339
Novel04046	3.0932	2.46477	4.53059	3.33516
Capana05g002181	0.0939849	0	0	0.839647
Capana12g000708	0	0	0	0
Capana09g002312	0	0	0	0
Capana11g000730	2.71444	3.70107	2.2719	2.74758
Capana03g000581	0	0	0	0
Capana05g001641	34.8271	31.0361	41.4861	32.8236
Capana02g002135	0.0594101	0	0.144201	0
Novel00594	5.6112	5.15627	4.38625	4.77425
Capana01g003589	92.7846	93.3887	94.9847	88.9316
Capana06g001102	2.83699	2.15491	2.94088	2.97957
Capana11g002237	0	0	0	0
Capana04g002355	14.5103	16.3615	14.3024	14.6894
Capana00g001584	0	0	0	0
Capana04g001922	0	0	0	0
Capana11g000033	0	0	0	0
Capana12g002919	0.567631	0.874464	0.34444	0.362224
Capana10g001393	0	0	0	0
Capana10g000271	101.535	52.7425	53.8886	105.827
Novel03401	8.92816	28.0227	14.4808	17.0654
Capana03g000137	35.7265	34.022	33.574	36.7159
Capana02g002538	8.04941	10.4774	6.95032	7.94542
Novel04012	1.15088	1.13821	2.17266	1.46883
Novel04420	1.55075	0.977322	1.32595	1.30445
Capana07g001484	1.12047	1.91794	0.815886	1.52535
Capana07g000691	27.0801	27.0316	24.0489	25.7062
Capana07g001775	0	0	0	0
Capana01g001498	0.336141	0.230152	0.135981	0.143002
Capana01g003609	0	0.114331	0	0
Capana09g002006	0	0	0	0
Capana08g001114	0	0	0	0
Capana06g000836	21.5317	28.7698	28.6951	25.6926
Capana05g000895	17.5248	22.8237	13.6755	11.8139
Capana09g000251	14.0798	11.9147	13.6494	13.9882
Capana02g001435	8.53241	8.93113	7.81588	8.71169
Capana00g004092	0	0.0113669	0	0
Capana01g003327	27.1079	20.284	23.9688	25.0129
Capana00g002384	0.0245528	0	0.0297974	0
Capana09g001613	0	0	0	0
Novel03533	32.1499	31.5941	38.4947	30.8959
Capana02g003092	0.292131	0.52505	0.502254	0.745674
Capana08g002671	41.4134	50.9608	19.2562	23.7671
Capana02g001212	21.5648	23.9844	25.9797	11.009
Capana03g004566	49.5683	70.8652	66.0673	64.0393
Capana02g002585	27.7505	32.1338	34.0483	30.2796
Capana02g002206	246.577	181.36	297.798	286.122
Capana11g001363	5.29385	9.42565	8.24824	6.07777
Capana02g001661	0.592476	0	0.84592	0.444798
Capana06g002821	1.0096	1.6294	1.13774	1.93277
Capana06g002219	4.74639	4.64951	6.68377	5.03707
Capana05g002226	228.116	231.081	198.722	243.127
Capana09g001302	11.8347	12.2808	7.10679	4.65147
Capana06g002926	7.6441	4.23125	7.95165	8.17215
Capana05g002090	0	0	0	0
Capana00g000025	0	0	0	0
Novel02101	3.8574	4.3701	7.04617	4.06026
Capana06g000017	17.1073	18.1155	18.1198	20.3204
Capana00g003727	0	0	0	0
Novel04388	2.43499	2.71493	2.0949	2.12856
Novel02574	5.46565	1.02998	4.62494	3.83979
Capana00g002681	0	0	0	0
Capana12g001945	0.169869	0.174461	0.412308	0.325197
Capana12g001254	0	0	0	0
Capana08g001652	343.659	377.104	330.332	311.302
Capana09g002010	3.55501	4.42247	2.12681	4.47323
Capana02g001162	16.3552	16.9136	14.465	15.8818
Novel01691	0.646214	0.40842	0.120654	0.507532
Capana04g002762	6.19792	6.89593	14.0408	5.80081
Capana07g002504	4.5642	5.03058	4.86363	3.83606
Capana00g002081	67.7922	59.002	72.733	72.1132
Capana06g002738	0	0	0	0
Capana01g001856	0.704062	0.309898	0.854454	0.513468
Capana01g001664	0	0	0	0
Capana07g001867	1.21611	1.24898	2.21381	2.05096
Capana12g002579	0	0	0	0
Capana03g001147	0.517513	0.747427	0.529923	0.577924
Novel01773	0.324375	0.272572	0.25946	0.329309
Capana02g000175	14.6162	7.4769	8.68225	13.1151
Capana05g000567	5.44057	6.60905	4.4728	5.22638
Capana06g000364	8.08472	6.5037	8.54323	7.8858
Capana01g000508	3.41142	1.2652	3.91011	2.056
Capana12g001631	15.8822	17.6377	13.0065	15.6885
Capana02g001150	12.3627	13.9811	16.1774	15.3565
Capana12g001846	0	0	0	0
Capana03g000018	10.6693	9.22993	11.0678	9.43573
Capana02g002613	299.113	255.737	325.971	319.295
Capana00g002750	5.32043	4.70423	4.01637	4.68016
Novel01686	5.60311	7.44536	10.235	7.44594
Capana00g004787	0	0	0	0
Capana00g002757	14.6681	13.1172	14.762	15.0448
Capana01g004490	0	0	0	0
Capana05g002305	5.53921	4.38049	6.05017	5.93837
Capana04g000243	22.2443	20.8045	26.3465	23.9995
Novel02522	0.268438	0.196925	0.442128	0.195771
Capana05g000076	15.488	15.8246	15.8871	16.5884
Capana01g001056	31.4103	29.6187	35.2523	26.5183
Capana10g000570	0	0	0	0
Capana06g000179	0.0310736	0.287222	0.0377111	0.356923
Capana10g001696	0.663154	0.615171	0.519231	0.300322
Capana03g001321	35.3727	32.1983	39.048	59.715
Capana02g002893	23.9747	18.8622	35.3608	39.4671
Capana08g001410	11.705	24.0838	10.7748	4.82714
Capana02g002331	268.893	249.762	289.586	249.445
Capana01g000950	1.22139	1.68962	1.63355	0.986194
Capana06g000820	0.0343298	0	0	0
Capana10g002210	0.134444	0.39451	0	0.0490246
Capana03g002282	49.9262	56.089	37.9545	39.3958
Capana08g001796	23.7977	21.9228	23.0173	28.1633
Capana01g001277	19.5854	18.7145	17.7515	18.2989
Capana05g000984	21.9657	19.0677	19.1741	19.5898
Capana00g005079	0.829788	1.85939	0.183097	0.288826
Capana02g002926	55.4311	51.4712	63.2094	56.1975
Capana03g000705	6.35657	7.59044	5.61045	5.78367
Capana12g002163	0	0	0	0
Capana11g000719	61.7352	49.8084	56.647	73.3891
Capana05g002329	0.220503	0.113232	0.401406	0
Capana06g002767	0.00788594	0.00809912	0.0478521	0.0301936
Capana10g001560	0	0	0	0.0268511
Capana07g001059	0	0	0	0
Capana09g002061	0.913234	1.45899	0.98516	0.777019
Capana02g000151	0	0	0	0
Novel04378	0.981478	0.144001	0.226881	0.298244
Capana04g000584	18.5301	20.3716	20.9663	22.0161
Capana05g000007	2.24051	2.84251	2.55915	1.73812
Capana00g000191	0	0	0	0
Capana07g000062	0	0	0	0
Capana07g000403	0	0	0	0
Capana00g001671	0	0	0	0
Capana00g003736	0	0	0	0
Capana00g003768	62.5132	63.5378	92.5334	67.3819
Capana01g002961	0.108856	0.111799	0.044036	0.231548
Capana01g000335	31.2263	32.4437	43.9919	42.9738
Capana03g003135	72.073	84.4585	77.2446	78.8436
Capana06g000280	33.0876	31.562	28.2134	44.9393
Capana00g003093	16.7773	15.0897	26.5657	15.2674
Capana07g001972	0	0.0582976	0	0
Capana11g000945	0	0	0	0
Capana06g002907	0	0	0	0
Capana00g003526	287.063	289.987	305.02	296.336
Capana01g004259	0	0.0381104	0	0
Capana07g001844	0	0	0	0
Capana03g000836	71.8305	72.8265	85.6399	79.1611
Novel00404	6.31469	2.90136	3.83177	4.45378
Capana10g001985	0.105194	0.324113	0	0
Novel03557	1.99767	1.76372	1.74385	1.56552
Capana00g003058	18.6007	23.8139	20.6669	19.1324
Capana01g001208	0	0	0	0
Capana01g000341	6.86461	6.19796	10.0703	8.1834
Capana03g003822	26.0545	19.2399	29.5947	22.2599
Capana00g000579	0	0	0	0
Capana05g000414	24.0439	20.5285	21.4868	23.1074
Capana00g005025	0	0	0	0
Capana11g000339	0	0	0	0
Capana00g002505	0	0	0	0
Capana05g000305	0.0128833	0	0.0312705	0.0328851
Capana02g001689	13.7188	8.9832	14.408	24.502
Capana12g000569	0	0	0	0
Capana05g000951	0.076441	0	0	0
Capana01g003606	8.04718	8.05774	6.42047	8.01968
Novel00046	11.0335	13.8647	0.472598	0.331332
Capana03g002787	26.7911	25.364	21.9435	24.4367
Capana05g001790	0.684547	1.26549	1.03846	1.26681
Capana03g003019	2.09682	1.90817	3.12452	1.93086
Capana12g000825	2.5293	2.51108	2.76261	1.61403
Capana01g003055	1.70987	1.34289	0.854454	1.02694
Capana06g002580	6.85922	5.57263	9.1941	7.57824
Capana10g001835	10.7523	8.43115	11.3706	8.88281
Capana10g001532	19.017	12.9825	21.9252	28.3397
Capana01g000742	0.832221	1.45619	1.19702	1.29816
Capana01g000704	0.120466	0.123722	0.119617	0.167723
Novel04377	2.32729	1.9384	1.79109	2.55368
Capana08g000967	0	0	0	0
Capana01g001817	3.01741	1.81807	2.97838	1.79714
Capana04g001182	0	0	0	0
Capana02g001553	0	0.0912878	0.107871	0.453763
Capana12g000073	156.637	126.369	120.681	133.673
Capana01g000053	46.3083	65.0491	59.7202	102.089
Capana12g000908	1.11683	1.4529	6.86734	4.9413
Capana08g001668	26.3134	26.8234	29.3769	28.7049
Novel02418	729.859	531.182	600.124	598.72
Capana02g002789	12.9718	15.1067	15.6021	16.1859
Novel00249	5.84692	3.5637	6.43269	6.3115
Novel03361	1.42755	1.09961	3.29838	3.92416
Capana00g002031	1.22322	1.39588	0.374876	0.630769
Capana02g001025	31.9087	32.704	26.7706	28.4594
Capana07g001315	0	0	0	0
Capana09g001019	0.0439316	0	0	0
Capana00g004809	0	0	0	0
Capana00g001953	0	0	0	0
Novel02374	3.9492	2.38886	1.78125	2.04784
Capana00g003742	20.2074	21.6958	18.7612	20.2808
Capana10g001763	0.333318	0.387973	0.161807	0.141801
Capana04g002194	0	0	0	0
Capana07g002186	0	0	0	0
Capana01g000239	167.545	175.813	116.694	132.372
Capana08g001844	0.454605	0.103754	0.0613013	0.257865
Capana00g002922	0	0	0	0
Capana06g002942	3.48419	2.5374	2.7677	2.4255
Capana06g002929	21.4408	22.5629	19.0818	18.7583
Capana00g001409	0	0	0	0
Capana03g002465	0	0	0	0
Capana01g003793	0	0	0	0
Novel03633	6.62977	5.09784	3.94574	4.8878
Capana12g001395	29.2585	30.9428	46.1607	31.7908
Capana00g001088	0	0	0	0
Capana01g003799	26.0258	29.7684	22.2401	26.5212
Capana12g001229	0	0	0	0
Capana06g000218	38.4008	34.3841	41.5493	39.898
Novel01414	47.0049	46.4539	54.5084	50.6121
Novel02243	0.26359	0.422993	0.359881	0.273333
Capana05g001972	0	0	0	0
Capana00g004158	35.7372	38.7954	47.0792	43.233
Novel01896	29.5459	42.9183	13.8494	10.8523
Capana08g001359	13.9767	12.7078	13.2497	15.6032
Capana07g000480	43.1794	41.6935	37.7173	40.9516
Capana04g002295	7.52532	7.14748	8.19151	8.02588
Capana05g001631	2.81245	4.44382	4.46343	4.14166
Novel02725	13.902	13.5456	9.32259	10.3044
Capana06g000951	4.91407	6.00276	7.81611	5.46394
Capana12g002911	2.3253	1.84465	2.84146	2.57883
Novel02428	4.86571	4.45407	6.11045	5.61594
Capana07g001986	0.0902847	0.185451	0.21914	0.345682
Capana08g002133	1.09476	1.71612	2.30758	1.10305
Capana02g002610	22.1176	19.4616	20.0308	22.875
Capana12g000088	51.5294	52.9224	54.9989	52.6122
Capana03g001949	0	0	0	0
Capana05g000169	0	0	0	0
Capana05g000338	7.84526	8.26394	14.2816	9.88427
Capana01g004160	0	0	0	0
Capana12g000090	18.6119	22.7167	14.956	20.204
Capana10g001893	0	0	0	0
Capana06g002674	0	0	0	0
Capana00g001018	84.6272	95.4701	66.5562	74.1858
Capana10g001267	1.7373	0.089213	0.210839	0.554313
Capana03g000453	17.566	15.7808	22.6769	17.9351
Capana10g002436	476.518	499.683	527.152	461.756
Capana05g000332	20.5403	27.5621	18.2604	16.8201
Novel00689	1.72378	0.66059	1.59241	1.11642
Novel02160	11.0299	9.8881	7.48709	10.1403
Capana03g003367	0	0	0	0
Capana08g001230	0.446733	0.611747	0.361439	0.3801
Capana10g001498	24.2741	23.3017	18.2084	21.9508
Capana03g001074	0	0	0	0
Capana10g000871	0	0	0	0
Capana00g002035	0	0.688215	0	0
Capana02g000720	0	0	0	0
Capana00g000916	18.0235	20.881	21.0287	21.2729
Novel03159	1.58434	1.41595	1.29417	1.39015
Capana00g001517	0	0	0.121003	0.381753
Capana05g002274	216.89	230.292	183.283	218.89
Capana02g000411	9.78577	8.40064	10.1366	10.0608
Capana09g000350	0.0670535	0.103299	0	0.042789
Capana00g001039	0	0	0	0
Capana06g002814	0.291512	0.399191	0.471708	0.165354
Capana06g000907	0	0	0	0
Capana04g000360	0	0	0	0
Capana11g000666	0	0	0	0
Capana12g002449	2.61509	3.78764	7.69008	4.2789
Capana01g001456	2.77696	3.58804	1.19585	2.9725
Capana03g002026	51.6116	59.4509	68.2966	43.1575
Novel03723	1.03929	1.48597	0.593547	0.702217
Capana00g001666	0	0	0	0
Capana08g000852	0.0418473	0	0	0
Capana08g001336	58.3505	55.0744	55.3597	57.5831
Capana09g001146	36.9674	35.4515	36.6539	41.0272
Capana09g000483	0	0	0	0
Novel01039	34.227	40.0818	37.5161	28.0766
Capana04g002474	0	0	0	0
Capana03g004317	10.4629	10.7948	5.39221	7.6218
Capana00g001821	0	0	0	0
Capana00g004618	67.4849	64.8565	76.0154	74.3341
Capana09g000264	6.64246	8.52754	5.85406	4.84431
Novel02704	2.38795	2.44371	2.5137	2.69811
Capana05g000326	0	0	0	0
Capana01g001095	0	0	0	0
Capana12g002800	171.551	165.125	201.544	175.526
Capana07g000282	4.2525	4.23026	3.99899	4.34753
Capana05g000134	1.45205	1.05419	1.64068	1.981
Capana03g000703	0	0	0	0.166294
Capana00g004350	66.9025	62.1062	94.4432	68.2701
Capana02g003167	5.48381	4.93387	4.51013	8.27131
Novel01105	4.02727	4.23886	3.74656	3.7698
Capana09g002249	5.86724	7.21999	5.96994	4.90839
Capana12g000945	0	0	0	0
Capana08g001450	0	0	0	0
Capana02g002392	0	0	0	0
Capana07g000680	0	0	0	0
Capana01g000626	0	0	0	0
Novel01297	6.14761	6.79577	4.27144	3.95294
Capana00g001448	2.21277	1.70444	1.95304	1.79714
Novel03384	40.7244	38.7117	44.0272	42.5087
Capana08g002806	6.55209	6.0365	6.54842	5.04192
Capana05g000465	0	0	0	0
Capana12g002171	7.06818	4.45637	5.71865	8.49465
Capana12g002795	1.12413	0.461809	1.18235	1.14775
Capana08g002620	0.275188	0.188418	0.445293	0.351212
Capana01g001950	83.6946	93.0915	63.0763	64.1967
Capana07g000523	12.8382	12.0781	16.0562	13.8834
Capana11g001423	0	0	0	0
Capana07g000662	0	0	0	0
Capana00g000691	0	0	0	0
Capana00g004356	0	0	0	0
Capana07g002345	72.747	72.2344	65.7153	61.3361
Capana08g000367	0	0	0	0
Capana12g001311	5.03392	3.15945	3.19036	2.92677
Capana00g002091	0.0247115	0	0	0
Capana03g004011	0.0295519	0.0607017	0.0358644	0
Capana00g000424	0	0	0	0
Capana10g002018	0	0	0	0.0938067
Capana03g003006	0.466863	0.364408	0.339953	0.190669
Capana00g002216	18.2253	21.409	14.2953	14.8706
Capana03g003406	0	0	0	0
Capana00g000945	0	0	0	0
Capana02g003162	0.219798	0.263364	0.400123	0.187014
Capana09g001529	17.1279	17.8352	15.7631	13.298
Capana02g002839	2.99537	3.68004	3.49839	3.54542
Capana00g004045	0	0	0	0
Capana03g002583	0	0	0	0
Capana00g003081	0.124362	0.0255447	0.181111	0.0952311
Capana08g000173	28.4804	29.3453	26.1054	25.2109
Capana03g003906	0	0	0	0
Novel03775	0.56314	1.20492	1.25295	1.13797
Capana01g002156	1.68311	2.26879	1.53197	1.5775
Capana08g001911	18.5223	23.0645	19.2675	21.0416
Novel01329	91.3377	86.4252	84.1033	81.6997
Capana02g002157	5.73308	5.70114	9.49781	9.17519
Capana01g002661	0	0	0	0
Capana02g002575	0.377176	1.62696	1.64788	0.770203
Capana08g001119	18.2759	21.9357	12.9072	15.7499
Capana00g000386	0	0	0	0
Capana03g001380	4.70092	3.73645	4.68807	4.17365
Capana05g000873	8.79642	9.84273	8.51539	10.0908
Capana02g002964	0.704062	1.23959	1.83097	1.28367
Capana05g000505	10.2645	7.09653	14.6446	16.2314
Capana00g004691	0	0	0	0
Novel01250	23.8824	25.2345	26.7176	17.3098
Capana03g000776	215.956	170.47	285.749	218.256
Novel01149	1.19927	1.0214	0.887461	1.60524
Capana02g002748	1.21314	0.0803831	0	0
Capana12g001753	0	0	0	0
Capana01g003796	0	0	0	0
Capana04g000096	44.2635	36.8136	36.6063	38.4303
Capana00g004135	2.29323	5.45984	3.24692	1.68511
Capana03g004428	68.7189	67.3188	57.0184	52.4297
Capana01g003082	0	0	0	0
Capana10g000901	27.0588	29.2141	28.3785	33.2176
Novel01495	1.01172	0.916826	1.80563	1.06336
Novel00191	1.37289	1.175	0.879354	1.53315
Capana08g001991	166.83	183.177	202.392	161.049
Capana05g001202	10.7264	12.061	9.08989	16.8761
Capana00g004853	1.87318	1.6129	0.642955	1.56964
Capana12g001096	0	0	0	0
Capana10g002198	0	0	0	0
Capana00g003655	0.0400915	0	0.0973104	0.102335
Capana02g003071	1.78859	2.00096	1.62798	1.91585
Capana10g002252	0	0	0	0
Capana02g003280	0	0	0	0
Capana07g001424	4.85732	5.56352	4.47046	4.51691
Capana00g003842	0	0	0	0.215204
Capana01g000665	12.3975	11.7124	14.8448	11.3848
Capana02g000781	3.60473	3.91082	2.91266	4.16043
Capana04g000747	0.413195	0	0	0
Capana12g002013	0	0	0	0
Capana08g002307	58.5335	51.3867	57.4132	49.7346
Capana09g001425	0	0	0	0
Capana03g004399	53.885	63.0704	66.4526	64.9298
Novel00198	1.91864	1.31954	1.39293	0.91826
Capana02g003415	257.868	243.593	258.846	236.086
Capana04g001118	4.31591	2.81171	9.61569	7.52246
Capana05g002301	0.10058	0	0	0
Capana12g001705	6.72951	7.77165	6.16904	7.04047
Capana01g001652	0.0606675	0.124615	0	0.0774278
Capana01g003622	21.5236	20.7685	18.3086	21.3022
Capana00g003341	13.3526	13.9709	14.0585	14.5398
Capana00g004592	7.20579	5.86105	8.52158	8.4581
Capana04g000051	0.117301	0	0	0
Capana02g002142	1.6147	1.82604	1.65135	1.31983
Novel04273	24.2027	18.4521	27.5104	14.5286
Capana05g002198	64.1312	70.9506	59.1872	62.8329
Capana01g001821	22.6361	27.2893	18.6908	21.0598
Capana11g000841	26.3232	27.1784	26.6429	23.4677
Capana03g000031	16.6133	15.737	16.4896	18.174
Capana03g002139	35.7387	34.3343	37.7703	32.8787
Capana04g001251	0	0	0.0699266	0
Capana12g002043	1.39195	2.43028	2.95623	3.08665
Novel02763	0	0	0	0
Capana06g001735	0.0694918	0	0.0843357	0.08869
Capana12g001285	4.09175	4.48727	5.61104	5.07464
Capana03g000284	0.685228	0.563002	0.720717	0.583022
Capana10g002487	17.0898	15.9609	18.7991	17.1695
Capana00g001276	0	0	0	0
Capana10g000365	1.96738	5.3987	1.34304	1.25545
Capana09g000045	3.61019	3.57723	3.98023	4.0235
Capana04g002145	7.59633	7.13927	15.2634	7.95716
Capana12g002451	0.0535802	0.220114	0.0650252	0.136765
Capana00g003977	203.948	238.867	139.813	136.814
Capana06g000497	60.1432	70.2864	80.7793	82.3729
Capana00g000446	8.75437	8.86993	5.61624	11.1729
Capana04g000039	39.5524	53.2602	38.443	36.1781
Capana04g000515	49.5609	52.4244	52.793	49.6139
Capana03g002989	0	0.0626389	0	0.0778396
Capana06g002385	0	0	0	0
Capana02g002770	13.2797	12.8448	10.9567	13.2615
Capana06g001995	9.68692	9.03513	12.2359	7.19077
Capana02g000535	0.0358317	0	1.71768	1.32619
Capana03g003287	28.5211	28.5278	26.43	27.5427
Capana11g002182	0.152206	0.416854	0.307863	0.129503
Capana02g002987	3.31915	3.71878	1.83097	2.31061
Capana09g000415	0	0	0	0
Capana04g002397	0	0	0	0
Capana08g000859	0.67448	1.38543	1.75404	0.983788
Capana07g002048	3.54043	4.87573	2.09952	2.77273
Capana04g002667	0	0	0	0
Novel00730	10.1884	9.4796	15.8538	11.6835
Capana10g000418	0	0	0	0
Capana05g001754	5.86048	7.19652	4.40654	5.89419
Capana12g002011	10.8954	10.2308	9.44484	10.8264
Capana08g001642	1.98453	0.509544	0.936613	1.26639
Novel02311	0.670722	0.344427	0.174427	0.183433
Capana06g002567	12.4821	12.4469	12.0659	13.4298
Capana07g000169	0.209667	0.605629	0.222646	0.183968
Capana06g001263	12.5764	12.5612	9.96165	10.5224
Capana11g002001	0.567711	0.541997	0.533714	0.346967
Capana11g000654	0	0.0446912	0.0264049	0.0277682
Capana08g002781	0	0	0	0
Capana12g001983	0	0	0	0
Capana01g000544	0.158154	2.7613	0.863714	0.100923
Capana05g001791	0	0	0	0
Capana10g001419	20.0172	22.022	16.9029	16.2874
Capana07g000538	57.8973	54.5751	57.6141	51.5655
Capana09g000379	5.19894	4.65681	6.02136	5.99897
Capana10g000508	0	0	0.0858975	0.0903324
Capana05g001677	1.54702	0.467306	1.54615	1.27756
Capana05g001649	0	0	0	0
Capana01g002393	3.75339	4.32496	2.81919	3.81181
Capana12g002575	0	0	0	0
Capana07g001848	88.2831	106.307	72.0483	68.7711
Capana01g002722	23.3702	26.9168	16.7103	18.5873
Capana10g000674	0	0	0	0
Capana02g001938	0	0	0	0
Capana00g004264	0.0236904	0.121654	0.115003	0.0604705
Capana03g001308	98.5662	107.631	49.136	48.7189
Capana05g001406	29.5431	33.9091	31.6382	31.8894
Capana07g002494	38.882	38.8386	50.0419	40.8059
Capana10g001357	0.573308	2.06082	0.231923	1.91053
Novel01256	0.115354	0.0236944	0.167993	0.117777
Capana11g000993	30.2056	28.0342	36.2423	28.1756
Capana03g004571	3.30652	3.72454	4.33642	3.94774
Novel00883	1.18452	1.00973	1.03503	0.922175
Capana02g002984	1.26183	1.54949	1.89755	1.05028
Capana06g000437	0	0	0	0
Capana05g001388	33.1876	26.3785	27.6527	30.3682
Capana06g002989	147.041	177.679	176.612	134.834
Novel01396	0.892742	1.14609	0.575576	0.534082
Capana07g002090	0	0	0	0
Capana08g002363	3.8592	5.00807	3.21254	3.75181
Capana10g002303	2.02344	8.54346	3.13778	0.932549
Capana07g001963	1.87105	2.31581	2.38716	0.673525
Capana00g000458	1.33772	1.03041	1.2176	2.49995
Capana06g000084	0.420226	0.431586	0.218566	0.229851
Capana11g001114	0	0	0	0
Capana12g000483	73.8839	75.4388	59.9183	67.2791
Capana04g002369	0	0.181171	0.160562	0.112568
Capana01g003880	0	0	0	0
Capana01g002641	225.456	230.997	247.967	232.477
Novel02946	0.862838	0.649853	0.907525	1.10121
Capana11g001083	4.22137	3.16373	4.91539	2.40257
Capana01g000330	0	0	0	0
Novel04158	0.811165	2.08273	0.799853	0.485279
Capana05g002476	69.6486	59.7126	67.5098	76.1384
Novel03212	1.12936	1.73984	0.799516	0.300284
Capana06g000052	0.178693	0.0305873	0.0361439	0
Capana06g001662	0	0	0	0
Capana09g002416	2.1423	1.15011	2.8658	2.51665
Novel03282	0.852854	0.328466	0.603767	0.498881
Capana04g002078	26.536	26.3561	32.8668	29.1283
Capana03g002679	7.29664	7.59465	7.05443	7.04303
Capana00g003011	24.2427	27.3975	14.597	11.2292
Capana08g002028	6.91261	5.91623	6.9244	9.59252
Capana11g002334	0.270428	0.277739	0.656386	0.27611
Capana02g001524	1.5094	1.6046	2.28174	2.43334
Capana00g001653	46.2686	55.4978	13.576	36.0096
Capana01g001322	0	0	0	0
Capana01g000216	0	0	0	0
Novel02519	67.2334	69.6685	92.0313	70.1504
Capana08g002819	0.45307	0.608493	0.719032	0.667197
Capana11g001899	1.7563	2.0357	1.30933	1.24884
Capana08g002650	0.964443	1.43074	1.5606	0
Capana00g004181	8.86459	11.8751	12.863	12.6663
Capana06g001015	0.0147191	0	0	0
Capana02g003315	121.417	107.21	111.451	130.869
Novel02845	0.964033	0.405039	1.3295	1.17444
Capana03g002011	32.2213	28.4714	31.2656	28.5267
Capana03g000114	9.79106	6.4696	10.6799	15.2963
Capana00g002632	1.4666	2.13613	1.77988	1.9058
Capana06g002444	9.83763	8.89182	10.8701	9.48019
Capana02g001209	0	0	0	0
Capana03g000658	19.8576	15.4274	17.025	23.2793
Capana09g001639	1.07101	0.517632	0.764582	0.482435
Capana11g000564	0.128352	0.0439408	0.0519231	0.109208
[truncated: 37,830 more rows]
