# Supplementary material for: Transcriptome Analysis of Pepper (Capsicum annuum) Revealed a Role of 24-Epibrassinolide in Response to Chilling
Source: Front Plant Sci. 2016 Aug 29;7:1281. doi: 10.3389/fpls.2016.01281 (PMC5002408; doi:10.3389/fpls.2016.01281)
Supplement: Table S4 — Differential expressed genes in chilling stress with EBR-treated plant compared to only chilling treated plant. [file Table4.XLSX]

## Sheet: EvsL.DEG
Gene_id	readcount_Chill+EBR	readcount_Chill	log2FoldChange	pval	padj	Symbol	Description
Capana00g000507	123.145	323.125	-1.3917	0.00029026	0.0185	SRG1	SRG1_ARATH Protein SRG1 OS=Arabidopsis thaliana GN=SRG1 PE=2 SV=1
Capana00g000550	234.617	67.0153	1.8077	1.9194e-08	7.6546e-06	UBP12	UBP12_ARATH Ubiquitin carboxyl-terminal hydrolase 12 OS=Arabidopsis thaliana GN=UBP12 PE=1 SV=2
Capana00g000567	711.41	1326.1	-0.89843	0.00018532	0.013373	-//-
Capana00g000624	1526.66	2806.57	-0.87843	1.9478e-05	0.0022972	NIP5-1	NIP51_ARATH Probable aquaporin NIP5-1 OS=Arabidopsis thaliana GN=NIP5-1 PE=2 SV=1
Capana00g001065	273.738	62.2148	2.1375	2.3247e-11	2.0723e-08	B34	H32_TOBAC Histone H3.2 OS=Nicotiana tabacum GN=B34 PE=1 SV=1
Capana00g001159	388.522	152.892	1.3455	6.5831e-07	0.00014252	At3g47570	Y3475_ARATH Probable LRR receptor-like serine/threonine-protein kinase At3g47570 OS=Arabidopsis thaliana GN=At3g47570 PE=1 SV=1
Capana00g001201	859.908	1466.61	-0.77023	0.00036272	0.021656	KRP3	KRP3_ARATH Cyclin-dependent kinase inhibitor 3 OS=Arabidopsis thaliana GN=KRP3 PE=1 SV=1
Capana00g001213	25904.9	13806.9	0.90783	4.95e-06	0.00073746	PSBP	PSBP_SOLLC Oxygen-evolving enhancer protein 2, chloroplastic OS=Solanum lycopersicum GN=PSBP PE=2 SV=1
Capana00g001365	6721.26	4060.42	0.7271	0.00029767	0.018796	CAS	CAS_ARATH Calcium sensing receptor, chloroplastic OS=Arabidopsis thaliana GN=CAS PE=1 SV=1
Capana00g001392	460.814	246.553	0.90229	0.00032291	0.019894	-//-
Capana00g001426	536.682	290.221	0.88692	0.00063517	0.033078	-//-
Capana00g001656	299.585	98.6177	1.603	2.7948e-07	7.1049e-05	UBP13	UBP13_ARATH Ubiquitin carboxyl-terminal hydrolase 13 OS=Arabidopsis thaliana GN=UBP13 PE=1 SV=1
Capana00g001727	467.489	209.105	1.1607	1.3591e-05	0.0017235	rhiE	RHIE_DICD3 Rhamnogalacturonate lyase OS=Dickeya dadantii (strain 3937) GN=rhiE PE=1 SV=1
Capana00g001823	1283.65	2419.87	-0.91467	1.1378e-05	0.0014801	MTPA2	MTPA2_ARATH Metal tolerance protein A2 OS=Arabidopsis thaliana GN=MTPA2 PE=2 SV=2
Capana00g002187	272.642	701.87	-1.3642	1.4576e-08	6.0516e-06	PV42A	PV42A_ARATH SNF1-related protein kinase regulatory subunit gamma-like PV42a OS=Arabidopsis thaliana GN=PV42A PE=1 SV=1
Capana00g002444	2576.95	5010.3	-0.95923	0.00035452	0.021404	AOC3	AOC3_ARATH Allene oxide cyclase 3, chloroplastic OS=Arabidopsis thaliana GN=AOC3 PE=2 SV=1
Capana00g002533	283.573	498.673	-0.81437	0.0009889	0.046545	mkkA	MKKA_DICDI Mitogen-activated protein kinase kinase kinase A OS=Dictyostelium discoideum GN=mkkA PE=1 SV=2
Capana00g002539	893.759	1497.09	-0.7442	0.0004845	0.026865	SWEET10	SWT10_ARATH Bidirectional sugar transporter SWEET10 OS=Arabidopsis thaliana GN=SWEET10 PE=2 SV=1
Capana00g002600	2438.33	1241.57	0.97373	3.0062e-06	0.00050619	At5g25630	PP397_ARATH Pentatricopeptide repeat-containing protein At5g25630 OS=Arabidopsis thaliana GN=At5g25630 PE=2 SV=2
Capana00g002799	26.6502	2.74537	3.2791	0.00068675	0.035219	CAB21	CB22_TOBAC Chlorophyll a-b binding protein 21, chloroplastic OS=Nicotiana tabacum GN=CAB21 PE=2 SV=1
Capana00g002801	224.974	28.9157	2.9598	0.0002325	0.015794	CAB21	CB22_TOBAC Chlorophyll a-b binding protein 21, chloroplastic OS=Nicotiana tabacum GN=CAB21 PE=2 SV=1
Capana00g002845	26.2085	2.70582	3.2759	0.00081258	0.040112	Unknown	NQR_SOLTU NAD(P)H:quinone oxidoreductase OS=Solanum tuberosum PE=2 SV=1
Capana00g002884	3292.88	6213.89	-0.91615	0.00012942	0.010007	eng2	ENG2_SCHPO Putative endo-1,3(4)-beta-glucanase 2 OS=Schizosaccharomyces pombe (strain 972 / ATCC 24843) GN=eng2 PE=2 SV=1
Capana00g002896	2472.87	4236.86	-0.77681	0.00013175	0.010084	POX2	PROD2_ARATH Proline dehydrogenase 2, mitochondrial OS=Arabidopsis thaliana GN=POX2 PE=2 SV=1
Capana00g003007	4353.13	9048.87	-1.0557	1.6451e-07	4.841e-05	PME34	PME34_ARATH Probable pectinesterase/pectinesterase inhibitor 34 OS=Arabidopsis thaliana GN=PME34 PE=2 SV=1
Capana00g003011	490.456	244.733	1.0029	7.3988e-05	0.0065379	-//-
Capana00g003083	268.153	595.988	-1.1522	2.4002e-06	0.00042051	WRKY11	WRK11_ARATH Probable WRKY transcription factor 11 OS=Arabidopsis thaliana GN=WRKY11 PE=2 SV=2
Capana00g003114	2446.01	11099.6	-2.182	5.3254e-17	1.6141e-13	NCED1	NCED1_PHAVU 9-cis-epoxycarotenoid dioxygenase NCED1, chloroplastic OS=Phaseolus vulgaris GN=NCED1 PE=2 SV=1
Capana00g003142	615.012	331.325	0.89237	0.00063215	0.032977	-//-
Capana00g003219	758.823	1312	-0.78993	0.00030255	0.019025	CHKB	CHKB_HUMAN Choline/ethanolamine kinase OS=Homo sapiens GN=CHKB PE=1 SV=3
Capana00g003322	1996.2	869.696	1.1987	2.0537e-08	7.9802e-06	fp-1	FP1V2_PERVI Foot protein 1 variant 2 OS=Perna viridis GN=fp-1 PE=1 SV=1
Capana00g003397	3386.28	9055.81	-1.4191	3.031e-12	3.281e-09	At1g64390	GUN6_ARATH Endoglucanase 6 OS=Arabidopsis thaliana GN=At1g64390 PE=2 SV=2
Capana00g003399	552.635	1064.14	-0.94529	2.0639e-05	0.0023967	ERF061	ERF61_ARATH Ethylene-responsive transcription factor ERF061 OS=Arabidopsis thaliana GN=ERF061 PE=2 SV=1
Capana00g003486	1820.48	915.104	0.99231	3.2513e-06	0.00054145	GT4	URT1_FRAAN Putative UDP-rhamnose:rhamnosyltransferase 1 OS=Fragaria ananassa GN=GT4 PE=2 SV=1
Capana00g003520	68.1123	192.019	-1.4953	1.9304e-05	0.0022854	-//-
Capana00g003628	460.585	1395.98	-1.5997	7.6435e-13	9.5201e-10	At1g61340	FB316_ARATH F-box protein At1g61340 OS=Arabidopsis thaliana GN=At1g61340 PE=2 SV=1
Capana00g003675	12075.6	2546.34	2.2456	4.923e-08	1.6579e-05	GK22132	K0664_DROWI Protein KIAA0664 homolog OS=Drosophila willistoni GN=GK22132 PE=3 SV=1
Capana00g003808	110.93	401.693	-1.8564	1.6393e-05	0.0019875	CKX6	CKX6_ARATH Cytokinin dehydrogenase 6 OS=Arabidopsis thaliana GN=CKX6 PE=2 SV=2
Capana00g003858	250.837	524.114	-1.0631	2.0766e-05	0.0024023	-//-
Capana00g003859	477.111	1230.46	-1.3668	0.00038172	0.02239	At5g39030	Y5393_ARATH Probable receptor-like protein kinase At5g39030 OS=Arabidopsis thaliana GN=At5g39030 PE=2 SV=1
Capana00g003879	91.2706	187.12	-1.0357	0.0010382	0.048413	ATL78	ATL78_ARATH RING-H2 finger protein ATL78 OS=Arabidopsis thaliana GN=ATL78 PE=2 SV=1
Capana00g003977	2901.36	1810.5	0.68034	0.00098897	0.046545	RPS13	RR13_ARATH 30S ribosomal protein S13, chloroplastic OS=Arabidopsis thaliana GN=RPS13 PE=2 SV=1
Capana00g004279	223.763	67.6481	1.7258	2.2689e-07	6.0858e-05	ZOG1	ZOG_PHALU Zeatin O-glucosyltransferase OS=Phaseolus lunatus GN=ZOG1 PE=2 SV=1
Capana00g004283	170.915	63.9141	1.4191	3.6646e-05	0.0036537	ZOG1	ZOG_PHALU Zeatin O-glucosyltransferase OS=Phaseolus lunatus GN=ZOG1 PE=2 SV=1
Capana00g004460	7760.01	15892.8	-1.0342	2.3901e-07	6.3545e-05	mgtA	MGTA_MYCTU GDP-mannose-dependent alpha-mannosyltransferase OS=Mycobacterium tuberculosis GN=mgtA PE=1 SV=1
Capana00g004545	1076.97	1844.49	-0.77624	0.00025091	0.016496	RMA1H1	RMA1_CAPAN E3 ubiquitin-protein ligase RMA1H1 OS=Capsicum annuum GN=RMA1H1 PE=1 SV=1
Capana00g004571	425.439	173.395	1.2949	8.9776e-07	0.00018262	At1g03600	Y1360_ARATH Thylakoid lumenal protein At1g03610, chloroplastic OS=Arabidopsis thaliana GN=At1g03600 PE=1 SV=1
Capana00g004816	193.281	33.5963	2.5243	5.9547e-09	2.82e-06	CRK25	CRK25_ARATH Cysteine-rich receptor-like protein kinase 25 OS=Arabidopsis thaliana GN=CRK25 PE=2 SV=1
Capana00g004831	138.24	452.157	-1.7096	0.00048948	0.027028	-//-
Capana00g004921	144.362	45.2501	1.6737	6.4772e-06	0.00093484	GLR2.8	GLR28_ARATH Glutamate receptor 2.8 OS=Arabidopsis thaliana GN=GLR2.8 PE=2 SV=2
Capana01g000046	476.763	1727.86	-1.8576	2.7829e-11	2.343e-08	ATHB-7	ATHB7_ARATH Homeobox-leucine zipper protein ATHB-7 OS=Arabidopsis thaliana GN=ATHB-7 PE=2 SV=2
Capana01g000166	273.53	117.973	1.2132	2.9992e-05	0.0031726	Unknown	GUN_PHAVU Endoglucanase OS=Phaseolus vulgaris PE=2 SV=2
Capana01g000175	336.343	1011.87	-1.589	0.00026411	0.017326	ACS1	1A1C_SOYBN 1-aminocyclopropane-1-carboxylate synthase OS=Glycine max GN=ACS1 PE=2 SV=1
Capana01g000195	325.056	171.341	0.92382	0.00066493	0.034216	DET1	DET1_YEAST Putative phosphoglycerate mutase DET1 OS=Saccharomyces cerevisiae (strain ATCC 204508 / S288c) GN=DET1 PE=1 SV=1
Capana01g000276	538.052	288.897	0.89719	0.00027113	0.017559	At1g12780	GALE1_ARATH UDP-glucose 4-epimerase 1 OS=Arabidopsis thaliana GN=At1g12780 PE=1 SV=2
Capana01g000319	162.69	59.4503	1.4524	0.0010609	0.049166	CYP76C2	C76C2_ARATH Cytochrome P450 76C2 OS=Arabidopsis thaliana GN=CYP76C2 PE=2 SV=1
Capana01g000349	1016.07	569.995	0.83399	0.00018826	0.013489	HTH	HTH_ARATH Protein HOTHEAD OS=Arabidopsis thaliana GN=HTH PE=1 SV=1
Capana01g000353	893.642	1708.35	-0.93484	0.00053442	0.028858	TCP19	TCP19_ARATH Transcription factor TCP19 OS=Arabidopsis thaliana GN=TCP19 PE=2 SV=1
Capana01g000367	364.073	182.658	0.99509	0.00018776	0.013485	CYP93A2	C93A2_SOYBN Cytochrome P450 93A2 OS=Glycine max GN=CYP93A2 PE=2 SV=1
Capana01g000485	432.947	225.715	0.93969	0.0002434	0.016143	CYP75A6	C75A6_CAMME Flavonoid 3',5'-hydroxylase OS=Campanula medium GN=CYP75A6 PE=2 SV=1
Capana01g000486	330.217	154.433	1.0964	6.6045e-05	0.0059399	CYP71D55	C7D55_HYOMU Premnaspirodiene oxygenase OS=Hyoscyamus muticus GN=CYP71D55 PE=1 SV=1
Capana01g000510	29.9748	114.122	-1.9288	3.8674e-06	0.00061694	Unknown	VPE_RICCO Vacuolar-processing enzyme OS=Ricinus communis PE=1 SV=1
Capana01g000552	554.154	1070.76	-0.95027	1.8629e-05	0.002223	Unknown	LDHB_HORVU L-lactate dehydrogenase B (Fragment) OS=Hordeum vulgare PE=1 SV=1
Capana01g000650	111.981	350.224	-1.645	3.3602e-07	8.28e-05	NAC100	NC100_ARATH NAC domain-containing protein 100 OS=Arabidopsis thaliana GN=NAC100 PE=2 SV=1
Capana01g000662	164.248	560.134	-1.7699	0.00048485	0.026865	ERF5	ERF5_TOBAC Ethylene-responsive transcription factor 5 OS=Nicotiana tabacum GN=ERF5 PE=2 SV=1
Capana01g000678	55.7309	205.074	-1.8796	3.1183e-05	0.0032479	At4g25140	OLEO1_ARATH Oleosin 18.5 kDa OS=Arabidopsis thaliana GN=At4g25140 PE=1 SV=1
Capana01g000715	2.65003	33.4777	-3.6591	2.8773e-05	0.0030925	EXLB1	EXLB1_ARATH Expansin-like B1 OS=Arabidopsis thaliana GN=EXLB1 PE=2 SV=2
Capana01g000793	2418.02	1348.7	0.84225	4.9849e-05	0.0046488	BAM3	BAM3_ARATH Beta-amylase 3, chloroplastic OS=Arabidopsis thaliana GN=BAM3 PE=1 SV=3
Capana01g000875	158.078	357.452	-1.1771	1.8848e-05	0.0022403	At1g51745	Y1745_ARATH Uncharacterized protein At1g51745 OS=Arabidopsis thaliana GN=At1g51745 PE=2 SV=2
Capana01g000893	31225.9	15760.2	0.98646	4.0767e-05	0.0039603	Unknown	KPPR_WHEAT Phosphoribulokinase, chloroplastic OS=Triticum aestivum PE=2 SV=1
Capana01g000948	666.959	334.422	0.99593	3.326e-05	0.0033942	CCD4	CCD4_ARATH Probable carotenoid cleavage dioxygenase 4, chloroplastic OS=Arabidopsis thaliana GN=CCD4 PE=1 SV=1
Capana01g001053	480.178	1091.38	-1.1845	1.3385e-07	4.0569e-05	-//-
Capana01g001061	513.033	1027.29	-1.0017	8.4743e-06	0.0011622	ITPK1	ITPK1_MAIZE Inositol-tetrakisphosphate 1-kinase 1 OS=Zea mays GN=ITPK1 PE=2 SV=1
Capana01g001082	2092.37	3907.67	-0.90117	1.5916e-05	0.0019451	-//-
Capana01g001083	77.0395	199.227	-1.3707	0.00032035	0.019815	-//-
Capana01g001084	55.846	129.507	-1.2135	0.00091661	0.043958	SDH2-3	DHSB3_ARATH Succinate dehydrogenase [ubiquinone] iron-sulfur subunit 3, mitochondrial OS=Arabidopsis thaliana GN=SDH2-3 PE=2 SV=1
Capana01g001131	668.221	362.669	0.88167	0.00017607	0.01289	Notum	NOTUM_MOUSE Protein notum homolog OS=Mus musculus GN=Notum PE=2 SV=2
Capana01g001207	360.749	194.291	0.89278	0.00075799	0.038099	-//-
Capana01g001347	3469.99	1760.24	0.97916	1.8257e-06	0.00033536	At4g22990	SPXM3_ARATH SPX domain-containing membrane protein At4g22990 OS=Arabidopsis thaliana GN=At4g22990 PE=2 SV=2
Capana01g001350	42.3	110.783	-1.389	0.00044562	0.025436	VIT1	VIT1_ARATH Vacuolar iron transporter 1 OS=Arabidopsis thaliana GN=VIT1 PE=2 SV=1
Capana01g001469	844.753	422.02	1.0012	1.3669e-05	0.0017262	SOT16	SOT16_ARATH Sulfotransferase 16 OS=Arabidopsis thaliana GN=SOT16 PE=1 SV=1
Capana01g001532	5076.95	2438.06	1.0582	1.7689e-07	4.9894e-05	-//-
Capana01g001577	1047.84	12.2457	6.419	7.9633e-81	2.4136e-76	LOX2.1	LOX21_SOLTU Linoleate 13S-lipoxygenase 2-1, chloroplastic OS=Solanum tuberosum GN=LOX2.1 PE=1 SV=1
Capana01g001798	267.638	674.44	-1.3334	4.2108e-08	1.4669e-05	At4g18380	FB237_ARATH F-box protein At4g18380 OS=Arabidopsis thaliana GN=At4g18380 PE=2 SV=1
Capana01g001944	26.97	83.9213	-1.6377	0.00029133	0.0185	At1g33990	Y1399_ARATH Probable esterase At1g33990 OS=Arabidopsis thaliana GN=At1g33990 PE=1 SV=1
Capana01g002020	27.3595	0.572802	5.5779	1.029e-05	0.0013679	Unknown	TKTC_SOLTU Transketolase, chloroplastic OS=Solanum tuberosum PE=2 SV=1
Capana01g002345	422.649	783.604	-0.89067	0.0005399	0.02905	DI19-3	DI193_ARATH Protein DEHYDRATION-INDUCED 19 homolog 3 OS=Arabidopsis thaliana GN=DI19-3 PE=1 SV=1
Capana01g002369	556.31	1233.51	-1.1488	2.1081e-07	5.7563e-05	ATL2	ATL2_ARATH RING-H2 finger protein ATL2 OS=Arabidopsis thaliana GN=ATL2 PE=2 SV=2
Capana01g002398	19555.9	7716.82	1.3415	8.0307e-06	0.0011114	LHCB5	CB5_ARATH Chlorophyll a-b binding protein CP26, chloroplastic OS=Arabidopsis thaliana GN=LHCB5 PE=2 SV=1
Capana01g002561	1447.54	2343.08	-0.69481	0.00083887	0.041075	BHLH130	BH130_ARATH Transcription factor bHLH130 OS=Arabidopsis thaliana GN=BHLH130 PE=1 SV=1
Capana01g002606	3123.6	6733.14	-1.1081	7.8606e-06	0.0010979	-//-
Capana01g002720	1337.67	2669.12	-0.99665	1.6574e-06	0.00030818	PERK1	PERK1_ARATH Proline-rich receptor-like protein kinase PERK1 OS=Arabidopsis thaliana GN=PERK1 PE=1 SV=1
Capana01g002809	44.8805	123.701	-1.4627	0.00015213	0.011357	GA2OX2	G2OX2_PEA Gibberellin 2-beta-dioxygenase 2 OS=Pisum sativum GN=GA2OX2 PE=2 SV=1
Capana01g003035	1614.18	975.283	0.72691	0.00070171	0.035865	-//-
Capana01g003238	658.195	303.69	1.1159	4.0122e-06	0.00063668	MFSD12	MFS12_HUMAN Major facilitator superfamily domain-containing protein 12 OS=Homo sapiens GN=MFSD12 PE=2 SV=2
Capana01g003345	87.1805	457.373	-2.3913	1.6204e-17	7.0161e-14	WAX2	WAX2_ARATH Protein WAX2 OS=Arabidopsis thaliana GN=WAX2 PE=1 SV=1
Capana01g003355	1435.77	767.78	0.90306	3.1676e-05	0.0032879	NRT1.5	PTR14_ARATH Nitrate transporter 1.5 OS=Arabidopsis thaliana GN=NRT1.5 PE=1 SV=2
Capana01g003550	192.561	53.8014	1.8396	1.0764e-07	3.2956e-05	CYCU2-2	CCU22_ARATH Cyclin-U2-2 OS=Arabidopsis thaliana GN=CYCU2-2 PE=1 SV=1
Capana01g003593	1545.21	2811.74	-0.86366	2.9807e-05	0.0031726	-//-
Capana01g003743	36.9826	5.98445	2.6276	0.00052853	0.028657	FH2	FH2_ARATH Formin-like protein 2 OS=Arabidopsis thaliana GN=FH2 PE=2 SV=1
Capana01g003889	445.665	185.245	1.2665	1.1222e-06	0.00022376	SCPL18	SCP18_ARATH Serine carboxypeptidase-like 18 OS=Arabidopsis thaliana GN=SCPL18 PE=2 SV=2
Capana01g003952	911.558	401.357	1.1834	6.1217e-05	0.005549	-//-
Capana01g004123	16.7942	72.4462	-2.1089	3.534e-05	0.003573	Unknown	14KD_DAUCA 14 kDa proline-rich protein DC2.15 OS=Daucus carota PE=2 SV=1
Capana01g004197	2129.6	1056.01	1.012	0.00026831	0.017488	-//-
Capana01g004201	3396.15	5579.66	-0.71628	0.0004007	0.023311	Notum	NOTUM_MOUSE Protein notum homolog OS=Mus musculus GN=Notum PE=2 SV=2
Capana01g004217	140.335	55.4611	1.3393	0.00023052	0.015736	HSR201	BEBT_TOBAC Benzyl alcohol O-benzoyltransferase OS=Nicotiana tabacum GN=HSR201 PE=1 SV=1
Capana01g004227	92.4738	16.0576	2.5258	2.4379e-07	6.4253e-05	FAO4A	FAO4A_ARATH Long-chain-alcohol oxidase FAO4A OS=Arabidopsis thaliana GN=FAO4A PE=2 SV=2
Capana01g004303	115.754	44.9529	1.3646	0.00055797	0.029826	At3g03360	FBL42_ARATH F-box/LRR-repeat protein At3g03360 OS=Arabidopsis thaliana GN=At3g03360 PE=2 SV=2
Capana01g004368	1492.72	3318.1	-1.1524	4.6785e-06	0.00071257	NRT1.5	PTR14_ARATH Nitrate transporter 1.5 OS=Arabidopsis thaliana GN=NRT1.5 PE=1 SV=2
Capana01g004472	221.178	683.308	-1.6273	9.6032e-10	5.8463e-07	WRKY41	WRK41_ARATH Probable WRKY transcription factor 41 OS=Arabidopsis thaliana GN=WRKY41 PE=2 SV=2
Capana01g004480	1180.79	1956.18	-0.72829	0.00056146	0.02996	Unknown	B2_DAUCA B2 protein OS=Daucus carota PE=2 SV=1
Capana02g000008	5290.7	2637.08	1.0045	0.00023294	0.015794	RPT2	RPT2_ARATH Root phototropism protein 2 OS=Arabidopsis thaliana GN=RPT2 PE=1 SV=2
Capana02g000066	4054.29	1517.71	1.4176	0.0007057	0.03593	Unknown	TKTC_SOLTU Transketolase, chloroplastic OS=Solanum tuberosum PE=2 SV=1
Capana02g000074	184.635	349.177	-0.91929	0.00055618	0.029783	At4g27290	Y4729_ARATH G-type lectin S-receptor-like serine/threonine-protein kinase At4g27290 OS=Arabidopsis thaliana GN=At4g27290 PE=2 SV=4
Capana02g000402	293.607	514.868	-0.81032	0.00089777	0.043191	ZIP1	ZIP1_ARATH Zinc transporter 1 OS=Arabidopsis thaliana GN=ZIP1 PE=2 SV=1
Capana02g000436	114.318	36.3813	1.6518	0.00018718	0.013476	BHLH64	BH064_ARATH Transcription factor bHLH64 OS=Arabidopsis thaliana GN=BHLH64 PE=2 SV=3
Capana02g000471	310.9	1191	-1.9377	3.8129e-11	3.0412e-08	XERO1	XERO1_ARATH Dehydrin Xero 1 OS=Arabidopsis thaliana GN=XERO1 PE=1 SV=2
Capana02g000489	25122.3	13532.7	0.89252	7.1132e-06	0.0010074	FBA2	ALFC2_ARATH Probable fructose-bisphosphate aldolase 2, chloroplastic OS=Arabidopsis thaliana GN=FBA2 PE=1 SV=2
Capana02g000492	1048.95	3106.16	-1.5662	3.5815e-11	2.9339e-08	DHN2	DHN2_HORVU Dehydrin DHN2 OS=Hordeum vulgare GN=DHN2 PE=2 SV=1
Capana02g000535	0.883344	75.3497	-6.4145	3.336e-15	7.7777e-12	EFR	EFR_ARATH LRR receptor-like serine/threonine-protein kinase EFR OS=Arabidopsis thaliana GN=EFR PE=1 SV=1
Capana02g000536	0	23.1877	#NAME?	4.2059e-06	0.0006564	At3g47570	Y3475_ARATH Probable LRR receptor-like serine/threonine-protein kinase At3g47570 OS=Arabidopsis thaliana GN=At3g47570 PE=1 SV=1
Capana02g000541	124432	68880	0.8532	0.00016943	0.012464	RBCS	RBS_CAPAN Ribulose bisphosphate carboxylase small chain, chloroplastic OS=Capsicum annuum GN=RBCS PE=2 SV=1
Capana02g000787	3251.28	7107.71	-1.1284	2.8458e-08	1.0648e-05	MCU	MCU_HUMAN Calcium uniporter protein, mitochondrial OS=Homo sapiens GN=MCU PE=1 SV=1
Capana02g000832	322.159	637.543	-0.98475	4.0639e-05	0.0039603	SPX4	SPX4_ARATH SPX domain-containing protein 4 OS=Arabidopsis thaliana GN=SPX4 PE=2 SV=1
Capana02g000893	775.55	277.225	1.4842	0.00079615	0.039558	CHU_1773	Y1773_CYTH3 UPF0301 protein CHU_1773 OS=Cytophaga hutchinsonii (strain ATCC 33406 / NCIMB 9469) GN=CHU_1773 PE=3 SV=1
Capana02g000930	95.2979	22.0421	2.1122	4.9378e-06	0.00073746	Unknown	PLY_TOBAC Pectate lyase OS=Nicotiana tabacum PE=2 SV=1
Capana02g000997	102.539	206.121	-1.0073	0.0010151	0.047478	LBD25	LBD25_ARATH LOB domain-containing protein 25 OS=Arabidopsis thaliana GN=LBD25 PE=2 SV=3
Capana02g001051	2040.43	1162.04	0.81222	0.00010083	0.0081276	-//-
Capana02g001089	119.42	298.893	-1.3236	2.7718e-05	0.0030004	EAS	5EAS_CAPAN 5-epiaristolochene synthase OS=Capsicum annuum GN=EAS PE=1 SV=1
Capana02g001094	72.442	212.086	-1.5498	1.3053e-06	0.0002504	CYP71D7	C71D7_SOLCH Cytochrome P450 71D7 OS=Solanum chacoense GN=CYP71D7 PE=3 SV=1
Capana02g001115	750.866	224.43	1.7423	1.1068e-12	1.2424e-09	-//-
Capana02g001258	2029.64	1030.51	0.97786	2.1022e-05	0.0024226	CTSB	CATB_MACFA Cathepsin B OS=Macaca fascicularis GN=CTSB PE=2 SV=1
Capana02g001292	1062.82	2794.86	-1.3949	3.737e-07	8.7127e-05	ZIP10	ZIP10_ARATH Probable zinc transporter 10 OS=Arabidopsis thaliana GN=ZIP10 PE=2 SV=2
Capana02g001321	4266.81	1859.98	1.1979	0.00050101	0.027609	PSAF	PSAF_ARATH Photosystem I reaction center subunit III, chloroplastic OS=Arabidopsis thaliana GN=PSAF PE=1 SV=1
Capana02g001361	1446.49	668.533	1.1135	2.5363e-05	0.0027953	bcs1l	BCS1_DANRE Mitochondrial chaperone BCS1 OS=Danio rerio GN=bcs1l PE=2 SV=2
Capana02g001388	490.605	255.124	0.94336	0.00027035	0.017546	AAE14	MENE_ARATH 2-succinylbenzoate--CoA ligase, chloroplastic/peroxisomal OS=Arabidopsis thaliana GN=AAE14 PE=1 SV=1
Capana02g001405	185.546	455.891	-1.2969	4.5991e-07	0.0001025	UGT91C1	U91C1_ARATH UDP-glycosyltransferase 91C1 OS=Arabidopsis thaliana GN=UGT91C1 PE=2 SV=1
Capana02g001490	42.387	113.983	-1.4271	0.00026976	0.017546	HSFB1	HSFB1_ARATH Heat stress transcription factor B-1 OS=Arabidopsis thaliana GN=HSFB1 PE=2 SV=2
Capana02g001679	2747.49	1675.84	0.71323	0.00051234	0.027979	At1g07650	Y1765_ARATH Probable LRR receptor-like serine/threonine-protein kinase At1g07650 OS=Arabidopsis thaliana GN=At1g07650 PE=1 SV=1
Capana02g001754	449.146	221.352	1.0208	0.00037376	0.022126	XCP2	XCP2_ARATH Xylem cysteine proteinase 2 OS=Arabidopsis thaliana GN=XCP2 PE=1 SV=2
Capana02g001868	395.172	121.231	1.7047	0.00099394	0.046706	B34	H32_TOBAC Histone H3.2 OS=Nicotiana tabacum GN=B34 PE=1 SV=1
Capana02g001926	263.294	1574.29	-2.58	2.8658e-20	2.1715e-16	ECU03_1610	Y3G1_ENCCU Uncharacterized protein ECU03_1610 OS=Encephalitozoon cuniculi (strain GB-M1) GN=ECU03_1610 PE=1 SV=1
Capana02g002034	1585.67	2646.36	-0.73892	0.00038577	0.022528	-//-
Capana02g002049	753.035	2947.83	-1.9689	6.7637e-20	4.1e-16	SKIP27	SKI27_ARATH F-box protein SKIP27 OS=Arabidopsis thaliana GN=SKIP27 PE=1 SV=2
Capana02g002068	375.313	1172.12	-1.6429	3.4504e-07	8.4338e-05	MYB39	MYB39_ARATH Transcription factor MYB39 OS=Arabidopsis thaliana GN=MYB39 PE=2 SV=1
Capana02g002069	1554.73	3012.08	-0.95409	6.3703e-05	0.0057463	MFT	MFT_ARATH Protein MOTHER of FT and TF 1 OS=Arabidopsis thaliana GN=MFT PE=1 SV=1
Capana02g002075	982.334	1856.5	-0.9183	0.00021707	0.014919	PCR1	PCR1_ARATH Protein PLANT CADMIUM RESISTANCE 1 OS=Arabidopsis thaliana GN=PCR1 PE=1 SV=1
Capana02g002117	304.736	585.281	-0.94157	9.4419e-05	0.0077765	B120	B120_ARATH G-type lectin S-receptor-like serine/threonine-protein kinase B120 OS=Arabidopsis thaliana GN=B120 PE=1 SV=1
Capana02g002133	13545.6	6147.51	1.1398	4.804e-06	0.00072505	PSBQ2	PSBQ2_ARATH Oxygen-evolving enhancer protein 3-2, chloroplastic OS=Arabidopsis thaliana GN=PSBQ2 PE=1 SV=2
Capana02g002147	600.651	1047.23	-0.80198	0.00046967	0.026509	-//-
Capana02g002161	1861.59	310.548	2.5836	7.1521e-09	3.3349e-06	PME18	PME18_ARATH Pectinesterase/pectinesterase inhibitor 18 OS=Arabidopsis thaliana GN=PME18 PE=1 SV=3
Capana02g002193	18701	11591.3	0.69007	0.00047171	0.026572	ATPC	ATPG_TOBAC ATP synthase gamma chain, chloroplastic OS=Nicotiana tabacum GN=ATPC PE=1 SV=1
Capana02g002219	10284.9	5041.62	1.0286	2.222e-05	0.0025014	GDCST	GCST_SOLTU Aminomethyltransferase, mitochondrial OS=Solanum tuberosum GN=GDCST PE=2 SV=1
Capana02g002230	539.999	1176.15	-1.123	4.2964e-07	9.7909e-05	WRKY6	WRKY6_ARATH WRKY transcription factor 6 OS=Arabidopsis thaliana GN=WRKY6 PE=1 SV=1
Capana02g002385	872.561	498.379	0.80801	0.00034618	0.021059	-//-
Capana02g002452	14269.8	6436.15	1.1487	0.001053	0.048875	CAT2	CATA2_SOLLC Catalase isozyme 2 OS=Solanum lycopersicum GN=CAT2 PE=2 SV=1
Capana02g002517	136.513	345.327	-1.3389	1.4226e-06	0.00027118	-//-
Capana02g002539	487.652	998.311	-1.0336	4.2664e-06	0.0006564	DDB_G0289029	IST1L_DICDI IST1-like protein OS=Dictyostelium discoideum GN=DDB_G0289029 PE=3 SV=1
Capana02g002588	1513.3	4650.6	-1.6197	8.0754e-15	1.5297e-11	SN2	SNAK2_SOLTU Snakin-2 OS=Solanum tuberosum GN=SN2 PE=1 SV=1
Capana02g002607	2292.39	1139.99	1.0078	0.00036731	0.021872	-//-
Capana02g002632	860.671	433.141	0.99063	1.5106e-05	0.0018765	CYP84A1	C84A1_ARATH Cytochrome P450 84A1 OS=Arabidopsis thaliana GN=CYP84A1 PE=2 SV=1
Capana02g002650	3584.06	1549.97	1.2093	1.3955e-08	5.8745e-06	MAN7	MAN7_ARATH Mannan endo-1,4-beta-mannosidase 7 OS=Arabidopsis thaliana GN=MAN7 PE=2 SV=1
Capana02g002654	238.738	679.353	-1.5087	5.6902e-10	3.6695e-07	-//-
Capana02g002688	3927.19	7432.69	-0.92039	4.0958e-05	0.0039661	-//-
Capana02g002718	13.8136	114.041	-3.0454	1.2935e-06	0.0002497	Unknown	LEA29_GOSHI Late embryogenesis abundant protein D-29 OS=Gossypium hirsutum PE=3 SV=1
Capana02g002720	390.855	678.623	-0.79598	0.00069002	0.035327	TULP5	TLP5_ORYSJ Tubby-like F-box protein 5 OS=Oryza sativa subsp. japonica GN=TULP5 PE=2 SV=1
Capana02g002740	39.3369	280.444	-2.8338	1.5522e-17	7.0161e-14	XERO1	XERO1_ARATH Dehydrin Xero 1 OS=Arabidopsis thaliana GN=XERO1 PE=1 SV=2
Capana02g002747	95.4786	13.3518	2.8381	1.2934e-08	5.5215e-06	PER72	PER72_ARATH Peroxidase 72 OS=Arabidopsis thaliana GN=PER72 PE=1 SV=1
Capana02g002754	7809.07	17044.8	-1.1261	1.243e-06	0.00024306	BGAL3	BGAL3_ARATH Beta-galactosidase 3 OS=Arabidopsis thaliana GN=BGAL3 PE=1 SV=1
Capana02g002840	140.172	271.813	-0.95542	0.00073813	0.037163	ATPB	ATPBM_NICPL ATP synthase subunit beta, mitochondrial OS=Nicotiana plumbaginifolia GN=ATPB PE=1 SV=1
Capana02g002887	27468.1	15956.8	0.78359	6.7628e-05	0.0060286	Unknown	GLYM_SOLTU Serine hydroxymethyltransferase, mitochondrial OS=Solanum tuberosum PE=2 SV=1
Capana02g002893	383.183	669.877	-0.80586	0.00066359	0.034205	-//-
Capana02g002906	3822.58	6401.01	-0.74375	0.0002328	0.015794	glgA	GLGA_PARUW Glycogen synthase OS=Protochlamydia amoebophila (strain UWE25) GN=glgA PE=3 SV=1
Capana02g002947	225.081	510.801	-1.1823	2.605e-06	0.00045376	PP2A10	P2A10_ARATH Protein PHLOEM PROTEIN 2-LIKE A10 OS=Arabidopsis thaliana GN=PP2A10 PE=2 SV=1
Capana02g002954	370.618	810.5	-1.1289	1.1551e-06	0.00022733	GT7	GT7_ARATH Putative glycosyltransferase 7 OS=Arabidopsis thaliana GN=GT7 PE=2 SV=1
Capana02g002965	3563.12	5626.89	-0.6592	0.00097672	0.046328	-//-
Capana02g002988	219.972	595.825	-1.4376	4.5802e-05	0.0043517	LBD37	LBD37_ARATH LOB domain-containing protein 37 OS=Arabidopsis thaliana GN=LBD37 PE=2 SV=1
Capana02g003004	135.594	356.683	-1.3953	4.083e-07	9.3751e-05	rsbQ	RSBQ_BACSU Sigma factor sigB regulation protein rsbQ OS=Bacillus subtilis GN=rsbQ PE=1 SV=1
Capana02g003031	101.471	208.531	-1.0392	0.00077714	0.038933	-//-
Capana02g003128	904.559	2191.72	-1.2768	2.4414e-09	1.3454e-06	Unknown	PATA3_SOLTU Patatin group A-3 OS=Solanum tuberosum PE=2 SV=1
Capana02g003199	7616.97	3735.93	1.0277	0.00057504	0.030568	COL2	COL2_ARATH Zinc finger protein CONSTANS-LIKE 2 OS=Arabidopsis thaliana GN=COL2 PE=1 SV=1
Capana02g003203	1162.91	2206.98	-0.92433	9.8691e-06	0.0013294	GAST1	GAST1_SOLLC Protein GAST1 OS=Solanum lycopersicum GN=GAST1 PE=2 SV=1
Capana02g003349	211.257	456.562	-1.1118	1.2535e-05	0.0016098	SPX4	SPX4_ARATH SPX domain-containing protein 4 OS=Arabidopsis thaliana GN=SPX4 PE=2 SV=1
Capana02g003369	134.13	375.507	-1.4852	7.1173e-08	2.3705e-05	MYB306	MYB06_ANTMA Myb-related protein 306 OS=Antirrhinum majus GN=MYB306 PE=2 SV=1
Capana02g003433	218.904	596.598	-1.4465	5.7085e-09	2.774e-06	ABCB15	AB15B_ARATH ABC transporter B family member 15 OS=Arabidopsis thaliana GN=ABCB15 PE=1 SV=1
Capana02g003440	42.9224	120.264	-1.4864	0.0001498	0.011246	GATL10	GATLA_ARATH Probable galacturonosyltransferase-like 10 OS=Arabidopsis thaliana GN=GATL10 PE=2 SV=1
Capana02g003498	26789.9	4975.32	2.4288	0.00012786	0.0099116	Unknown	CAHC_TOBAC Carbonic anhydrase, chloroplastic OS=Nicotiana tabacum PE=2 SV=1
Capana02g003508	1464.45	865.371	0.75896	0.00042225	0.024221	Unknown	RK12_NICSY 50S ribosomal protein L12, chloroplastic OS=Nicotiana sylvestris PE=2 SV=1
Capana02g003577	216.682	90.0053	1.2675	5.5722e-05	0.0051024	9612	PLY18_SOLLC Probable pectate lyase P18 OS=Solanum lycopersicum GN=9612 PE=2 SV=1
Capana02g003581	3023.89	1809.86	0.74052	0.0003297	0.020193	At3g46610	PP264_ARATH Pentatricopeptide repeat-containing protein At3g46610 OS=Arabidopsis thaliana GN=At3g46610 PE=2 SV=1
Capana02g003595	986.809	1675.85	-0.76405	0.00030341	0.01904	RCOM_0530710	Y231_RICCO UPF0392 protein RCOM_0530710 OS=Ricinus communis GN=RCOM_0530710 PE=3 SV=1
Capana02g003624	91.5972	246.433	-1.4278	2.7263e-06	0.0004695	ANK3	ANK3_HUMAN Ankyrin-3 OS=Homo sapiens GN=ANK3 PE=1 SV=3
Capana02g003632	394.118	781.191	-0.98705	1.9787e-05	0.0023155	Y-2	Y3721_ARATH Uncharacterized protein At3g27210 OS=Arabidopsis thaliana GN=Y-2 PE=1 SV=1
Capana02g003708	1348.26	626.779	1.1051	4.8235e-05	0.0045122	Unknown	AROK_SOLLC Shikimate kinase, chloroplastic OS=Solanum lycopersicum PE=2 SV=1
Capana02g003710	24867.8	46176.3	-0.89287	0.00013167	0.010084	GDE1	GDE1_ASHGO Glycerophosphodiester phosphodiesterase GDE1 OS=Ashbya gossypii (strain ATCC 10895 / CBS 109.51 / FGSC 9923 / NRRL Y-1056) GN=GDE1 PE=3 SV=1
Capana03g000069	634.285	1284.12	-1.0176	8.812e-05	0.0074281	MPE3	PME3_PHAVU Pectinesterase 3 OS=Phaseolus vulgaris GN=MPE3 PE=2 SV=1
Capana03g000085	3155.78	5190.83	-0.71797	0.00034685	0.021059	RAP2-12	RA212_ARATH Ethylene-responsive transcription factor RAP2-12 OS=Arabidopsis thaliana GN=RAP2-12 PE=2 SV=1
Capana03g000180	6694.36	3220.72	1.0556	1.6857e-05	0.0020355	Unknown	BGAL_SOLLC Beta-galactosidase OS=Solanum lycopersicum PE=1 SV=1
Capana03g000193	1164.49	2179.3	-0.90416	1.6074e-05	0.0019566	PRA1F2	PR1F2_ARATH PRA1 family protein F2 OS=Arabidopsis thaliana GN=PRA1F2 PE=1 SV=1
Capana03g000290	8647.8	5324.42	0.69971	0.00047341	0.026572	PSAH	PSAH_SPIOL Photosystem I reaction center subunit VI, chloroplastic OS=Spinacia oleracea GN=PSAH PE=1 SV=1
Capana03g000310	1925.12	3561.61	-0.88758	1.3118e-05	0.0016705	IAA17	IAA17_ARATH Auxin-responsive protein IAA17 OS=Arabidopsis thaliana GN=IAA17 PE=1 SV=2
Capana03g000370	315.197	554.135	-0.81399	0.00081423	0.040128	ALMT9	ALMT9_ARATH Aluminum-activated malate transporter 9 OS=Arabidopsis thaliana GN=ALMT9 PE=2 SV=1
Capana03g000416	435.323	2902.38	-2.7371	0.00024236	0.016114	Unknown	LEAD3_DAUCA Late embryogenesis abundant protein Dc3 OS=Daucus carota PE=2 SV=1
Capana03g000444	1518.29	2732.76	-0.84792	0.00035626	0.021425	-//-
Capana03g000471	1390.41	695.08	1.0003	4.1895e-06	0.0006564	-//-
Capana03g000473	244.267	917.372	-1.909	5.5644e-13	7.3327e-10	WRKY40	WRK40_ARATH Probable WRKY transcription factor 40 OS=Arabidopsis thaliana GN=WRKY40 PE=1 SV=1
Capana03g000547	2797.94	7756.35	-1.471	5.5339e-13	7.3327e-10	ATJ8	DNAJ8_ARATH Chaperone protein dnaJ 8, chloroplastic OS=Arabidopsis thaliana GN=ATJ8 PE=2 SV=1
Capana03g000595	676.035	1671.04	-1.3056	2.912e-07	7.2344e-05	RBOHC	RBOHC_SOLTU Respiratory burst oxidase homolog protein C OS=Solanum tuberosum GN=RBOHC PE=1 SV=2
Capana03g000611	3097.65	1430.23	1.1149	4.772e-05	0.0045063	At4g14100	Y4141_ARATH Uncharacterized protein At4g14100 OS=Arabidopsis thaliana GN=At4g14100 PE=2 SV=1
Capana03g000667	70.0664	186.351	-1.4112	2.1321e-05	0.0024386	-//-
Capana03g000766	1148.75	2460.09	-1.0986	1.7779e-07	4.9894e-05	MYB306	MYB06_ANTMA Myb-related protein 306 OS=Antirrhinum majus GN=MYB306 PE=2 SV=1
Capana03g000790	3393.7	6881.55	-1.0199	0.00010679	0.00854	At3g47520	MDHP_ARATH Malate dehydrogenase, chloroplastic OS=Arabidopsis thaliana GN=At3g47520 PE=1 SV=1
Capana03g000792	31.265	90.0844	-1.5267	0.00051359	0.027997	At1g74460	GDL31_ARATH GDSL esterase/lipase At1g74460 OS=Arabidopsis thaliana GN=At1g74460 PE=2 SV=1
Capana03g000802	356.05	635.905	-0.83673	0.00046069	0.026148	NAC100	NC100_ARATH NAC domain-containing protein 100 OS=Arabidopsis thaliana GN=NAC100 PE=2 SV=1
Capana03g000910	19.2529	65.4347	-1.765	0.00057227	0.030483	-//-
Capana03g000955	53.7661	207.048	-1.9452	2.7661e-06	0.00047366	CML15	CML15_ARATH Probable calcium-binding protein CML15 OS=Arabidopsis thaliana GN=CML15 PE=2 SV=1
Capana03g000961	506.654	1025.16	-1.0168	6.4305e-06	0.00093255	SRO5	SRO5_ARATH Probable inactive poly [ADP-ribose] polymerase SRO5 OS=Arabidopsis thaliana GN=SRO5 PE=1 SV=1
Capana03g000986	630.17	2244.46	-1.8326	3.8654e-17	1.4645e-13	PUB19	PUB19_ARATH U-box domain-containing protein 19 OS=Arabidopsis thaliana GN=PUB19 PE=2 SV=1
Capana03g001010	263.648	1351.09	-2.3574	3.4905e-14	5.8774e-11	GASA14	GASAE_ARATH Gibberellin-regulated protein 14 OS=Arabidopsis thaliana GN=GASA14 PE=1 SV=1
Capana03g001017	1283.15	2500.09	-0.96229	3.7682e-06	0.00060519	-//-
Capana03g001054	102.493	250.422	-1.2888	1.568e-05	0.0019241	dlcB	DYL_DICDI Dynein light chain, cytoplasmic OS=Dictyostelium discoideum GN=dlcB PE=3 SV=1
Capana03g001154	301.165	636.435	-1.0795	1.7042e-05	0.0020497	-//-
Capana03g001209	112.673	308.392	-1.4526	3.7157e-07	8.7127e-05	ATL6	ATL6_ARATH E3 ubiquitin-protein ligase ATL6 OS=Arabidopsis thaliana GN=ATL6 PE=1 SV=2
Capana03g001296	191.719	847.214	-2.1437	1.7254e-07	4.9878e-05	BT1	BT1_ARATH BTB/POZ and TAZ domain-containing protein 1 OS=Arabidopsis thaliana GN=BT1 PE=1 SV=1
Capana03g001308	2573.59	1220.36	1.0765	2.845e-07	7.1264e-05	cbbY	CBBY_RHOCA Protein CbbY OS=Rhodobacter capsulatus GN=cbbY PE=3 SV=1
Capana03g001359	848.18	3313.52	-1.9659	3.0041e-05	0.0031726	-//-
Capana03g001448	13.0173	74.421	-2.5153	0.00038265	0.02239	TIP3-2	TIP32_ARATH Probable aquaporin TIP3-2 OS=Arabidopsis thaliana GN=TIP3-2 PE=2 SV=1
Capana03g001606	671.556	1375.05	-1.0339	8.1572e-05	0.0070437	MKK5	M2K5_ARATH Mitogen-activated protein kinase kinase 5 OS=Arabidopsis thaliana GN=MKK5 PE=1 SV=2
Capana03g001698	1021.82	599.659	0.76893	0.00059045	0.031069	rpoD	RPOD_STRMU RNA polymerase sigma factor rpoD OS=Streptococcus mutans GN=rpoD PE=3 SV=1
Capana03g001713	1772.46	911.572	0.95933	0.00020424	0.01435	DFR	DFRA_MALDO Bifunctional dihydroflavonol 4-reductase/flavanone 4-reductase OS=Malus domestica GN=DFR PE=1 SV=1
Capana03g001773	2000.15	1231.16	0.70008	0.00081122	0.04011	EMB1270	PP241_ARATH Pentatricopeptide repeat-containing protein At3g18110, chloroplastic OS=Arabidopsis thaliana GN=EMB1270 PE=2 SV=2
Capana03g001791	1004.93	598.219	0.74835	0.00078173	0.038968	mutSB	MUTS2_SYNY3 MutS2 protein OS=Synechocystis sp. (strain PCC 6803 / Kazusa) GN=mutSB PE=3 SV=1
Capana03g001831	170.521	894.678	-2.3914	4.0619e-22	4.1038e-18	-//-
Capana03g001926	1612.91	2621.44	-0.7007	0.00073639	0.037137	ATHB-7	ATHB7_ARATH Homeobox-leucine zipper protein ATHB-7 OS=Arabidopsis thaliana GN=ATHB-7 PE=2 SV=2
Capana03g001927	443.732	144.795	1.6157	6.9961e-07	0.00014933	At1g06690	Y1669_ARATH Uncharacterized oxidoreductase At1g06690, chloroplastic OS=Arabidopsis thaliana GN=At1g06690 PE=1 SV=1
Capana03g002052	1231.29	652.894	0.91525	0.00013936	0.010612	FTSH11	FTSHB_ARATH ATP-dependent zinc metalloprotease FTSH 11, chloroplastic/mitochondrial OS=Arabidopsis thaliana GN=FTSH11 PE=1 SV=1
Capana03g002053	1569.72	849.886	0.88517	3.8727e-05	0.0037965	FTSH11	FTSHB_ARATH ATP-dependent zinc metalloprotease FTSH 11, chloroplastic/mitochondrial OS=Arabidopsis thaliana GN=FTSH11 PE=1 SV=1
Capana03g002054	151.943	590.452	-1.9583	1.09e-05	0.0014302	-//-
Capana03g002082	856.545	2271.16	-1.4068	7.9893e-08	2.6038e-05	At5g24080	Y5248_ARATH G-type lectin S-receptor-like serine/threonine-protein kinase At5g24080 OS=Arabidopsis thaliana GN=At5g24080 PE=2 SV=1
Capana03g002101	542.994	993.218	-0.87117	9.4238e-05	0.0077765	UBC9	UBC9_ARATH SUMO-conjugating enzyme UBC9 OS=Arabidopsis thaliana GN=UBC9 PE=1 SV=1
Capana03g002111	1698.04	3700.73	-1.1239	4.8096e-08	1.6379e-05	figl-1	FIGL1_CAEBR Fidgetin-like protein 1 OS=Caenorhabditis briggsae GN=figl-1 PE=3 SV=1
Capana03g002227	732.23	415.343	0.81799	0.00046626	0.026365	-//-
Capana03g002283	151.005	295.118	-0.9667	0.0004842	0.026865	PP2A13	P2A13_ARATH F-box protein PP2-A13 OS=Arabidopsis thaliana GN=PP2A13 PE=1 SV=1
Capana03g002301	5060.28	12557.1	-1.3112	0.00087578	0.04247	LTI65	LTI65_ARATH Low-temperature-induced 65 kDa protein OS=Arabidopsis thaliana GN=LTI65 PE=2 SV=2
Capana03g002531	77.1786	210.762	-1.4493	4.9636e-06	0.00073746	Unknown	21KD_DAUCA 21 kDa protein OS=Daucus carota PE=2 SV=1
Capana03g002552	2473.77	1444.14	0.77651	0.00018306	0.013273	Unknown	INV1_CAPAN Acid beta-fructofuranosidase AIV-18 OS=Capsicum annuum PE=2 SV=1
Capana03g002567	864.685	249.811	1.7913	1.1529e-09	6.8517e-07	PEX11-4	PX114_ORYSJ Peroxisomal membrane protein 11-4 OS=Oryza sativa subsp. japonica GN=PEX11-4 PE=2 SV=2
Capana03g002644	247.273	109.025	1.1814	8.7366e-05	0.0073974	BHLH51	BH051_ARATH Transcription factor bHLH51 OS=Arabidopsis thaliana GN=BHLH51 PE=2 SV=1
Capana03g002675	257.181	468.551	-0.86542	0.00048125	0.026862	ATHB-52	ATB52_ARATH Homeobox-leucine zipper protein ATHB-52 OS=Arabidopsis thaliana GN=ATHB-52 PE=2 SV=1
Capana03g002801	97.28	206.279	-1.0844	0.0004729	0.026572	At2g29380	P2C24_ARATH Probable protein phosphatase 2C 24 OS=Arabidopsis thaliana GN=At2g29380 PE=2 SV=1
Capana03g002906	1286.17	673.492	0.93335	4.3524e-05	0.0041879	-//-
Capana03g003115	1620.11	801.338	1.0156	0.00020749	0.014465	-//-
Capana03g003213	296.494	117.065	1.3407	3.2751e-06	0.00054243	HIS2B	H2B_TOBAC Histone H2B OS=Nicotiana tabacum GN=HIS2B PE=2 SV=3
Capana03g003444	2902.75	1764.16	0.71844	0.00050459	0.027628	-//-
Capana03g003539	6713.59	2027.45	1.7274	5.2587e-17	1.6141e-13	Unknown	NLTP2_GOSHI Non-specific lipid-transfer protein OS=Gossypium hirsutum PE=2 SV=1
Capana03g003626	7406.24	11962.2	-0.69167	0.00053452	0.028858	GPT2	GPT2_ARATH Glucose-6-phosphate/phosphate translocator 2, chloroplastic OS=Arabidopsis thaliana GN=GPT2 PE=2 SV=2
Capana03g003630	685.822	1205.4	-0.81361	0.00021172	0.01462	UXS1	UXS1_HUMAN UDP-glucuronic acid decarboxylase 1 OS=Homo sapiens GN=UXS1 PE=1 SV=1
Capana03g003666	464.421	163.716	1.5042	1.207e-08	5.2263e-06	-//-
Capana03g003678	396.334	58.7397	2.7543	9.2212e-05	0.0076782	-//-
Capana03g003679	80.6666	189.234	-1.2301	0.00015188	0.011357	-//-
Capana03g003701	720.127	421.722	0.77196	0.0009818	0.046423	SECE1	SECE1_ARATH Preprotein translocase subunit SECE1 OS=Arabidopsis thaliana GN=SECE1 PE=1 SV=1
Capana03g003731	307.322	837.542	-1.4464	0.00024056	0.01606	SPAC24B11.05	YAI5_SCHPO Uncharacterized protein C24B11.05 OS=Schizosaccharomyces pombe (strain 972 / ATCC 24843) GN=SPAC24B11.05 PE=2 SV=1
Capana03g003736	1102.69	1986.71	-0.84936	5.3729e-05	0.0049498	STP13	STP13_ARATH Sugar transport protein 13 OS=Arabidopsis thaliana GN=STP13 PE=1 SV=2
Capana03g003770	1027.37	1895.75	-0.88382	3.5023e-05	0.0035621	yoaA	YOAA_BACSU Uncharacterized N-acetyltransferase YoaA OS=Bacillus subtilis GN=yoaA PE=3 SV=2
Capana03g003885	16.2481	0	Inf	0.00037556	0.022189	-//-
Capana03g004056	234.617	103.811	1.1763	0.00010809	0.0085986	-//-
Capana03g004057	262.098	57.0608	2.1995	9.7883e-12	9.271e-09	-//-
Capana03g004058	380.641	141.14	1.4313	1.7776e-07	4.9894e-05	-//-
Capana03g004084	11468.7	21244.7	-0.88939	7.9032e-06	0.0010988	SAHH	SAHH_TOBAC Adenosylhomocysteinase OS=Nicotiana tabacum GN=SAHH PE=2 SV=1
Capana03g004113	521.56	1843.54	-1.8216	1.7574e-16	4.8424e-13	Unknown	BRU1_SOYBN Brassinosteroid-regulated protein BRU1 OS=Glycine max PE=2 SV=1
Capana03g004130	3177.13	1983.03	0.68002	0.00083491	0.040947	GRP	GRP1_TOBAC Glycine-rich protein OS=Nicotiana tabacum GN=GRP PE=2 SV=1
Capana03g004143	196.135	87.9705	1.1568	0.00031881	0.019772	CYP71B10	C71BA_ARATH Cytochrome P450 71B10 OS=Arabidopsis thaliana GN=CYP71B10 PE=3 SV=1
Capana03g004195	3.58557	38.4352	-3.4222	1.5526e-05	0.0019129	PDR1	PDR1_NICPL Pleiotropic drug resistance protein 1 OS=Nicotiana plumbaginifolia GN=PDR1 PE=1 SV=1
Capana03g004288	341.096	161.484	1.0788	7.6007e-05	0.0066473	Unknown	A115_TOBAC Auxin-induced protein PCNT115 OS=Nicotiana tabacum PE=2 SV=1
Capana03g004289	541.75	212.561	1.3498	1.5481e-05	0.0019129	Os04g0338000	AKR2_ORYSJ Probable aldo-keto reductase 2 OS=Oryza sativa subsp. japonica GN=Os04g0338000 PE=2 SV=2
Capana03g004339	1490.82	867.404	0.78133	0.00029081	0.0185	LIR1	LIRP1_ORYSJ Light-regulated protein OS=Oryza sativa subsp. japonica GN=LIR1 PE=2 SV=1
Capana03g004377	247.036	111.91	1.1424	0.00011974	0.0094509	UGAT	UGAT_BELPE Cyanidin-3-O-glucoside 2-O-glucuronosyltransferase OS=Bellis perennis GN=UGAT PE=1 SV=1
Capana03g004482	4365.2	7590.87	-0.79822	7.6103e-05	0.0066473	PHT1-4	PHT14_ARATH Inorganic phosphate transporter 1-4 OS=Arabidopsis thaliana GN=PHT1-4 PE=1 SV=1
Capana03g004532	22.6055	70.2544	-1.6359	0.00082382	0.040534	ETR2	ETR2_ARATH Ethylene receptor 2 OS=Arabidopsis thaliana GN=ETR2 PE=1 SV=2
Capana03g004576	2119.32	1117.24	0.92367	1.2029e-05	0.0015515	-//-
Capana03g004643	2224.74	1058.34	1.0718	3.6178e-07	8.6818e-05	RAP	ASPRX_ORYSJ Aspartic proteinase OS=Oryza sativa subsp. japonica GN=RAP PE=2 SV=2
Capana04g000037	659.239	1315.87	-0.99715	7.3657e-06	0.0010384	ESC	ESCA_ARATH Putative DNA-binding protein ESCAROLA OS=Arabidopsis thaliana GN=ESC PE=2 SV=1
Capana04g000059	6518.32	3325.71	0.97084	0.00010017	0.0080962	GAPB	G3PB_PEA Glyceraldehyde-3-phosphate dehydrogenase B, chloroplastic OS=Pisum sativum GN=GAPB PE=2 SV=2
Capana04g000113	870.762	1454.49	-0.74016	0.00062818	0.032827	MSL8	MSL8_ARATH Mechanosensitive ion channel protein 8 OS=Arabidopsis thaliana GN=MSL8 PE=2 SV=2
Capana04g000118	2927.07	4660.57	-0.67105	0.00089405	0.043081	AMY1.1	AMYA_VIGMU Alpha-amylase OS=Vigna mungo GN=AMY1.1 PE=2 SV=1
Capana04g000138	9578.02	5190.04	0.88398	1.0117e-05	0.0013568	CDSP32	CDSP_ARATH Thioredoxin-like protein CDSP32, chloroplastic OS=Arabidopsis thaliana GN=CDSP32 PE=1 SV=1
Capana04g000153	2634.15	4332.32	-0.7178	0.00065379	0.033873	EXPA1	EXPA1_ORYSJ Expansin-A1 OS=Oryza sativa subsp. japonica GN=EXPA1 PE=2 SV=2
Capana04g000192	6958.96	4003.37	0.79766	7.4323e-05	0.0065484	PSAEA	PSAEA_NICSY Photosystem I reaction center subunit IV A, chloroplastic OS=Nicotiana sylvestris GN=PSAEA PE=1 SV=1
Capana04g000197	1471.9	827.746	0.83042	0.0010254	0.047887	LQY1	LQY1_ARATH Protein disulfide-isomerase LQY1 OS=Arabidopsis thaliana GN=LQY1 PE=1 SV=1
Capana04g000354	4239.61	1569.96	1.4332	0.00046054	0.026148	BCG_0775c	Y775_MYCBP Putative S-adenosyl-L-methionine-dependent methyltransferase BCG_0775c OS=Mycobacterium bovis (strain BCG / Pasteur 1173P2) GN=BCG_0775c PE=3 SV=1
Capana04g000388	257.514	493.696	-0.93897	0.00016708	0.012321	MGP	MGP_ARATH Zinc finger protein MAGPIE OS=Arabidopsis thaliana GN=MGP PE=1 SV=1
Capana04g000400	1711.07	653.366	1.3889	1.1021e-08	4.9123e-06	At4g12770	AUXI2_ARATH Auxilin-related protein 2 OS=Arabidopsis thaliana GN=At4g12770 PE=1 SV=1
Capana04g000418	363.656	683.877	-0.91116	0.00010229	0.0082184	-//-
Capana04g000442	2449.1	5857.96	-1.2581	2.2106e-07	5.9824e-05	-//-
Capana04g000460	394.292	153.918	1.3571	6.2334e-07	0.00013592	PERK10	PEK10_ARATH Proline-rich receptor-like protein kinase PERK10 OS=Arabidopsis thaliana GN=PERK10 PE=1 SV=2
Capana04g000559	556.265	1171.55	-1.0746	1.2693e-06	0.00024661	-//-
Capana04g000651	267.342	604.595	-1.1773	3.629e-05	0.0036395	-//-
Capana04g000685	59.5078	149.397	-1.328	0.00019314	0.013741	-//-
Capana04g000696	909.122	495.456	0.87572	9.7741e-05	0.0079743	SCPL17	SCP17_ARATH Serine carboxypeptidase-like 17 OS=Arabidopsis thaliana GN=SCPL17 PE=2 SV=1
Capana04g000698	271.158	72.3084	1.9069	9.6445e-10	5.8463e-07	SCPL12	SCP12_ARATH Serine carboxypeptidase-like 12 OS=Arabidopsis thaliana GN=SCPL12 PE=2 SV=1
Capana04g000971	2372.57	832.782	1.5104	4.4426e-05	0.0042476	CLEB3J9	TL29_SOLLC Thylakoid lumenal 29 kDa protein, chloroplastic OS=Solanum lycopersicum GN=CLEB3J9 PE=3 SV=1
Capana04g001107	1370.29	2631.66	-0.94149	5.9752e-06	0.00087489	RAP2-4	RAP24_ARATH Ethylene-responsive transcription factor RAP2-4 OS=Arabidopsis thaliana GN=RAP2-4 PE=1 SV=1
Capana04g001118	98.2049	236.004	-1.2649	3.0617e-05	0.0031999	gpmA	GPMA_PARUW 2,3-bisphosphoglycerate-dependent phosphoglycerate mutase OS=Protochlamydia amoebophila (strain UWE25) GN=gpmA PE=3 SV=1
Capana04g001331	3949.25	1415.32	1.4804	3.7738e-06	0.00060519	Unknown	F16P2_SOLTU Fructose-1,6-bisphosphatase, cytosolic OS=Solanum tuberosum PE=2 SV=1
Capana04g001495	648.406	1282.13	-0.98358	0.00012211	0.0095881	CYP75B1	F3PH_ARATH Flavonoid 3'-monooxygenase OS=Arabidopsis thaliana GN=CYP75B1 PE=1 SV=1
Capana04g002060	795.001	292.592	1.4421	0.00016183	0.012022	AMT1-3	AMT13_SOLLC Ammonium transporter 1 member 3 OS=Solanum lycopersicum GN=AMT1-3 PE=2 SV=1
Capana04g002221	1547.54	791.021	0.96819	0.00096228	0.045714	RBCS-8B	RBS8_NICPL Ribulose bisphosphate carboxylase small chain 8B, chloroplastic OS=Nicotiana plumbaginifolia GN=RBCS-8B PE=3 SV=1
Capana04g002305	939.48	2113.36	-1.1696	4.0271e-08	1.436e-05	ATHB-21	ATB21_ARATH Homeobox-leucine zipper protein ATHB-21 OS=Arabidopsis thaliana GN=ATHB-21 PE=2 SV=1
Capana04g002427	141.823	30.5742	2.2137	3.4949e-08	1.2762e-05	At3g47570	Y3475_ARATH Probable LRR receptor-like serine/threonine-protein kinase At3g47570 OS=Arabidopsis thaliana GN=At3g47570 PE=1 SV=1
Capana04g002603	210.342	77.3845	1.4426	7.6032e-06	0.0010669	-//-
Capana04g002643	21.1761	66.8176	-1.6578	0.00094644	0.045174	-//-
Capana04g002782	83.0944	18.2889	2.1838	0.00031178	0.019446	At3g47570	Y3475_ARATH Probable LRR receptor-like serine/threonine-protein kinase At3g47570 OS=Arabidopsis thaliana GN=At3g47570 PE=1 SV=1
Capana04g002861	279.08	106.813	1.3856	2.6872e-06	0.00046541	KCS11	KCS11_ARATH 3-ketoacyl-CoA synthase 11 OS=Arabidopsis thaliana GN=KCS11 PE=1 SV=1
Capana05g000038	3644.52	5972.04	-0.7125	0.00041884	0.024088	CID2	CID2_ARATH Polyadenylate-binding protein-interacting protein 2 OS=Arabidopsis thaliana GN=CID2 PE=1 SV=1
Capana05g000071	1519.91	639.519	1.2489	2.2786e-06	0.00040388	ZOG1	ZOG_PHALU Zeatin O-glucosyltransferase OS=Phaseolus lunatus GN=ZOG1 PE=2 SV=1
Capana05g000298	760.351	425.299	0.83819	0.00029373	0.018586	-//-
Capana05g000331	314.063	141.971	1.1455	3.8607e-05	0.0037965	At1g75280	IFRH_ARATH Isoflavone reductase homolog P3 OS=Arabidopsis thaliana GN=At1g75280 PE=1 SV=1
Capana05g000560	118.654	35.6898	1.7332	1.9746e-05	0.0023155	UBP12	UBP12_ARATH Ubiquitin carboxyl-terminal hydrolase 12 OS=Arabidopsis thaliana GN=UBP12 PE=1 SV=2
Capana05g000569	1725.62	3823.93	-1.1479	4.1814e-08	1.4669e-05	NAC002	NAC2_ARATH NAC domain-containing protein 2 OS=Arabidopsis thaliana GN=NAC002 PE=2 SV=2
Capana05g000599	41073.7	25878.2	0.66648	0.00070654	0.03593	GAPA	G3PA_TOBAC Glyceraldehyde-3-phosphate dehydrogenase A, chloroplastic (Fragment) OS=Nicotiana tabacum GN=GAPA PE=2 SV=1
Capana05g000709	17.9104	95.496	-2.4146	2.813e-07	7.1049e-05	GA2OX7	G2OX8_ARATH Gibberellin 2-beta-dioxygenase 8 OS=Arabidopsis thaliana GN=GA2OX7 PE=1 SV=2
Capana05g000785	2482.08	738.782	1.7483	1.4954e-05	0.0018652	ZOG1	ZOG_PHALU Zeatin O-glucosyltransferase OS=Phaseolus lunatus GN=ZOG1 PE=2 SV=1
Capana05g001562	1454.27	853.875	0.7682	0.00036936	0.021908	ATPD	ATPD_SPIOL ATP synthase delta chain, chloroplastic OS=Spinacia oleracea GN=ATPD PE=1 SV=2
Capana05g001678	598.868	266.166	1.1699	2.1463e-05	0.0024456	LCAT1	LCAT1_ARATH Lecithin-cholesterol acyltransferase-like 1 OS=Arabidopsis thaliana GN=LCAT1 PE=2 SV=1
Capana05g001701	920.871	2034.1	-1.1433	7.6292e-08	2.5134e-05	ERF1B	ERF92_ARATH Ethylene-responsive transcription factor 1B OS=Arabidopsis thaliana GN=ERF1B PE=2 SV=2
Capana05g001731	93.2006	33.6754	1.4686	0.0006772	0.034789	At1g04910	Y1491_ARATH DUF246 domain-containing protein At1g04910 OS=Arabidopsis thaliana GN=At1g04910 PE=1 SV=1
Capana05g001765	696.079	350.364	0.9904	2.7596e-05	0.0030004	DOT3	DOT3_ARATH Putative BTB/POZ domain-containing protein DOT3 OS=Arabidopsis thaliana GN=DOT3 PE=3 SV=1
Capana05g001865	437.02	116.69	1.905	1.6021e-07	4.7606e-05	SCPL10	SCP10_ARATH Serine carboxypeptidase-like 10 OS=Arabidopsis thaliana GN=SCPL10 PE=2 SV=1
Capana05g001951	403.167	1122.98	-1.4779	8.5074e-11	6.4463e-08	ERF106	EF106_ARATH Ethylene-responsive transcription factor ERF106 OS=Arabidopsis thaliana GN=ERF106 PE=2 SV=1
Capana05g002020	18361.7	10395.3	0.82077	3.5366e-05	0.003573	Unknown	S17P_SPIOL Sedoheptulose-1,7-bisphosphatase, chloroplastic OS=Spinacia oleracea PE=2 SV=1
Capana05g002063	213.656	416.666	-0.9636	0.00017864	0.013016	DREB2C	DRE2C_ARATH Dehydration-responsive element-binding protein 2C OS=Arabidopsis thaliana GN=DREB2C PE=2 SV=2
Capana05g002235	1463.41	664.115	1.1398	3.0369e-05	0.003185	CSLE6	CSLE6_ORYSJ Cellulose synthase-like protein E6 OS=Oryza sativa subsp. japonica GN=CSLE6 PE=2 SV=1
Capana05g002281	48.2157	10.9419	2.1396	0.00065515	0.033886	PP2B10	P2B10_ARATH F-box protein PP2-B10 OS=Arabidopsis thaliana GN=PP2B10 PE=1 SV=1
Capana05g002474	2138.91	1260.49	0.7629	0.00028349	0.018281	HIS2B	H2B_TOBAC Histone H2B OS=Nicotiana tabacum GN=HIS2B PE=2 SV=3
Capana06g000025	425.189	197.193	1.1085	8.3384e-05	0.0071468	-//-
Capana06g000045	105.171	36.2231	1.5378	0.00023597	0.015823	Unknown	H2AX_PICAB Histone H2AX OS=Picea abies PE=2 SV=1
Capana06g000155	2574.77	1098.42	1.229	0.00078298	0.038968	PSAEA	PSAEA_NICSY Photosystem I reaction center subunit IV A, chloroplastic OS=Nicotiana sylvestris GN=PSAEA PE=1 SV=1
Capana06g000204	105.567	507.912	-2.2664	0.00050326	0.027628	AFP3	AFP3_ARATH Ninja-family protein AFP3 OS=Arabidopsis thaliana GN=AFP3 PE=1 SV=1
Capana06g000231	9263.6	5573.72	0.73293	0.00023982	0.016046	PSAL	PSAL_ARATH Photosystem I reaction center subunit XI, chloroplastic OS=Arabidopsis thaliana GN=PSAL PE=1 SV=2
Capana06g000232	6706.6	2951.12	1.1843	5.7066e-09	2.774e-06	PSAL	PSAL_ARATH Photosystem I reaction center subunit XI, chloroplastic OS=Arabidopsis thaliana GN=PSAL PE=1 SV=2
Capana06g000284	3711.83	9009.07	-1.2792	3.3894e-09	1.7712e-06	CIPK11	CIPKB_ARATH CBL-interacting serine/threonine-protein kinase 11 OS=Arabidopsis thaliana GN=CIPK11 PE=1 SV=1
Capana06g000316	166.672	74.5205	1.1613	0.00058222	0.030689	UGT87A2	U87A2_ARATH UDP-glycosyltransferase 87A2 OS=Arabidopsis thaliana GN=UGT87A2 PE=2 SV=1
Capana06g000333	3525.88	1950.21	0.85436	0.0003245	0.01995	FKFBP	F26_ARATH 6-phosphofructo-2-kinase/fructose-2,6-bisphosphatase OS=Arabidopsis thaliana GN=FKFBP PE=1 SV=1
Capana06g000342	249.678	610.128	-1.289	0.00031271	0.019462	At2g30020	P2C25_ARATH Probable protein phosphatase 2C 25 OS=Arabidopsis thaliana GN=At2g30020 PE=1 SV=1
Capana06g000348	25518.9	14248.6	0.84075	2.451e-05	0.0027112	PDX1	PDX1_HEVBR Probable pyridoxal biosynthesis protein PDX1 OS=Hevea brasiliensis GN=PDX1 PE=2 SV=1
Capana06g000523	1003.26	1770.83	-0.81974	0.00011786	0.009351	ABCF1	AB1F_ARATH ABC transporter F family member 1 OS=Arabidopsis thaliana GN=ABCF1 PE=1 SV=1
Capana06g000570	85.1877	338.472	-1.9903	1.0219e-11	9.3861e-09	At1g08170	H2B2_ARATH Histone H2B.2 OS=Arabidopsis thaliana GN=At1g08170 PE=2 SV=1
Capana06g000622	1232.68	2647.6	-1.1029	1.4748e-07	4.4257e-05	At5g41620	Y5162_ARATH Uncharacterized protein At5g41620 OS=Arabidopsis thaliana GN=At5g41620 PE=1 SV=2
Capana06g000644	89.8373	399.125	-2.1515	0.00012396	0.0096587	CAF1-9	CAF1I_ARATH Probable CCR4-associated factor 1 homolog 9 OS=Arabidopsis thaliana GN=CAF1-9 PE=2 SV=1
Capana06g000678	1853.5	3237.27	-0.80452	9.7423e-05	0.0079743	EIL1	EIL1_ARATH ETHYLENE INSENSITIVE 3-like 1 protein OS=Arabidopsis thaliana GN=EIL1 PE=1 SV=1
Capana06g000708	1911.11	3248.1	-0.76518	0.00018383	0.013297	-//-
Capana06g000768	164.383	318.504	-0.95425	0.00048101	0.026862	-//-
Capana06g000782	692.496	292.254	1.2446	2.4696e-07	6.4526e-05	-//-
Capana06g000852	492.429	1621.1	-1.719	4.4632e-10	2.9407e-07	TIP3-1	TIP31_ARATH Aquaporin TIP3-1 OS=Arabidopsis thaliana GN=TIP3-1 PE=2 SV=1
Capana06g000919	994.022	2688.59	-1.4355	4.8083e-06	0.00072505	BT2	BT2_ARATH BTB/POZ and TAZ domain-containing protein 2 OS=Arabidopsis thaliana GN=BT2 PE=1 SV=1
Capana06g001004	211.493	104.226	1.0209	0.00098553	0.046527	Unknown	ICS_CATRO Isochorismate synthase, chloroplastic OS=Catharanthus roseus PE=1 SV=1
Capana06g001078	256.35	103.161	1.3132	0.00020145	0.014246	ABCI17	AB17I_ARATH ABC transporter I family member 17 OS=Arabidopsis thaliana GN=ABCI17 PE=2 SV=1
Capana06g001087	3.1091	65.5725	-4.3985	2.7542e-05	0.0030004	gatA	GATA_SULSY Glutamyl-tRNA(Gln) amidotransferase subunit A OS=Sulfurihydrogenibium sp. (strain YO3AOP1) GN=gatA PE=3 SV=1
Capana06g001110	838.693	2774.88	-1.7262	8.0655e-16	2.0371e-12	WRKY40	WRK40_ARATH Probable WRKY transcription factor 40 OS=Arabidopsis thaliana GN=WRKY40 PE=1 SV=1
Capana06g001274	3146.14	1397.9	1.1703	0.0002353	0.015823	PSAH	PSAH_BRARA Photosystem I reaction center subunit VI, chloroplastic OS=Brassica rapa GN=PSAH PE=2 SV=1
Capana06g001341	936.668	491.364	0.93075	0.00084422	0.041204	At2g40460	PTR30_ARATH Probable peptide/nitrate transporter At2g40460 OS=Arabidopsis thaliana GN=At2g40460 PE=2 SV=2
Capana06g001397	427.769	168.081	1.3477	3.6378e-07	8.6818e-05	PPD6	PPD6_ARATH PsbP domain-containing protein 6, chloroplastic OS=Arabidopsis thaliana GN=PPD6 PE=1 SV=1
Capana06g001417	174.779	328.38	-0.90984	0.00078173	0.038968	CCR3	ACCR3_ARATH Putative serine/threonine-protein kinase-like protein CCR3 OS=Arabidopsis thaliana GN=CCR3 PE=2 SV=1
Capana06g001506	4896.29	10786.3	-1.1394	6.1332e-05	0.005549	WRKY33	WRK33_ARATH Probable WRKY transcription factor 33 OS=Arabidopsis thaliana GN=WRKY33 PE=1 SV=2
Capana06g001526	45.9552	10.0732	2.1897	0.00059742	0.031349	ZOG1	ZOG_PHALU Zeatin O-glucosyltransferase OS=Phaseolus lunatus GN=ZOG1 PE=2 SV=1
Capana06g001532	2404.48	4012.5	-0.73877	0.00029857	0.018814	-//-
Capana06g001561	8111.03	4685.49	0.79169	8.3138e-05	0.0071468	GDCSH	GCSH_FLAAN Glycine cleavage system H protein, mitochondrial OS=Flaveria anomala GN=GDCSH PE=2 SV=1
Capana06g001915	13592.1	7881.02	0.78631	7.7251e-05	0.0067282	psaD	PSAD_SOLLC Photosystem I reaction center subunit II, chloroplastic OS=Solanum lycopersicum GN=psaD PE=2 SV=1
Capana06g002102	724.267	1420.26	-0.97156	6.9474e-05	0.006175	PPCK1	PPCK1_ARATH Phosphoenolpyruvate carboxylase kinase 1 OS=Arabidopsis thaliana GN=PPCK1 PE=1 SV=1
Capana06g002351	2600.18	1441.74	0.8508	4.7874e-05	0.0045063	ATL72	ATL72_ARATH RING-H2 finger protein ATL72 OS=Arabidopsis thaliana GN=ATL72 PE=2 SV=1
Capana06g002369	690.614	1612.71	-1.2235	2.0268e-08	7.978e-06	WUN1	WUN1_SOLTU Wound-induced protein 1 OS=Solanum tuberosum GN=WUN1 PE=2 SV=1
Capana06g002518	1591.37	857.551	0.89197	3.2279e-05	0.0033277	DDB_G0270104	NDH_DICDI Probable NADH dehydrogenase OS=Dictyostelium discoideum GN=DDB_G0270104 PE=3 SV=2
Capana06g002645	96.4315	36.0853	1.4181	0.00077431	0.038855	-//-
Capana06g002652	396.894	136.342	1.5415	3.7952e-05	0.0037591	At3g47570	Y3475_ARATH Probable LRR receptor-like serine/threonine-protein kinase At3g47570 OS=Arabidopsis thaliana GN=At3g47570 PE=1 SV=1
Capana06g002690	3542.51	1869.26	0.9223	6.7708e-06	0.000968	TIC62	TIC62_PEA Protein TIC 62, chloroplastic OS=Pisum sativum GN=TIC62 PE=1 SV=2
Capana06g002752	409.117	754.823	-0.88362	0.00013164	0.010084	-//-
Capana06g002754	357.629	110.171	1.6987	2.3783e-09	1.3349e-06	Unknown	H4_SOYBN Histone H4 OS=Glycine max PE=3 SV=1
Capana06g002756	607.026	271.181	1.1625	1.9819e-06	0.00035755	Unknown	H4_SOLLC Histone H4 OS=Solanum lycopersicum PE=3 SV=2
Capana06g002757	261.302	98.0041	1.4148	2.8264e-06	0.00048126	Unknown	H4_SOLLC Histone H4 OS=Solanum lycopersicum PE=3 SV=2
Capana06g002758	1808.31	932.782	0.95503	7.0995e-06	0.0010074	Unknown	H4_SOLLC Histone H4 OS=Solanum lycopersicum PE=3 SV=2
Capana06g002882	149.227	292.59	-0.97137	0.0004823	0.026865	-//-
Capana06g002884	698.339	1446.42	-1.0505	1.1319e-06	0.00022422	-//-
Capana06g002960	1769.77	777.325	1.187	2.9351e-08	1.0849e-05	GT4	URT1_FRAAN Putative UDP-rhamnose:rhamnosyltransferase 1 OS=Fragaria ananassa GN=GT4 PE=2 SV=1
Capana07g000075	1474.01	806.275	0.8704	0.00035599	0.021425	RNS3	RNS3_ARATH Ribonuclease 3 OS=Arabidopsis thaliana GN=RNS3 PE=2 SV=1
Capana07g000079	13476.8	2420.02	2.4774	6.4134e-15	1.3885e-11	ddiA	RNDI_DICDI Ribonuclease DdI OS=Dictyostelium discoideum GN=ddiA PE=1 SV=3
Capana07g000080	2989.2	445.058	2.7477	2.6307e-28	3.9867e-24	Unknown	RNMC_MOMCH Ribonuclease MC OS=Momordica charantia PE=1 SV=1
Capana07g000107	2004.57	462.988	2.1142	0.00010009	0.0080962	D1	DEF_NICAL Flower-specific defensin OS=Nicotiana alata GN=D1 PE=1 SV=1
Capana07g000214	101.192	10.7251	3.238	0.00018156	0.013197	PGIP	PGIP_PYRCO Polygalacturonase inhibitor OS=Pyrus communis GN=PGIP PE=1 SV=1
Capana07g000319	29878.1	14928.7	1.001	4.3816e-07	9.9107e-05	GAPA	G3PA_TOBAC Glyceraldehyde-3-phosphate dehydrogenase A, chloroplastic (Fragment) OS=Nicotiana tabacum GN=GAPA PE=2 SV=1
Capana07g000360	1278.29	695.552	0.87799	8.3472e-05	0.0071468	Apmap	APMAP_RAT Adipocyte plasma membrane-associated protein OS=Rattus norvegicus GN=Apmap PE=2 SV=2
Capana07g000429	228.486	838.9	-1.8764	1.8223e-09	1.0622e-06	HBII	HBP2_CASGL Hemoglobin-2 OS=Casuarina glauca GN=HBII PE=3 SV=1
Capana07g000470	310.923	123.543	1.3315	2.9347e-06	0.00049691	-//-
Capana07g000898	850.336	1966.48	-1.2095	2.6473e-07	6.7997e-05	HSFA2	HSFA2_ARATH Heat stress transcription factor A-2 OS=Arabidopsis thaliana GN=HSFA2 PE=1 SV=1
Capana07g000961	3499.52	1014.62	1.7862	0.00050439	0.027628	ABP19A	AB19A_PRUPE Auxin-binding protein ABP19a OS=Prunus persica GN=ABP19A PE=3 SV=1
Capana07g001101	2149.08	3557.7	-0.72723	0.00042274	0.024221	CSLG1	CSLG1_ARATH Cellulose synthase-like protein G1 OS=Arabidopsis thaliana GN=CSLG1 PE=2 SV=1
Capana07g001240	7126.22	1515.8	2.2331	0.00080311	0.039839	-//-
Capana07g001245	35519.5	12734	1.4799	1.8055e-13	2.7027e-10	CAB4	CB24_SOLLC Chlorophyll a-b binding protein 4, chloroplastic OS=Solanum lycopersicum GN=CAB4 PE=2 SV=1
Capana07g001246	1471.54	843.861	0.80225	0.00020245	0.01427	-//-
Capana07g001368	332.519	177.659	0.90432	0.0008993	0.043196	Os03g0144800	KATAM_ORYSJ Xyloglucan galactosyltransferase KATAMARI1 homolog OS=Oryza sativa subsp. japonica GN=Os03g0144800 PE=2 SV=1
Capana07g001384	7311.21	3902.06	0.90587	0.00020761	0.014465	CSLH1	CSLH1_ORYSJ Cellulose synthase-like protein H1 OS=Oryza sativa subsp. japonica GN=CSLH1 PE=2 SV=2
Capana07g001402	40.7663	158.896	-1.9626	9.6705e-08	2.9909e-05	mkkA	MKKA_DICDI Mitogen-activated protein kinase kinase kinase A OS=Dictyostelium discoideum GN=mkkA PE=1 SV=2
Capana07g001425	372.646	131.088	1.5073	4.8069e-08	1.6379e-05	-//-
Capana07g001436	4141.95	2544.87	0.70272	0.00057862	0.030568	-//-
Capana07g001476	194.484	73.2562	1.4086	2.0044e-05	0.0023366	Unknown	BGAL_SOLLC Beta-galactosidase OS=Solanum lycopersicum PE=1 SV=1
Capana07g001587	835.279	482.282	0.79238	0.00046408	0.026291	At4g03230	Y4230_ARATH G-type lectin S-receptor-like serine/threonine-protein kinase At4g03230 OS=Arabidopsis thaliana GN=At4g03230 PE=2 SV=3
Capana07g001714	2515.73	7642.54	-1.6031	5.3338e-05	0.0049288	ERF4	ERF4_NICSY Ethylene-responsive transcription factor 4 OS=Nicotiana sylvestris GN=ERF4 PE=2 SV=1
Capana07g001731	63.8308	229.15	-1.844	1.0589e-08	4.7903e-06	SBP1	SBP1_ANTMA Squamosa promoter-binding protein 1 OS=Antirrhinum majus GN=SBP1 PE=2 SV=1
Capana07g001968	155.967	327.651	-1.0709	9.9981e-05	0.0080962	WRKY28	WRK28_ARATH Probable WRKY transcription factor 28 OS=Arabidopsis thaliana GN=WRKY28 PE=2 SV=1
Capana07g002086	1375.08	675.151	1.0262	0.00039394	0.022962	-//-
Capana07g002105	894.852	2192.75	-1.293	0.0007211	0.036487	EP1	EP1G_DAUCA Epidermis-specific secreted glycoprotein EP1 OS=Daucus carota GN=EP1 PE=1 SV=1
Capana07g002219	3879.24	7194	-0.89102	9.1646e-06	0.001243	NAC072	NAC72_ARATH NAC domain-containing protein 72 OS=Arabidopsis thaliana GN=NAC072 PE=2 SV=1
Capana07g002237	1449.43	261.919	2.4683	7.1296e-15	1.4406e-11	-//-
Capana07g002241	1977.88	831.518	1.2501	5.2773e-09	2.6658e-06	Unknown	DYL1_ANTCR Dynein light chain LC6, flagellar outer arm OS=Anthocidaris crassispina PE=3 SV=1
Capana07g002350	1204.6	2518.42	-1.064	3.7339e-07	8.7127e-05	WRKY20	WRK20_ARATH Probable WRKY transcription factor 20 OS=Arabidopsis thaliana GN=WRKY20 PE=2 SV=1
Capana07g002419	4822.77	1286.45	1.9065	1.7423e-06	0.000322	Unknown	ALF1_PEA Fructose-bisphosphate aldolase, cytoplasmic isozyme 1 OS=Pisum sativum PE=2 SV=1
Capana07g002476	975.191	552.614	0.81941	0.00045105	0.025697	engD	ENGD_BACSU GTP-dependent nucleic acid-binding protein engD OS=Bacillus subtilis GN=engD PE=3 SV=1
Capana08g000116	88.1615	24.9061	1.8237	0.00057891	0.030568	At1g11330	Y1133_ARATH G-type lectin S-receptor-like serine/threonine-protein kinase At1g11330 OS=Arabidopsis thaliana GN=At1g11330 PE=1 SV=3
Capana08g000117	89.3821	26.0517	1.7786	9.2948e-05	0.0076972	At1g11300	Y1130_ARATH G-type lectin S-receptor-like serine/threonine-protein kinase At1g11300 OS=Arabidopsis thaliana GN=At1g11300 PE=2 SV=1
Capana08g000250	16644.2	7730.83	1.1063	1.445e-05	0.0018173	CAB7	CB12_SOLLC Chlorophyll a-b binding protein 7, chloroplastic OS=Solanum lycopersicum GN=CAB7 PE=3 SV=1
Capana08g000288	1845.8	1116.29	0.72554	0.00057853	0.030568	rpoD	RPOD_NOSS1 RNA polymerase sigma factor rpoD OS=Nostoc sp. (strain PCC 7120 / UTEX 2576) GN=rpoD PE=3 SV=1
Capana08g000684	1278.19	3223.34	-1.3345	0.00020849	0.014493	-//-
Capana08g000767	2883.12	7051.86	-1.2904	9.2761e-05	0.0076972	-//-
Capana08g000827	4786.77	8864.42	-0.88897	9.1867e-06	0.001243	THT4	THT11_TOBAC Tyramine N-feruloyltransferase 4/11 OS=Nicotiana tabacum GN=THT4 PE=2 SV=1
Capana08g000857	517.071	287.437	0.84712	0.0005559	0.029783	CYP704C1	C04C1_PINTA Cytochrome P450 704C1 OS=Pinus taeda GN=CYP704C1 PE=2 SV=1
Capana08g000888	972.078	526.304	0.88518	9.1454e-05	0.0076483	ESC	ESCA_ARATH Putative DNA-binding protein ESCAROLA OS=Arabidopsis thaliana GN=ESC PE=2 SV=1
Capana08g000956	2163.81	904.103	1.259	3.3319e-09	1.7712e-06	-//-
Capana08g000991	2486.73	4503.44	-0.85678	0.00036298	0.021656	BAG6	BAG6_ARATH BAG family molecular chaperone regulator 6 OS=Arabidopsis thaliana GN=BAG6 PE=1 SV=1
Capana08g001006	905.154	1696.37	-0.90622	2.1321e-05	0.0024386	-//-
Capana08g001084	478.876	60.3395	2.9885	0.00014393	0.010879	Unknown	NLTP6_AMBAR Non-specific lipid-transfer protein OS=Ambrosia artemisiifolia PE=1 SV=1
Capana08g001098	115.935	240.706	-1.054	0.00040749	0.023569	-//-
Capana08g001265	401.96	206.616	0.9601	0.00020453	0.01435	ANN3	ANXD3_ARATH Annexin D3 OS=Arabidopsis thaliana GN=ANN3 PE=2 SV=2
Capana08g001371	1537.08	942.878	0.70505	0.00087882	0.042504	AAE6	AAE6_ARATH Probable acyl-activating enzyme 6 OS=Arabidopsis thaliana GN=AAE6 PE=2 SV=1
Capana08g001374	3434.68	1969.49	0.80236	9.6201e-05	0.0079018	At1g54780	U603_ARATH UPF0603 protein At1g54780, chloroplastic OS=Arabidopsis thaliana GN=At1g54780 PE=1 SV=1
Capana08g001486	5.42184	39.5413	-2.8665	8.6475e-05	0.007383	NFYB4	NFYB4_ARATH Nuclear transcription factor Y subunit B-4 OS=Arabidopsis thaliana GN=NFYB4 PE=1 SV=1
Capana08g001495	2206.69	4921.62	-1.1572	1.843e-08	7.448e-06	-//-
Capana08g001548	17.434	69.9584	-2.0046	0.0001025	0.0082184	SWEET16	SWT16_ORYSJ Bidirectional sugar transporter SWEET16 OS=Oryza sativa subsp. japonica GN=SWEET16 PE=3 SV=1
Capana08g001582	1840.27	4528.65	-1.2992	9.4779e-08	2.9615e-05	SCL33	SCL33_ARATH Scarecrow-like protein 33 OS=Arabidopsis thaliana GN=SCL33 PE=3 SV=1
Capana08g001647	178.44	50.0494	1.834	1.7279e-07	4.9878e-05	CAB8	CB13_SOLLC Chlorophyll a-b binding protein 8, chloroplastic OS=Solanum lycopersicum GN=CAB8 PE=3 SV=1
Capana08g001648	575.097	186.392	1.6255	1.2869e-10	9.2867e-08	CAB8	CB13_SOLLC Chlorophyll a-b binding protein 8, chloroplastic OS=Solanum lycopersicum GN=CAB8 PE=3 SV=1
Capana08g001895	8057.89	4634.84	0.79788	7.8218e-05	0.0067929	AP1	FER_CAPAN Ferredoxin, chloroplastic OS=Capsicum annuum GN=AP1 PE=1 SV=1
Capana08g001896	23698.4	12010.1	0.98054	8.1659e-07	0.00016837	AP1	FER_CAPAN Ferredoxin, chloroplastic OS=Capsicum annuum GN=AP1 PE=1 SV=1
Capana08g001901	422.228	795.372	-0.91361	7.2834e-05	0.0064548	-//-
Capana08g001915	61.1286	13.2727	2.2034	9.133e-05	0.0076483	CRURS	CRU1_RAPSA Cruciferin PGCRURSE5 OS=Raphanus sativus GN=CRURS PE=3 SV=1
Capana08g002095	75.7145	21.5088	1.8156	0.00021892	0.015012	Prx	PRAX_MOUSE Periaxin OS=Mus musculus GN=Prx PE=1 SV=1
Capana08g002140	486.474	862.821	-0.8267	0.0002457	0.01623	IKU2	IKU2_ARATH Receptor-like protein kinase HAIKU2 OS=Arabidopsis thaliana GN=IKU2 PE=1 SV=1
Capana08g002159	2400.49	4099.7	-0.77219	0.00013882	0.010598	-//-
Capana08g002199	1292.68	606.104	1.0927	7.1899e-07	0.00015176	-//-
Capana08g002286	14982	6965.39	1.105	4.4256e-05	0.0042448	-//-
Capana08g002322	3205.42	5754.13	-0.84409	3.3126e-05	0.0033919	GT7	UFOG7_FRAAN UDP-glucose flavonoid 3-O-glucosyltransferase 7 OS=Fragaria ananassa GN=GT7 PE=1 SV=1
Capana08g002490	1935.89	4764.44	-1.2993	2.1439e-10	1.4768e-07	mhkB	MHCKB_DICDI Myosin heavy chain kinase B OS=Dictyostelium discoideum GN=mhkB PE=2 SV=1
Capana08g002624	22832.7	7775.12	1.5542	0.00051881	0.028231	FBA2	ALFC2_ARATH Probable fructose-bisphosphate aldolase 2, chloroplastic OS=Arabidopsis thaliana GN=FBA2 PE=1 SV=2
Capana08g002671	4068.96	1895.1	1.1024	6.0559e-06	0.00088244	At4g34830/At4g34820	PP349_ARATH Pentatricopeptide repeat-containing protein At4g34830, chloroplastic OS=Arabidopsis thaliana GN=At4g34830/At4g34820 PE=2 SV=2
Capana08g002677	24324	53615.8	-1.1403	1.1835e-08	5.1987e-06	SN2	SNAK2_SOLTU Snakin-2 OS=Solanum tuberosum GN=SN2 PE=1 SV=1
Capana08g002701	1204.83	2139.09	-0.82817	0.00021176	0.01462	GRP-2	GRP2_NICSY Glycine-rich protein 2 OS=Nicotiana sylvestris GN=GRP-2 PE=2 SV=1
Capana08g002743	7206.15	4388.54	0.71549	0.00035764	0.021465	HPR-A	DHGY_CUCSA Glycerate dehydrogenase OS=Cucumis sativus GN=HPR-A PE=2 SV=1
Capana08g002795	1516.55	2631.04	-0.79484	0.00011821	0.0093546	EXLA1	EXLA1_ARATH Expansin-like A1 OS=Arabidopsis thaliana GN=EXLA1 PE=2 SV=1
Capana09g000146	1468.11	631.006	1.2182	0.0008523	0.041497	Unknown	CB12_PETHY Chlorophyll a-b binding protein, chloroplastic OS=Petunia hybrida PE=2 SV=1
Capana09g000168	2097.58	1133.77	0.8876	0.00017304	0.012699	-//-
Capana09g000181	245.703	653.72	-1.4118	3.1997e-05	0.0033098	-//-
Capana09g000221	898.934	212.065	2.0837	4.1082e-06	0.00064852	GATA22	GAT22_ARATH Putative GATA transcription factor 22 OS=Arabidopsis thaliana GN=GATA22 PE=2 SV=1
Capana09g000233	428.387	761.127	-0.82922	0.00035863	0.021481	-//-
Capana09g000298	100.598	27.7497	1.8581	2.768e-05	0.0030004	Os01g0760900	ABIL5_ORYSJ Probable protein ABIL5 OS=Oryza sativa subsp. japonica GN=Os01g0760900 PE=2 SV=1
Capana09g000324	5202.91	2492.1	1.062	1.9659e-07	5.4665e-05	mrp	MRP_SYNY3 Protein mrp homolog OS=Synechocystis sp. (strain PCC 6803 / Kazusa) GN=mrp PE=3 SV=1
Capana09g000473	606.52	145.684	2.0577	4.4661e-05	0.0042567	CAB37	CB26_PETSP Chlorophyll a-b binding protein 37, chloroplastic OS=Petunia sp. GN=CAB37 PE=3 SV=1
Capana09g000564	188.203	58.5024	1.6857	8.1554e-07	0.00016837	POT5	POT5_ARATH Potassium transporter 5 OS=Arabidopsis thaliana GN=POT5 PE=1 SV=1
Capana09g000655	986.527	520.421	0.92268	3.7258e-05	0.0037024	At2g42690	PLA20_ARATH Phospholipase A1-IIdelta OS=Arabidopsis thaliana GN=At2g42690 PE=1 SV=1
Capana09g000698	415.861	188.069	1.1448	0.00026762	0.017481	-//-
Capana09g000936	7207.47	12585	-0.80415	5.1446e-05	0.004783	NAC072	NAC72_ARATH NAC domain-containing protein 72 OS=Arabidopsis thaliana GN=NAC072 PE=2 SV=1
Capana09g001032	349.303	159.865	1.1276	3.0018e-05	0.0031726	TSJT1	TSJT1_TOBAC Stem-specific protein TSJT1 OS=Nicotiana tabacum GN=TSJT1 PE=2 SV=1
Capana09g001128	323.95	591.995	-0.86981	0.00029175	0.0185	MTH_273	Y273_METTH UPF0098 protein MTH_273 OS=Methanobacterium thermoautotrophicum (strain Delta H) GN=MTH_273 PE=3 SV=1
Capana09g001251	552.342	1287.4	-1.2208	9.3219e-08	2.9431e-05	WRKY33	WRK33_ARATH Probable WRKY transcription factor 33 OS=Arabidopsis thaliana GN=WRKY33 PE=1 SV=2
Capana09g001302	261.691	127.235	1.0404	0.00040242	0.023335	-//-
Capana09g001520	20336.7	10483.7	0.95594	1.4464e-06	0.00027398	LHCB4.2	CB4B_ARATH Chlorophyll a-b binding protein CP29.2, chloroplastic OS=Arabidopsis thaliana GN=LHCB4.2 PE=1 SV=1
Capana09g001566	211.935	394.547	-0.89658	0.00057628	0.030568	DCR	DCR_ARATH BAHD acyltransferase DCR OS=Arabidopsis thaliana GN=DCR PE=2 SV=1
Capana09g001679	3541.73	1838.59	0.94586	3.6359e-06	0.00059294	HERC4	HERC4_HUMAN Probable E3 ubiquitin-protein ligase HERC4 OS=Homo sapiens GN=HERC4 PE=1 SV=1
Capana09g001680	2404.44	967.502	1.3134	0.0001439	0.010879	Unknown	TRNH_DATST Tropinone reductase homolog OS=Datura stramonium PE=2 SV=1
Capana09g001740	89.8412	26.4267	1.7654	0.00010725	0.0085544	Unknown	GSTX1_TOBAC Probable glutathione S-transferase OS=Nicotiana tabacum PE=2 SV=1
Capana09g001771	28.2603	92.1587	-1.7053	0.00012382	0.0096587	Unknown	AX6B_SOYBN Auxin-induced protein 6B OS=Glycine max PE=2 SV=1
Capana09g001874	2235.65	1382.02	0.69392	0.00087927	0.042504	At5g02830	PP361_ARATH Pentatricopeptide repeat-containing protein At5g02830, chloroplastic OS=Arabidopsis thaliana GN=At5g02830 PE=2 SV=3
Capana09g001880	812.843	1369.34	-0.75243	0.000505	0.027628	AP2	AP2_ARATH Floral homeotic protein APETALA 2 OS=Arabidopsis thaliana GN=AP2 PE=1 SV=1
Capana09g001986	1015.26	585.76	0.79347	0.00030861	0.019326	-//-
Capana09g002135	174.198	64.0327	1.4438	2.4369e-05	0.002707	At4g27220	DRL28_ARATH Probable disease resistance protein At4g27220 OS=Arabidopsis thaliana GN=At4g27220 PE=2 SV=1
Capana09g002238	6799.28	11453	-0.75227	0.00016626	0.012291	SAM3	METK3_SOLLC S-adenosylmethionine synthase 3 OS=Solanum lycopersicum GN=SAM3 PE=2 SV=1
Capana09g002246	728.463	1332.82	-0.87155	6.0476e-05	0.0055044	-//-
Capana09g002353	15440.4	7055.66	1.1299	0.00040826	0.023569	psbW	PSBW_SPIOL Photosystem II reaction center W protein, chloroplastic OS=Spinacia oleracea GN=psbW PE=1 SV=1
Capana10g000062	3441.29	1723.96	0.99722	1.5009e-06	0.00028256	MENB	MENB_ARATH 1,4-Dihydroxy-2-naphthoyl-CoA synthase, peroxisomal OS=Arabidopsis thaliana GN=MENB PE=1 SV=2
Capana10g000287	33668.3	16159.2	1.059	8.9295e-08	2.8489e-05	-//-
Capana10g000311	2504.89	4900.71	-0.96824	1.9297e-06	0.00035233	SBP65	SBP65_SOYBN Seed biotin-containing protein SBP65 OS=Glycine max GN=SBP65 PE=1 SV=1
Capana10g000370	1362.75	642.387	1.085	5.725e-07	0.00012666	Unknown	ANTA_GENTR Anthocyanin 5-aromatic acyltransferase OS=Gentiana triflora PE=1 SV=1
Capana10g000439	585.375	289.689	1.0149	0.00014021	0.01065	Unknown	ANTA_GENTR Anthocyanin 5-aromatic acyltransferase OS=Gentiana triflora PE=1 SV=1
Capana10g000499	1811.75	4626.74	-1.3526	4.671e-11	3.6301e-08	ERF4	ERF4_TOBAC Ethylene-responsive transcription factor 4 OS=Nicotiana tabacum GN=ERF4 PE=1 SV=1
Capana10g000627	601.497	326.702	0.88058	0.00024646	0.016239	-//-
Capana10g000647	728.787	355.44	1.0359	1.0182e-05	0.0013595	BHLH14	BH014_ARATH Transcription factor bHLH14 OS=Arabidopsis thaliana GN=BHLH14 PE=2 SV=1
Capana10g000690	4792.23	3005.43	0.67313	0.00094971	0.045259	TMP14	TMP14_ARATH Thylakoid membrane phosphoprotein 14 kDa, chloroplastic OS=Arabidopsis thaliana GN=TMP14 PE=1 SV=2
Capana10g000708	3895.44	7661.47	-0.97583	4.5053e-06	0.00068965	UPTG2	UPTG2_SOLTU Alpha-1,4-glucan-protein synthase [UDP-forming] 2 OS=Solanum tuberosum GN=UPTG2 PE=1 SV=1
Capana10g000843	1217.41	526.166	1.2102	2.2283e-05	0.0025014	At4g01050	Y4105_ARATH Uncharacterized protein At4g01050, chloroplastic OS=Arabidopsis thaliana GN=At4g01050 PE=1 SV=2
Capana10g001092	1903.52	1121.21	0.76361	0.00028685	0.01842	TIC62	TIC62_ARATH Protein TIC 62, chloroplastic OS=Arabidopsis thaliana GN=TIC62 PE=1 SV=1
Capana10g001191	4490.62	8668.6	-0.94889	2.3053e-06	0.00040622	-//-
Capana10g001297	153.418	326.561	-1.0899	0.00052211	0.028359	-//-
Capana10g001323	88.7143	282.045	-1.6687	2.5132e-08	9.5217e-06	HSP18.1	HSP11_MEDSA 18.1 kDa class I heat shock protein (Fragment) OS=Medicago sativa GN=HSP18.1 PE=2 SV=1
Capana10g001330	1699.99	1017.56	0.74041	0.00086724	0.042123	FBP	F16P1_BRANA Fructose-1,6-bisphosphatase, chloroplastic OS=Brassica napus GN=FBP PE=2 SV=1
Capana10g001333	11674.5	18934.5	-0.69765	0.00041423	0.023869	TUBB1	TBB1_MAIZE Tubulin beta-1 chain OS=Zea mays GN=TUBB1 PE=2 SV=1
Capana10g001337	190.491	62.1561	1.6158	1.9758e-06	0.00035755	FLS	FLS_EUSER Flavonol synthase/flavanone 3-hydroxylase OS=Eustoma exaltatum subsp. russellianum GN=FLS PE=2 SV=1
Capana10g001362	1567	910.028	0.78403	0.00024243	0.016114	PLC2	PLCD2_ARATH Phosphoinositide phospholipase C 2 OS=Arabidopsis thaliana GN=PLC2 PE=1 SV=1
Capana10g001389	194591	110793	0.81259	3.8106e-05	0.003762	RCA	RCA2_TOBAC Ribulose bisphosphate carboxylase/oxygenase activase 2, chloroplastic OS=Nicotiana tabacum GN=RCA PE=2 SV=1
Capana10g001522	1900.73	738.334	1.3642	2.3212e-10	1.5634e-07	UGT73C3	U73C3_ARATH UDP-glycosyltransferase 73C3 OS=Arabidopsis thaliana GN=UGT73C3 PE=2 SV=1
Capana10g001627	635.211	162.671	1.9653	2.102e-07	5.7563e-05	UGT76E1	U76E1_ARATH UDP-glycosyltransferase 76E1 OS=Arabidopsis thaliana GN=UGT76E1 PE=2 SV=1
Capana10g001664	54.3537	253.465	-2.2213	9.0413e-12	9.1345e-09	Unknown	NLTP2_TOBAC Non-specific lipid-transfer protein 2 OS=Nicotiana tabacum PE=3 SV=1
Capana10g001754	335.037	946.968	-1.499	2.8888e-05	0.0030939	At4g01130	GDL61_ARATH GDSL esterase/lipase At4g01130 OS=Arabidopsis thaliana GN=At4g01130 PE=2 SV=1
Capana10g001795	1463.82	796.322	0.87832	4.7754e-05	0.0045063	At3g19950	RNG1L_ARATH E3 ubiquitin-protein ligase RING1-like OS=Arabidopsis thaliana GN=At3g19950 PE=2 SV=1
Capana10g001800	109.49	231.147	-1.078	0.00038205	0.02239	-//-
Capana10g001809	1019.94	441.161	1.2091	0.00036889	0.021908	-//-
Capana10g001837	102.201	26.2686	1.96	0.0010513	0.04887	Unknown	PK01_HELAN Putative serine/threonine-protein kinase (Fragment) OS=Helianthus annuus PE=1 SV=1
Capana10g002124	954.158	2023	-1.0842	3.5738e-07	8.6656e-05	CAM53	CALM3_PETHY Calmodulin-related protein OS=Petunia hybrida GN=CAM53 PE=2 SV=2
Capana10g002137	1088.96	2320.71	-1.0916	0.00020164	0.014246	-//-
Capana10g002301	13619.9	7275.37	0.90462	6.6332e-05	0.0059481	Nanp	NANP_RAT N-acylneuraminate-9-phosphatase OS=Rattus norvegicus GN=Nanp PE=1 SV=1
Capana10g002386	46.3795	9.91497	2.2258	0.00054058	0.02905	-//-
Capana10g002389	1138.63	3886.05	-1.771	9.6611e-07	0.00019521	GMPM1	PM1_SOYBN 18 kDa seed maturation protein OS=Glycine max GN=GMPM1 PE=2 SV=1
Capana10g002472	81.2474	27.8887	1.5426	0.00071268	0.036155	mtr	MTR_HAEIN Tryptophan-specific transport protein OS=Haemophilus influenzae (strain ATCC 51907 / DSM 11121 / KW20 / Rd) GN=mtr PE=3 SV=1
Capana10g002476	2777.08	5368.44	-0.95094	1.0814e-05	0.001427	Unknown	PATA3_SOLTU Patatin group A-3 OS=Solanum tuberosum PE=2 SV=1
Capana10g002492	6637.87	2857.05	1.2162	2.5735e-05	0.0028261	PSBY	PSBY_SPIOL Photosystem II core complex proteins psbY, chloroplastic OS=Spinacia oleracea GN=PSBY PE=1 SV=2
Capana11g000040	1586.87	2553.49	-0.68629	0.00095938	0.045648	DDB_G0273453	Y3453_DICDI Uncharacterized protein DDB_G0273453/DDB_G0273565 OS=Dictyostelium discoideum GN=DDB_G0273453 PE=4 SV=2
Capana11g000201	907.607	532.863	0.7683	0.00065345	0.033873	MRS2-11	MRS2B_ARATH Magnesium transporter MRS2-11, chloroplastic OS=Arabidopsis thaliana GN=MRS2-11 PE=1 SV=1
Capana11g000364	2198.22	4486.59	-1.0293	4.4358e-07	9.9589e-05	BLH1	BLH1_ARATH BEL1-like homeodomain protein 1 OS=Arabidopsis thaliana GN=BLH1 PE=1 SV=1
Capana11g000369	356.376	779.612	-1.1294	1.5256e-06	0.00028543	ALMT2	ALMT2_ARATH Aluminum-activated malate transporter 2 OS=Arabidopsis thaliana GN=ALMT2 PE=2 SV=2
Capana11g000436	70.7932	267.921	-1.9201	5.9421e-10	3.7521e-07	CML38	CML38_ARATH Calcium-binding protein CML38 OS=Arabidopsis thaliana GN=CML38 PE=2 SV=1
Capana11g000534	228.656	1074.69	-2.2327	2.5475e-09	1.3788e-06	AMP2-2	AMP22_MACIN Vicilin-like antimicrobial peptides 2-2 OS=Macadamia integrifolia GN=AMP2-2 PE=2 SV=1
Capana11g000622	330.092	652.773	-0.98371	4.1738e-05	0.0040288	At1g07870	RLCK7_ARATH Probable serine/threonine-protein kinase RLCKVII OS=Arabidopsis thaliana GN=At1g07870 PE=2 SV=1
Capana11g001277	1053.47	1791.26	-0.76583	0.00031182	0.019446	At4g32180	PANK2_ARATH Pantothenate kinase 2 OS=Arabidopsis thaliana GN=At4g32180 PE=1 SV=2
Capana11g001403	534.484	167.373	1.6751	7.2104e-07	0.00015176	ILL4	ILL4_ARATH IAA-amino acid hydrolase ILR1-like 4 OS=Arabidopsis thaliana GN=ILL4 PE=1 SV=2
Capana11g001561	24562.5	40590.1	-0.72467	0.00024578	0.01623	NRT1.7	PTR21_ARATH Nitrate transporter 1.7 OS=Arabidopsis thaliana GN=NRT1.7 PE=1 SV=1
Capana11g001694	1732.07	3296.08	-0.92825	9.7873e-05	0.0079743	SBH2	SBH2_ARATH Sphingoid base hydroxylase 2 OS=Arabidopsis thaliana GN=SBH2 PE=2 SV=1
Capana11g001836	2673.97	5095.04	-0.93011	5.2001e-06	0.00076882	EXPA1	EXPA1_ARATH Expansin-A1 OS=Arabidopsis thaliana GN=EXPA1 PE=2 SV=1
Capana11g001875	7316.02	3136.48	1.2219	0.00040266	0.023335	GT6	UFOG6_FRAAN UDP-glucose flavonoid 3-O-glucosyltransferase 6 OS=Fragaria ananassa GN=GT6 PE=1 SV=1
Capana11g001963	418.866	149.675	1.4847	8.7376e-05	0.0073974	-//-
Capana11g002032	274.896	85.0095	1.6932	3.6388e-06	0.00059294	At2g03760	FSTL_ARATH Flavonol sulfotransferase-like OS=Arabidopsis thaliana GN=At2g03760 PE=1 SV=2
Capana11g002083	27.3073	120.303	-2.1393	3.786e-07	8.7595e-05	PUB18	PUB18_ARATH U-box domain-containing protein 18 OS=Arabidopsis thaliana GN=PUB18 PE=2 SV=1
Capana11g002166	49.965	182.063	-1.8654	9.1601e-05	0.0076483	PUB18	PUB18_ARATH U-box domain-containing protein 18 OS=Arabidopsis thaliana GN=PUB18 PE=2 SV=1
Capana11g002253	222.385	908.265	-2.0301	1.9028e-10	1.3412e-07	-//-
Capana11g002264	84.8678	359.844	-2.0841	7.8525e-13	9.5201e-10	CXE6	CXE6_ARATH Probable carboxylesterase 6 OS=Arabidopsis thaliana GN=CXE6 PE=2 SV=1
Capana11g002305	1069.58	1724.45	-0.68909	0.0010766	0.049743	-//-
Capana11g002394	1208.91	586.624	1.0432	0.000192	0.013692	At2g01290	RPIA_ARATH Probable ribose-5-phosphate isomerase OS=Arabidopsis thaliana GN=At2g01290 PE=2 SV=1
Capana12g000132	6317.24	2387.16	1.404	5.5324e-05	0.0050812	PSBT	PST2_ARATH Photosystem II 5 kDa protein, chloroplastic OS=Arabidopsis thaliana GN=PSBT PE=2 SV=2
Capana12g000169	846.801	468.398	0.85429	0.00015844	0.011799	-//-
Capana12g000207	1907.86	1111.72	0.77916	0.0002359	0.015823	RPL18	RK18_ARATH 50S ribosomal protein L18, chloroplastic OS=Arabidopsis thaliana GN=RPL18 PE=1 SV=1
Capana12g000479	28054.8	15618	0.84503	0.00020589	0.014412	GDCSP	GCSP_SOLTU Glycine dehydrogenase [decarboxylating], mitochondrial OS=Solanum tuberosum GN=GDCSP PE=2 SV=1
Capana12g000555	9930.72	2971.58	1.7407	2.851e-05	0.0030751	GAPB	G3PB_ARATH Glyceraldehyde-3-phosphate dehydrogenase B, chloroplastic OS=Arabidopsis thaliana GN=GAPB PE=1 SV=2
Capana12g000704	259.574	28.9948	3.1623	3.0657e-06	0.00051335	CXE2	CXE2_ARATH Probable carboxylesterase 2 OS=Arabidopsis thaliana GN=CXE2 PE=2 SV=1
Capana12g000737	8309.73	3989.98	1.0584	0.00073461	0.037109	GT7	UFOG7_FRAAN UDP-glucose flavonoid 3-O-glucosyltransferase 7 OS=Fragaria ananassa GN=GT7 PE=1 SV=1
Capana12g000873	267.74	112.68	1.2486	0.00019126	0.013672	nep1	NEP1_NEPGR Aspartic proteinase nepenthesin-1 OS=Nepenthes gracilis GN=nep1 PE=1 SV=1
Capana12g000877	78.7018	201.36	-1.3553	0.00070561	0.03593	CRK25	CRK25_ARATH Cysteine-rich receptor-like protein kinase 25 OS=Arabidopsis thaliana GN=CRK25 PE=2 SV=1
Capana12g000878	140.098	268.06	-0.93612	0.0010462	0.04871	CRK10	CRK10_ARATH Cysteine-rich receptor-like protein kinase 10 OS=Arabidopsis thaliana GN=CRK10 PE=1 SV=3
Capana12g000908	15.3474	70.3131	-2.1958	2.2947e-05	0.0025664	-//-
Capana12g000940	3878.16	6414.56	-0.72598	0.00028655	0.01842	PUP3	PUP3_ARATH Purine permease 3 OS=Arabidopsis thaliana GN=PUP3 PE=2 SV=1
Capana12g001016	404.84	203.002	0.99586	0.00012278	0.0096159	-//-
Capana12g001418	204.771	394.94	-0.94763	0.0002664	0.017439	CLV2	CLV2_ARATH Leucine-rich repeat receptor-like protein CLAVATA2 OS=Arabidopsis thaliana GN=CLV2 PE=1 SV=1
Capana12g001690	517.822	902.289	-0.80113	0.00042719	0.024429	AAO	ASO_TOBAC L-ascorbate oxidase OS=Nicotiana tabacum GN=AAO PE=2 SV=1
Capana12g001779	16066.6	7191.49	1.1597	0.0004787	0.026819	CYP75B1	F3PH_ARATH Flavonoid 3'-monooxygenase OS=Arabidopsis thaliana GN=CYP75B1 PE=1 SV=1
Capana12g001807	1425.86	601.776	1.2445	2.4958e-08	9.5217e-06	FKBP16-2	FK162_ARATH Peptidyl-prolyl cis-trans isomerase FKBP16-2, chloroplastic OS=Arabidopsis thaliana GN=FKBP16-2 PE=1 SV=1
Capana12g001826	79.9505	27.0786	1.562	0.00080463	0.039849	WRKY51	WRK51_ARATH Probable WRKY transcription factor 51 OS=Arabidopsis thaliana GN=WRKY51 PE=2 SV=1
Capana12g002105	2811.49	1464.48	0.94095	5.9373e-06	0.00087357	TMK1	TMK1_ARATH Probable receptor protein kinase TMK1 OS=Arabidopsis thaliana GN=TMK1 PE=2 SV=1
Capana12g002259	43.5207	9.5399	2.1897	0.00078243	0.038968	CYP94A1	C94A1_VICSA Cytochrome P450 94A1 OS=Vicia sativa GN=CYP94A1 PE=2 SV=2
Capana12g002300	27.8467	138.811	-2.3175	1.3021e-05	0.0016652	ABCG39	AB39G_ARATH ABC transporter G family member 39 OS=Arabidopsis thaliana GN=ABCG39 PE=2 SV=1
Capana12g002365	215.871	89.1557	1.2758	0.00032294	0.019894	UGAT	UGAT_BELPE Cyanidin-3-O-glucoside 2-O-glucuronosyltransferase OS=Bellis perennis GN=UGAT PE=1 SV=1
Capana12g002560	74.8659	24.7479	1.597	0.00093391	0.044647	-//-
Capana12g002677	246.198	108.531	1.1817	8.6834e-05	0.0073928	RIBBA	RIBBA_ARATH Riboflavin biosynthesis protein ribBA, chloroplastic OS=Arabidopsis thaliana GN=RIBBA PE=2 SV=2
Capana12g002703	1140.5	2219.61	-0.96064	4.2271e-06	0.0006564	ucpC	M2OM_DICDI Probable mitochondrial 2-oxoglutarate/malate carrier protein OS=Dictyostelium discoideum GN=ucpC PE=3 SV=1
Capana12g002721	42.1609	106.142	-1.332	0.00093213	0.044632	GT4	URT1_FRAAN Putative UDP-rhamnose:rhamnosyltransferase 1 OS=Fragaria ananassa GN=GT4 PE=2 SV=1
Capana12g002768	4450.37	2275.73	0.9676	1.1802e-05	0.0015287	GT3	UFOG3_FRAAN Putative UDP-glucose flavonoid 3-O-glucosyltransferase 3 OS=Fragaria ananassa GN=GT3 PE=2 SV=1
Capana12g002922	67.5556	202.782	-1.5858	1.1131e-06	0.00022343	PUB25	PUB25_ARATH U-box domain-containing protein 25 OS=Arabidopsis thaliana GN=PUB25 PE=2 SV=1
Novel00045	149.756	334.542	-1.1596	2.4382e-05	0.002707	-//-
Novel00046	85.2853	2.74537	4.9572	1.8726e-13	2.7027e-10	-//-
Novel00142	33.9498	0	Inf	0.00023564	0.015823	-//-
Novel00156	19.8163	1.06651	4.2157	0.0009786	0.046344	-//-
Novel00197	208.415	396.818	-0.92902	0.00038227	0.02239	-//-
Novel00392	182.565	68.3587	1.4172	2.2226e-05	0.0025014	-//-
Novel00465	3646.92	2175.02	0.74565	0.0002881	0.018461	-//-
Novel00514	185.25	483.388	-1.3837	8.4036e-08	2.7096e-05	-//-
Novel00539	1131.08	667.486	0.76089	0.00053509	0.028858	-//-
Novel00675	2239.52	1380.71	0.69778	0.00084154	0.041139	-//-
Novel00728	27.5924	118.487	-2.1024	0.00066023	0.03409	-//-
Novel00845	28.4623	124.57	-2.1298	0.00033398	0.020367	-//-
Novel00958	231.536	78.1742	1.5665	8.2498e-07	0.00016895	-//-
Novel01061	66.0392	0	Inf	3.2408e-14	5.778e-11	-//-
Novel01065	309.994	134.19	1.208	0.00012115	0.0095375	-//-
Novel01107	140.366	34.7623	2.0136	0.00028953	0.0185	-//-
Novel01203	1526.03	2637.55	-0.78941	0.00014574	0.010988	-//-
Novel01237	7.75199	53.8613	-2.7966	8.4192e-06	0.0011599	-//-
Novel01240	2534.05	1424.23	0.83127	6.6945e-05	0.0059854	-//-
Novel01257	159.758	428.911	-1.4248	2.0719e-06	0.00037159	-//-
Novel01265	332.822	745.778	-1.164	7.8934e-07	0.00016499	-//-
Novel01305	94.5672	408.804	-2.112	3.8135e-08	1.376e-05	-//-
Novel01371	1608.23	4082.81	-1.3441	9.439e-09	4.3347e-06	-//-
Novel01381	659.033	318.367	1.0497	1.0997e-05	0.0014367	-//-
Novel01538	148.02	484.272	-1.71	1.4761e-05	0.0018487	-//-
Novel01664	30826.2	50991	-0.72608	0.00027423	0.017722	-//-
Novel01682	515.905	1390.7	-1.4306	9.9587e-11	7.3619e-08	-//-
Novel01697	9846.93	4382.76	1.1678	3.5988e-05	0.0036238	-//-
Novel01717	4.91058	31.3051	-2.6724	0.00088911	0.042911	-//-
Novel01787	0	104.188	#NAME?	4.3111e-12	4.5057e-09	-//-
Novel01792	114.784	47.7978	1.2639	0.0010686	0.049448	-//-
Novel01896	2172.11	738.289	1.5568	0.00034741	0.021059	-//-
Novel01923	467.028	115.623	2.0141	2.31e-09	1.321e-06	-//-
Novel01996	289.236	118.348	1.2892	8.5828e-06	0.0011718	-//-
Novel02082	92.0911	210.624	-1.1935	0.00013133	0.010084	-//-
Novel02168	14722	9328.99	0.65818	0.0010074	0.047264	-//-
Novel02183	264.811	115.445	1.1978	4.8082e-05	0.0045118	-//-
Novel02287	565.221	950.87	-0.75043	0.00071335	0.036155	-//-
Novel02326	377.842	195.138	0.95329	0.00035226	0.021311	-//-
Novel02442	569.584	2015.67	-1.8233	1.7243e-05	0.0020657	-//-
Novel02475	277.056	136.441	1.0219	0.00032979	0.020193	-//-
Novel02591	413.95	2072.98	-2.3242	6.0384e-14	9.6325e-11	-//-
Novel02594	588.567	1191.65	-1.0177	3.6152e-06	0.00059294	-//-
Novel02627	1642.45	4364.03	-1.4098	9.6261e-12	9.271e-09	-//-
Novel02717	640.124	239.009	1.4213	5.7659e-09	2.774e-06	-//-
Novel02752	3772.93	1296.89	1.5406	0.00060741	0.031796	-//-
Novel02753	7429.49	2714.68	1.4525	9.7934e-13	1.1417e-09	-//-
Novel02792	140.672	59.8457	1.233	0.00059783	0.031349	-//-
Novel02795	158.837	23.8	2.7385	0.00021691	0.014919	-//-
Novel02864	541.481	287.042	0.91565	0.0001776	0.012971	-//-
Novel02869	290.64	566.2	-0.96208	0.00065095	0.033841	-//-
Novel03015	295.997	996.789	-1.7517	6.9546e-07	0.00014933	-//-
Novel03030	494.337	203.494	1.2805	5.9537e-07	0.00013076	-//-
Novel03073	687.947	352.103	0.9663	3.883e-05	0.0037965	-//-
Novel03136	175.227	341.674	-0.96339	0.0003807	0.02239	-//-
Novel03163	305.112	149.14	1.0327	0.00023476	0.015823	-//-
Novel03228	32.8162	108.156	-1.7206	3.3069e-05	0.0033919	-//-
Novel03230	40523.3	81471.4	-1.0075	2.2298e-06	0.00039755	-//-
Novel03237	2103.28	3793.53	-0.8509	3.0174e-05	0.0031755	-//-
Novel03248	54.9452	161.347	-1.5541	1.0829e-05	0.001427	-//-
Novel03256	179.539	354.865	-0.98297	0.00022708	0.015536	-//-
Novel03266	144.863	48.7839	1.5702	0.0001936	0.013742	-//-
Novel03283	26.163	117.953	-2.1726	4.2507e-06	0.0006564	-//-
Novel03301	263.959	528.458	-1.0015	5.207e-05	0.0048263	-//-
Novel03305	595.47	326.246	0.86807	0.0003321	0.020294	-//-
Novel03330	79.4673	266.046	-1.7432	1.8208e-08	7.448e-06	-//-
Novel03340	668.847	337.978	0.98475	3.6384e-05	0.0036395	-//-
Novel03361	40.8706	116.946	-1.5167	0.00012758	0.0099116	-//-
Novel03567	2108.55	815.362	1.3707	7.5881e-05	0.0066473	-//-
Novel03572	148.417	290.852	-0.97063	0.0010145	0.047478	-//-
Novel03616	129.039	311.275	-1.2704	6.6835e-06	0.00096005	-//-
Novel03704	8306.41	4809.81	0.78825	8.0478e-05	0.0069691	-//-
Novel03721	24.4833	106.457	-2.1204	0.00021159	0.01462	-//-
Novel03745	2932.16	692.885	2.0813	0.0001499	0.011246	-//-
Novel03762	101.401	246.651	-1.2824	2.1649e-05	0.0024576	-//-
Novel03764	99.0776	261.878	-1.4023	0.000319	0.019772	-//-
Novel03792	359.973	760.885	-1.0798	3.6774e-06	0.00059604	-//-
Novel03902	592.958	158.006	1.908	2.6169e-07	6.7792e-05	-//-
Novel03947	109.055	264.921	-1.2805	0.00016225	0.012024	-//-
Novel04155	550.396	199.881	1.4613	0.00083419	0.040947	-//-
Novel04203	716.631	406.375	0.81842	0.00048957	0.027028	-//-
Novel04215	0	55.2046	#NAME?	5.201e-09	2.6658e-06	-//-
Novel04219	576.252	329.664	0.8057	0.00085296	0.041497	-//-
Novel04395	827.182	401.874	1.0415	6.0414e-05	0.0055044	-//-
Novel04452	1955.51	569.913	1.7787	2.4217e-11	2.0971e-08	-//-
Novel04492	75.3143	184.039	-1.289	8.8229e-05	0.0074281	-//-
