# Supplementary material for: Transcriptome Analysis of Pepper (Capsicum annuum) Revealed a Role of 24-Epibrassinolide in Response to Chilling
Source: Front Plant Sci. 2016 Aug 29;7:1281. doi: 10.3389/fpls.2016.01281 (PMC5002408; doi:10.3389/fpls.2016.01281)
Supplement: Table S5 — Gene ontology analyses of differential expressed genes regulated by the EBR + chilling and only chilling stress. [file Table5.XLSX]

## Sheet: DEG_GO enrichment
GO_accession	Description	Term_type	Corrected_pValue	DEG_item	DEG_list	Bg_item	Bg_list	Up	Up_Gene_names	Down	Down_Gene_names
GO:0009538	photosystem I reaction center	cellular_component	3.0442e-07	8	470	16	24985	8	Capana06g000155,Capana06g001915,Capana06g001274,Capana06g000232,Capana03g000290,Capana06g000231,Capana02g001321,Capana04g000192	0
GO:0043565	sequence-specific DNA binding	molecular_function	3.1239e-07	33	470	505	24985	13	Capana06g002758,Capana06g002756,Capana06g000045,Capana00g001065,Capana03g003213,Capana12g001826,Capana06g002754,Capana05g002474,Capana05g001678,Capana09g000221,Capana02g001868,Capana06g002757,Capana03g001698	20	Capana08g001486,Capana04g002305,Capana07g001968,Capana03g001926,Capana02g002230,Capana07g000898,Capana00g003083,Novel03330,Capana06g001110,Capana01g004472,Capana06g000570,Capana11g000364,Capana06g001506,Capana02g001490,Capana03g000473,Novel01203,Capana09g001251,Capana07g002350,Capana03g002675,Capana01g000046
GO:0001071	nucleic acid binding transcription factor activity	molecular_function	0.0019965	35	470	786	24985	6	Capana09g000655,Capana06g000782,Capana12g001826,Capana08g000288,Capana09g000221,Capana03g001698	29	Capana03g001926,Capana09g001880,Capana10g000499,Capana02g002230,Capana07g000898,Capana00g003083,Capana05g001951,Novel03330,Capana06g001110,Capana00g003399,Capana04g001107,Capana01g004472,Capana05g002063,Capana01g000552,Capana04g002305,Capana03g000085,Capana07g001968,Capana03g000473,Capana09g001251,Capana03g002675,Capana07g002350,Capana01g000046,Capana01g000662,Capana12g000908,Capana11g000364,Capa…
GO:0003700	sequence-specific DNA binding transcription factor activity	molecular_function	0.0019965	35	470	786	24985	6	Capana12g001826,Capana09g000655,Capana06g000782,Capana08g000288,Capana03g001698,Capana09g000221	29	Capana06g001110,Capana00g003399,Capana04g001107,Capana01g004472,Capana00g003083,Capana05g001951,Novel03330,Capana07g000898,Capana03g001926,Capana09g001880,Capana10g000499,Capana02g002230,Capana07g001968,Capana04g002305,Capana03g000085,Capana05g002063,Capana01g000552,Capana03g002675,Capana07g002350,Capana01g000046,Capana09g001251,Capana03g000473,Capana02g001490,Capana06g001506,Capana07g001714,Capa…
GO:0009521	photosystem	cellular_component	0.0081955	15	470	222	24985	15	Capana00g001213,Capana06g001397,Capana02g002133,Capana02g002385,Capana06g001915,Capana06g000155,Capana04g000192,Capana02g001321,Capana09g000168,Capana03g000290,Capana06g000232,Capana09g002353,Capana06g000231,Capana10g002492,Capana06g001274	0
GO:0009579	thylakoid	cellular_component	0.011363	16	470	261	24985	15	Capana00g001213,Capana02g002133,Capana04g000192,Capana09g000168,Capana06g000232,Capana10g002492,Capana09g002353,Capana03g000290,Capana06g001274,Capana06g001397,Capana02g002385,Capana06g001915,Capana06g000155,Capana02g001321,Capana06g000231	1	Capana02g000402
GO:0044436	thylakoid part	cellular_component	0.011363	16	470	261	24985	15	Capana06g000155,Capana06g001915,Capana02g002385,Capana06g001397,Capana06g000231,Capana02g001321,Capana02g002133,Capana00g001213,Capana06g001274,Capana10g002492,Capana06g000232,Capana03g000290,Capana09g002353,Capana09g000168,Capana04g000192	1	Capana02g000402
GO:0016758	transferase activity, transferring hexosyl groups	molecular_function	0.012071	25	470	496	24985	16	Capana12g000737,Capana05g000785,Capana10g001627,Capana11g001875,Capana06g000316,Capana12g002768,Novel00675,Capana12g002365,Capana10g001522,Capana07g001384,Capana03g004377,Capana06g002960,Capana05g002235,Capana03g004289,Capana00g003486,Capana06g001526	9	Capana08g002322,Novel03947,Novel03330,Capana02g002954,Capana12g002721,Capana03g004113,Capana02g001405,Capana03g003626,Capana07g001101
GO:0034357	photosynthetic membrane	cellular_component	0.012071	15	470	241	24985	15	Capana06g001274,Capana03g000290,Capana09g002353,Capana06g000231,Capana06g000232,Capana10g002492,Capana09g000168,Capana02g001321,Capana04g000192,Capana06g000155,Capana06g001915,Capana02g002385,Capana02g002133,Capana06g001397,Capana00g001213	0
GO:0009522	photosystem I	cellular_component	0.017475	8	470	75	24985	8	Capana06g001915,Capana06g000155,Capana04g000192,Capana02g001321,Capana06g000232,Capana06g000231,Capana03g000290,Capana06g001274	0
GO:1901362	organic cyclic compound biosynthetic process	biological_process	0.019644	84	470	2922	24985	28	Capana06g002758,Capana02g001361,Novel03567,Capana03g001713,Capana06g000782,Capana09g000655,Capana03g004643,Capana01g000276,Capana03g003213,Capana06g002754,Capana01g001347,Capana05g001562,Capana12g002677,Capana06g002756,Capana08g000288,Capana02g002193,Capana06g000348,Capana03g002052,Capana12g001826,Capana05g002474,Capana10g001092,Capana12g000479,Capana05g000331,Capana09g001680,Capana09g000221,Capa…	56	Capana07g001731,Capana05g002063,Capana09g000936,Capana02g003440,Capana02g002840,Capana09g001880,Novel01717,Capana03g001926,Capana10g000499,Capana02g002539,Capana07g000898,Capana12g002922,Capana00g003083,Novel03330,Capana06g001110,Capana03g004084,Capana03g004532,Capana11g000369,Capana11g000364,Capana03g000790,Capana02g001490,Capana09g001251,Capana06g000919,Capana07g002350,Capana03g000310,Capana01g…
GO:0015979	photosynthesis	biological_process	0.023286	21	470	431	24985	19	Capana06g000231,Capana02g001321,Capana06g000155,Capana06g001915,Capana02g001361,Capana02g002385,Capana06g001397,Capana06g001274,Capana06g001078,Capana06g000232,Capana03g000290,Capana09g002353,Capana10g002492,Capana03g002052,Capana09g000168,Capana04g000192,Capana00g004571,Capana02g002133,Capana00g001213	2	Capana12g002300,Capana03g002111
GO:1901606	alpha-amino acid catabolic process	biological_process	0.023286	6	470	36	24985	4	Capana00g002600,Capana02g002219,Capana06g001561,Capana12g000479	2	Novel03237,Capana00g002896
GO:0032774	RNA biosynthetic process	biological_process	0.023622	66	470	2194	24985	18	Capana09g000221,Capana12g000479,Capana03g001698,Capana06g001078,Capana06g002757,Capana05g002474,Capana12g001826,Capana03g002052,Capana06g002756,Capana08g000288,Capana05g001562,Capana01g001347,Capana09g000655,Capana06g000782,Capana06g002754,Capana03g003213,Novel03567,Capana06g002758	48	Capana03g000802,Capana03g000473,Novel01664,Capana03g002675,Capana03g001017,Capana03g002111,Capana01g000046,Capana12g000908,Capana01g000662,Capana05g000569,Capana06g001506,Capana07g001714,Capana08g002701,Capana10g002124,Capana03g001296,Capana05g001701,Capana01g000650,Capana02g002230,Capana00g003399,Capana07g002219,Capana01g004472,Capana04g001107,Capana05g001951,Capana01g000552,Capana03g000310,Capa…
GO:0006351	transcription, DNA-dependent	biological_process	0.024803	65	470	2162	24985	17	Capana05g002474,Capana06g002757,Capana03g001698,Capana12g000479,Capana09g000221,Capana06g002756,Capana08g000288,Capana03g002052,Capana12g001826,Capana01g001347,Capana05g001562,Capana06g002758,Novel03567,Capana03g003213,Capana06g002754,Capana09g000655,Capana06g000782	48	Capana08g002701,Capana10g002124,Capana03g001296,Capana05g001701,Capana07g001714,Capana06g001506,Capana05g000569,Capana01g000662,Capana12g000908,Capana03g002675,Capana03g001017,Capana01g000046,Capana03g002111,Capana03g000473,Novel01664,Capana03g000802,Capana04g002305,Capana03g000085,Capana07g001968,Capana03g000310,Capana01g000552,Capana05g001951,Capana00g003399,Capana01g004472,Capana07g002219,Capa…
GO:0006355	regulation of transcription, DNA-dependent	biological_process	0.025317	56	470	1775	24985	10	Capana06g000782,Capana09g000655,Capana12g001826,Capana03g002052,Novel03567,Capana08g000288,Capana09g000221,Capana03g001698,Capana05g001562,Capana01g001347	46	Capana01g000650,Capana07g000898,Capana09g001880,Novel01717,Capana03g001926,Capana02g002230,Capana10g000499,Capana02g002539,Capana00g003399,Capana06g001110,Capana07g002219,Capana01g004472,Capana03g004532,Capana04g001107,Capana12g002922,Capana05g001951,Capana00g003083,Novel03330,Capana01g000552,Capana05g002063,Capana09g000936,Capana03g000310,Capana07g001968,Capana02g003440,Capana04g002305,Capana03g…
GO:0018130	heterocycle biosynthetic process	biological_process	0.025317	79	470	2781	24985	24	Capana05g002474,Capana09g000221,Capana09g001680,Capana12g000479,Capana05g000331,Capana03g001698,Capana06g002757,Capana06g001078,Capana02g002193,Capana08g000288,Capana06g002756,Capana12g001826,Capana03g002052,Capana06g000348,Capana05g001562,Capana01g001347,Capana12g002677,Novel03567,Capana06g002758,Capana02g001361,Capana06g000782,Capana09g000655,Capana06g002754,Capana03g003213	55	Capana01g000662,Capana12g000908,Capana12g002300,Capana04g002643,Capana07g001714,Capana06g001506,Capana05g000569,Capana10g002124,Capana03g001296,Capana05g001701,Capana08g002701,Capana03g000802,Novel01664,Capana03g000473,Capana03g001017,Capana01g000046,Capana03g002111,Capana03g002675,Capana01g000552,Capana03g000310,Capana07g001968,Capana03g000085,Capana04g002305,Capana01g000650,Capana02g002230,Capa…
GO:0019438	aromatic compound biosynthetic process	biological_process	0.025317	78	470	2738	24985	24	Capana05g002474,Capana03g001698,Capana06g001078,Capana06g002757,Capana09g001680,Capana09g000221,Capana12g000479,Capana05g000331,Capana02g002193,Capana06g002756,Capana08g000288,Capana12g001826,Capana06g000348,Capana03g002052,Capana05g001562,Capana01g001347,Novel03567,Capana06g002758,Capana02g001361,Capana06g002754,Capana03g003213,Capana06g000782,Capana09g000655,Capana03g004643	54	Capana06g001506,Capana05g000569,Capana07g001714,Capana04g002643,Capana08g002701,Capana10g002124,Capana03g001296,Capana05g001701,Capana12g000908,Capana01g000662,Capana12g002300,Capana03g002675,Capana03g001017,Capana03g002111,Capana01g000046,Capana03g000802,Capana03g000473,Novel01664,Capana07g001968,Capana04g002305,Capana03g000085,Capana01g000552,Capana03g000310,Capana00g003399,Capana07g002219,Capa…
GO:0051252	regulation of RNA metabolic process	biological_process	0.025317	56	470	1778	24985	10	Capana08g000288,Novel03567,Capana06g000782,Capana09g000655,Capana03g002052,Capana12g001826,Capana01g001347,Capana05g001562,Capana09g000221,Capana03g001698	46	Capana03g000310,Capana09g000936,Capana01g000552,Capana05g002063,Capana03g000085,Capana02g003440,Capana04g002305,Capana07g001968,Capana10g000499,Capana02g002539,Capana02g002230,Capana03g001926,Novel01717,Capana09g001880,Capana07g000898,Capana01g000650,Novel03330,Capana00g003083,Capana05g001951,Capana12g002922,Capana04g001107,Capana03g004532,Capana07g002219,Capana01g004472,Capana06g001110,Capana00g…
GO:2001141	regulation of RNA biosynthetic process	biological_process	0.025317	56	470	1778	24985	10	Capana12g001826,Capana03g002052,Capana09g000655,Capana06g000782,Novel03567,Capana08g000288,Capana03g001698,Capana09g000221,Capana05g001562,Capana01g001347	46	Capana04g001107,Capana03g004532,Capana01g004472,Capana07g002219,Capana06g001110,Capana00g003399,Novel03330,Capana00g003083,Capana05g001951,Capana12g002922,Capana07g000898,Capana01g000650,Capana10g000499,Capana02g002539,Capana02g002230,Capana03g001926,Capana09g001880,Novel01717,Capana07g001968,Capana03g000085,Capana04g002305,Capana02g003440,Capana09g000936,Capana01g000552,Capana05g002063,Capana03g…
GO:0044271	cellular nitrogen compound biosynthetic process	biological_process	0.026871	79	470	2791	24985	25	Capana01g004303,Capana05g002474,Capana06g001078,Capana06g002757,Capana03g001698,Capana12g000479,Capana05g000331,Capana09g001680,Capana09g000221,Capana06g002756,Capana08g000288,Capana02g002193,Capana06g000348,Capana03g002052,Capana12g001826,Capana01g001347,Capana05g001562,Capana12g002677,Capana06g002758,Capana02g001361,Novel03567,Capana03g003213,Capana06g002754,Capana09g000655,Capana06g000782	54	Capana08g002701,Capana10g002124,Capana03g001296,Capana05g001701,Capana05g000569,Capana06g001506,Capana07g001714,Capana04g002643,Capana12g002300,Capana01g000662,Capana12g000908,Capana03g002675,Capana03g001017,Capana03g002111,Capana01g000046,Capana03g000473,Novel01664,Capana03g000802,Capana04g002305,Capana03g000085,Capana07g001968,Capana03g000310,Capana01g000552,Capana05g001951,Capana09g002238,Capa…
GO:0034654	nucleobase-containing compound biosynthetic process	biological_process	0.026871	71	470	2460	24985	19	Capana12g001826,Capana03g002052,Capana02g002193,Capana06g002756,Capana08g000288,Capana09g000221,Capana12g000479,Capana03g001698,Capana06g001078,Capana06g002757,Capana05g002474,Capana06g000782,Capana09g000655,Capana06g002754,Capana03g003213,Novel03567,Capana06g002758,Capana05g001562,Capana01g001347	52	Capana01g000650,Capana11g001277,Capana02g002230,Capana00g003399,Capana04g001107,Capana01g004472,Capana07g002219,Capana09g002238,Capana05g001951,Capana01g000552,Capana03g000310,Capana07g001968,Capana04g002305,Capana03g000085,Capana03g000802,Capana03g000473,Novel01664,Capana03g002675,Capana03g002111,Capana01g000046,Capana03g001017,Capana01g000662,Capana12g000908,Capana06g001506,Capana05g000569,Capa…
GO:2000112	regulation of cellular macromolecule biosynthetic process	biological_process	0.027511	56	470	1803	24985	10	Capana08g000288,Novel03567,Capana09g000655,Capana06g000782,Capana03g002052,Capana12g001826,Capana01g001347,Capana05g001562,Capana09g000221,Capana03g001698	46	Capana03g000310,Capana09g000936,Capana01g000552,Capana05g002063,Capana03g000085,Capana04g002305,Capana02g003440,Capana07g001968,Capana02g002230,Capana10g000499,Capana02g002539,Novel01717,Capana09g001880,Capana03g001926,Capana07g000898,Capana01g000650,Novel03330,Capana12g002922,Capana05g001951,Capana00g003083,Capana07g002219,Capana01g004472,Capana04g001107,Capana03g004532,Capana00g003399,Capana06g…
GO:0009889	regulation of biosynthetic process	biological_process	0.027511	56	470	1806	24985	10	Capana01g001347,Capana05g001562,Capana03g001698,Capana09g000221,Capana08g000288,Novel03567,Capana03g002052,Capana12g001826,Capana06g000782,Capana09g000655	46	Capana08g002701,Capana03g001296,Capana11g000364,Capana05g001701,Capana02g001490,Capana06g001506,Capana05g000569,Capana07g001714,Capana12g000908,Capana01g000662,Capana09g001251,Capana06g000919,Capana07g002350,Capana03g002675,Capana03g001017,Capana01g000046,Capana03g002111,Capana03g000473,Novel01664,Capana03g000802,Capana04g002305,Capana02g003440,Capana03g000085,Capana07g001968,Capana03g000310,Capa…
GO:0010556	regulation of macromolecule biosynthetic process	biological_process	0.027511	56	470	1806	24985	10	Capana09g000655,Capana06g000782,Capana12g001826,Capana03g002052,Novel03567,Capana08g000288,Capana09g000221,Capana03g001698,Capana05g001562,Capana01g001347	46	Capana07g000898,Capana01g000650,Capana02g002230,Capana10g000499,Capana02g002539,Novel01717,Capana09g001880,Capana03g001926,Capana01g004472,Capana07g002219,Capana04g001107,Capana03g004532,Capana00g003399,Capana06g001110,Novel03330,Capana05g001951,Capana12g002922,Capana00g003083,Capana09g000936,Capana05g002063,Capana01g000552,Capana03g000310,Capana07g001968,Capana03g000085,Capana04g002305,Capana02g…
GO:0031326	regulation of cellular biosynthetic process	biological_process	0.027511	56	470	1806	24985	10	Capana09g000221,Capana03g001698,Capana01g001347,Capana05g001562,Capana06g000782,Capana09g000655,Capana03g002052,Capana12g001826,Capana08g000288,Novel03567	46	Capana03g000473,Novel01664,Capana03g000802,Capana09g001251,Capana06g000919,Capana07g002350,Capana03g002675,Capana03g001017,Capana03g002111,Capana01g000046,Capana01g000662,Capana12g000908,Capana08g002701,Capana05g001701,Capana11g000364,Capana03g001296,Capana02g001490,Capana06g001506,Capana05g000569,Capana07g001714,Novel01717,Capana09g001880,Capana03g001926,Capana02g002230,Capana10g000499,Capana02g…
GO:0009063	cellular amino acid catabolic process	biological_process	0.028477	6	470	42	24985	4	Capana12g000479,Capana06g001561,Capana02g002219,Capana00g002600	2	Novel03237,Capana00g002896
GO:0016757	transferase activity, transferring glycosyl groups	molecular_function	0.028477	28	470	658	24985	17	Capana05g000785,Capana12g000737,Capana10g001627,Capana11g001875,Capana06g000316,Capana12g002365,Novel00675,Capana12g002768,Capana07g001384,Capana10g001522,Capana06g002960,Capana03g004377,Capana00g003486,Capana06g001526,Capana03g000471,Capana05g002235,Capana03g004289	11	Capana08g002322,Capana02g002954,Capana09g000233,Capana03g004113,Capana12g002721,Novel03947,Novel03330,Capana02g001405,Capana03g003626,Capana02g003440,Capana07g001101
GO:0006544	glycine metabolic process	biological_process	0.031102	5	470	28	24985	4	Capana12g000479,Capana02g002219,Capana06g001561,Capana02g002887	1	Novel03237
GO:0009790	embryo development	biological_process	0.033197	4	470	19	24985	1	Capana10g002386	3	Novel03721,Capana10g002389,Capana08g002701
GO:0030246	carbohydrate binding	molecular_function	0.037901	14	470	230	24985	8	Capana12g000737,Novel00675,Capana12g002365,Capana03g000180,Capana06g000333,Capana06g002960,Capana03g004377,Capana00g003486	6	Capana00g003858,Capana00g003397,Capana12g002721,Capana02g002754,Capana02g001405,Capana00g003859
GO:0031323	regulation of cellular metabolic process	biological_process	0.040578	59	470	1977	24985	13	Capana01g003550,Capana09g000221,Capana03g001698,Capana01g001347,Capana05g001562,Capana08g002286,Capana09g000655,Capana06g000782,Capana03g002052,Capana12g001826,Capana08g000288,Novel03567,Capana05g001765	46	Capana03g000473,Novel01664,Capana03g000802,Capana06g000919,Capana09g001251,Capana03g002675,Capana07g002350,Capana01g000046,Capana03g002111,Capana03g001017,Capana12g000908,Capana01g000662,Capana08g002701,Capana11g000364,Capana03g001296,Capana05g001701,Capana05g000569,Capana02g001490,Capana06g001506,Capana07g001714,Capana03g001926,Capana09g001880,Novel01717,Capana10g000499,Capana02g002539,Capana02g…
GO:0060255	regulation of macromolecule metabolic process	biological_process	0.043365	57	470	1894	24985	11	Novel03567,Capana08g000288,Capana12g001826,Capana03g002052,Capana09g000655,Capana06g000782,Capana05g001562,Capana01g001347,Capana03g001698,Capana09g000221,Capana01g003550	46	Capana07g001968,Capana04g002305,Capana02g003440,Capana03g000085,Capana05g002063,Capana01g000552,Capana09g000936,Capana03g000310,Capana06g001110,Capana00g003399,Capana03g004532,Capana04g001107,Capana07g002219,Capana01g004472,Capana00g003083,Capana05g001951,Capana12g002922,Novel03330,Capana01g000650,Capana07g000898,Capana03g001926,Novel01717,Capana09g001880,Capana10g000499,Capana02g002539,Capana02g…
GO:0019219	regulation of nucleobase-containing compound metabolic process	biological_process	0.04461	56	470	1860	24985	10	Capana09g000221,Capana03g001698,Capana01g001347,Capana05g001562,Capana09g000655,Capana06g000782,Capana03g002052,Capana12g001826,Capana08g000288,Novel03567	46	Novel01664,Capana03g000473,Capana03g000802,Capana06g000919,Capana09g001251,Capana03g002111,Capana01g000046,Capana03g001017,Capana03g002675,Capana07g002350,Capana01g000662,Capana12g000908,Capana03g001296,Capana11g000364,Capana05g001701,Capana08g002701,Capana05g000569,Capana02g001490,Capana06g001506,Capana07g001714,Capana02g002539,Capana10g000499,Capana02g002230,Capana03g001926,Novel01717,Capana09g…
GO:0051171	regulation of nitrogen compound metabolic process	biological_process	0.04461	56	470	1860	24985	10	Capana03g002052,Capana12g001826,Capana09g000655,Capana06g000782,Capana08g000288,Novel03567,Capana03g001698,Capana09g000221,Capana01g001347,Capana05g001562	46	Novel03330,Capana00g003083,Capana05g001951,Capana12g002922,Capana03g004532,Capana04g001107,Capana07g002219,Capana01g004472,Capana06g001110,Capana00g003399,Capana10g000499,Capana02g002539,Capana02g002230,Capana03g001926,Novel01717,Capana09g001880,Capana07g000898,Capana01g000650,Capana03g000085,Capana04g002305,Capana02g003440,Capana07g001968,Capana03g000310,Capana09g000936,Capana01g000552,Capana05g…
GO:0080090	regulation of primary metabolic process	biological_process	0.04461	57	470	1907	24985	11	Capana12g001826,Capana03g002052,Capana06g000782,Capana09g000655,Novel03567,Capana08g000288,Capana03g001698,Capana09g000221,Capana01g003550,Capana05g001562,Capana01g001347	46	Capana07g002219,Capana01g004472,Capana03g004532,Capana04g001107,Capana00g003399,Capana06g001110,Novel03330,Capana05g001951,Capana12g002922,Capana00g003083,Capana07g000898,Capana01g000650,Capana02g002230,Capana02g002539,Capana10g000499,Novel01717,Capana09g001880,Capana03g001926,Capana07g001968,Capana03g000085,Capana02g003440,Capana04g002305,Capana09g000936,Capana01g000552,Capana05g002063,Capana03g…
GO:0010468	regulation of gene expression	biological_process	0.04461	56	470	1861	24985	10	Capana09g000221,Capana03g001698,Capana05g001562,Capana01g001347,Capana09g000655,Capana06g000782,Capana12g001826,Capana03g002052,Novel03567,Capana08g000288	46	Capana03g000802,Novel01664,Capana03g000473,Capana01g000046,Capana03g002111,Capana03g001017,Capana03g002675,Capana07g002350,Capana06g000919,Capana09g001251,Capana01g000662,Capana12g000908,Capana07g001714,Capana02g001490,Capana06g001506,Capana05g000569,Capana11g000364,Capana03g001296,Capana05g001701,Capana08g002701,Capana07g000898,Capana01g000650,Capana02g002539,Capana10g000499,Capana02g002230,Capa…
GO:0006546	glycine catabolic process	biological_process	0.048899	4	470	19	24985	3	Capana06g001561,Capana02g002219,Capana12g000479	1	Novel03237
GO:0009071	serine family amino acid catabolic process	biological_process	0.048899	4	470	19	24985	3	Capana12g000479,Capana02g002219,Capana06g001561	1	Novel03237
GO:0016054	organic acid catabolic process	biological_process	0.054372	6	470	50	24985	4	Capana06g001561,Capana02g002219,Capana00g002600,Capana12g000479	2	Capana00g002896,Novel03237
GO:0046395	carboxylic acid catabolic process	biological_process	0.054372	6	470	50	24985	4	Capana12g000479,Capana00g002600,Capana06g001561,Capana02g002219	2	Novel03237,Capana00g002896
GO:0008152	metabolic process	biological_process	0.054372	296	470	13723	24985	163	Capana09g000221,Capana01g003550,Capana08g000116,Capana11g001875,Capana06g001078,Capana01g004227,Capana01g004303,Capana00g004571,Capana03g004143,Capana12g002105,Capana12g000873,Capana08g002743,Capana06g000231,Capana07g002419,Capana05g001678,Capana08g000956,Capana03g000290,Capana06g000232,Capana06g001274,Capana05g001562,Capana02g002887,Novel01923,Capana02g000066,Capana02g001321,Capana04g000354,Capa…	133	Capana11g002166,Novel01664,Capana03g000473,Capana02g001089,Capana05g001701,Capana02g002117,Capana00g002896,Capana04g000118,Capana00g001823,Capana01g002809,Capana07g002219,Capana01g004472,Capana00g003399,Capana02g002893,Capana03g001606,Capana07g001968,Capana00g003808,Capana12g000878,Capana03g000416,Capana01g001061,Capana02g001094,Capana10g000708,Capana03g004195,Capana11g000369,Novel02627,Capana03g…
GO:0033897	ribonuclease T2 activity	molecular_function	0.054862	4	470	23	24985	3	Capana07g000079,Capana07g000075,Capana07g000080	1	Novel00197
GO:0044237	cellular metabolic process	biological_process	0.067875	212	470	9330	24985	106	Capana03g004377,Capana06g001561,Capana12g001807,Capana05g001765,Capana04g000460,Capana06g002756,Capana08g000288,Capana02g001679,Capana03g002052,Capana01g000349,Capana08g000857,Capana04g002861,Capana12g000737,Capana02g002133,Capana00g001159,Capana10g001092,Capana05g002235,Capana06g000155,Capana05g002474,Novel01240,Capana07g001384,Capana03g001791,Capana06g002757,Capana01g000486,Capana10g000287,Capa…	106	Capana04g002305,Capana03g000085,Capana03g000310,Capana01g000552,Capana12g002721,Capana05g001951,Capana09g002238,Capana01g002720,Capana01g003345,Capana02g002230,Capana11g001694,Novel00728,Capana01g000650,Capana10g002124,Capana00g002533,Capana03g000792,Capana10g001333,Capana05g000569,Capana04g002643,Capana12g002300,Capana06g002102,Capana12g000908,Capana03g004113,Capana01g000175,Capana03g002111,Capa…
GO:0030259	lipid glycosylation	biological_process	0.071303	8	470	96	24985	6	Capana03g004377,Capana06g002960,Capana00g003486,Capana12g000737,Novel00675,Capana12g002365	2	Capana12g002721,Capana02g001405
GO:0009415	response to water stimulus	biological_process	0.076994	3	470	13	24985	0		3	Capana02g002740,Capana02g000471,Capana02g000492
GO:0009059	macromolecule biosynthetic process	biological_process	0.089654	97	470	3838	24985	34	Capana08g000288,Capana06g002756,Capana12g001826,Capana08g000857,Capana12g000207,Capana03g002052,Capana00g003977,Capana05g002235,Capana07g001384,Novel01240,Capana05g002474,Capana03g001698,Capana10g000287,Capana06g002690,Capana06g002757,Capana06g001078,Capana09g000221,Capana12g000479,Capana05g000331,Novel03567,Capana06g002758,Novel03902,Capana06g002754,Capana02g003508,Capana03g003213,Capana01g00027…	63	Capana07g001968,Capana03g000085,Capana04g002305,Capana07g001101,Capana03g001606,Capana01g000552,Capana03g000310,Capana00g003007,Capana06g000284,Capana01g004472,Capana07g002219,Capana04g001107,Capana00g003399,Capana05g001951,Capana01g000650,Capana02g002230,Novel00728,Capana07g001714,Capana06g001506,Capana05g000569,Capana00g002533,Capana10g002124,Capana03g001296,Capana05g001701,Capana08g002701,Capa…
GO:0004332	fructose-bisphosphate aldolase activity	molecular_function	0.091786	3	470	11	24985	3	Capana07g002419,Capana02g000489,Capana08g002624	0
GO:0009058	biosynthetic process	biological_process	0.099223	127	470	5236	24985	48	Capana12g000479,Capana05g000331,Capana09g000221,Capana09g001680,Capana06g002757,Capana06g001078,Capana03g001698,Capana10g000287,Capana06g002690,Novel01240,Capana05g002474,Capana07g001384,Capana05g002235,Capana01g004303,Capana10g001092,Capana04g002861,Capana03g002052,Capana00g003977,Capana01g000349,Capana06g000348,Capana12g000207,Capana12g001826,Capana08g000857,Capana08g000288,Capana06g002756,Capa…	79	Novel01664,Capana03g000473,Capana06g000852,Capana03g000802,Capana03g001017,Capana01g000175,Capana01g000046,Capana03g002111,Capana03g002675,Capana06g002102,Capana12g002300,Capana01g000662,Capana12g000908,Capana00g002533,Capana10g002124,Capana03g001296,Capana05g001701,Capana08g002701,Capana04g002643,Capana05g000569,Capana06g001506,Capana07g001714,Capana11g001694,Capana02g002230,Novel00728,Capana11g…
GO:1901576	organic substance biosynthetic process	biological_process	0.10763	121	470	4974	24985	46	Capana03g003213,Capana06g002754,Capana02g003508,Capana05g000785,Capana03g001713,Capana06g000782,Novel02864,Capana03g004643,Capana09g000655,Capana01g000276,Capana02g001361,Capana06g002758,Novel03902,Novel03567,Capana05g001678,Capana12g002677,Capana01g001347,Novel01923,Capana05g001562,Novel01996,Capana06g000348,Capana00g003977,Capana03g002052,Capana01g000349,Capana12g001826,Capana12g000207,Capana08…	75	Capana12g002922,Capana00g003083,Novel03947,Novel03330,Capana02g002654,Capana06g001110,Capana03g004084,Capana03g004532,Capana09g001880,Novel01717,Capana03g001926,Capana02g002539,Capana10g000499,Capana07g000898,Capana02g000471,Capana02g003440,Capana02g002840,Capana07g001731,Capana06g000204,Capana05g002063,Capana09g000936,Capana09g001251,Capana06g000919,Capana02g001926,Capana07g002350,Capana03g00041…
GO:0044282	small molecule catabolic process	biological_process	0.11142	6	470	60	24985	4	Capana02g002219,Capana06g001561,Capana00g002600,Capana12g000479	2	Capana00g002896,Novel03237
GO:0044712	single-organism catabolic process	biological_process	0.11142	6	470	60	24985	4	Capana12g000479,Capana02g002219,Capana06g001561,Capana00g002600	2	Capana00g002896,Novel03237
GO:0016892	endoribonuclease activity, producing 3'-phosphomonoesters	molecular_function	0.11527	4	470	30	24985	3	Capana07g000079,Capana07g000080,Capana07g000075	1	Novel00197
GO:0034645	cellular macromolecule biosynthetic process	biological_process	0.11825	95	470	3796	24985	33	Novel03567,Novel03902,Capana06g002758,Capana01g000276,Novel02864,Capana09g000655,Capana06g000782,Capana05g000785,Capana02g003508,Capana06g002754,Capana03g003213,Capana05g001562,Novel01996,Capana01g001347,Capana05g001678,Capana08g000288,Capana06g002756,Capana12g000207,Capana12g001826,Capana08g000857,Capana03g002052,Capana00g003977,Capana07g001384,Novel01240,Capana05g002474,Capana05g002235,Capana09…	62	Capana09g000936,Capana05g002063,Capana06g000204,Capana02g003440,Capana02g000471,Capana07g000898,Capana02g002539,Capana10g000499,Capana03g001926,Novel01717,Capana09g001880,Capana03g004532,Capana06g001110,Capana02g002654,Novel03947,Novel03330,Capana00g003083,Capana12g002922,Capana10g000708,Capana11g000369,Capana02g001490,Capana11g000364,Capana11g000040,Capana03g000416,Capana07g002350,Capana02g00192…
GO:0009069	serine family amino acid metabolic process	biological_process	0.11825	5	470	44	24985	4	Capana02g002219,Capana06g001561,Capana02g002887,Capana12g000479	1	Novel03237
GO:0042132	fructose 1,6-bisphosphate 1-phosphatase activity	molecular_function	0.12111	3	470	12	24985	3	Capana10g001330,Capana05g002020,Capana04g001331	0
GO:0019222	regulation of metabolic process	biological_process	0.12555	60	470	2155	24985	14	Capana08g000288,Novel03567,Capana02g001258,Capana05g001765,Capana09g000655,Capana06g000782,Capana03g002052,Capana12g001826,Capana01g001347,Capana05g001562,Capana08g002286,Capana01g003550,Capana09g000221,Capana03g001698	46	Capana03g000310,Capana09g000936,Capana05g002063,Capana01g000552,Capana03g000085,Capana02g003440,Capana04g002305,Capana07g001968,Capana02g002539,Capana10g000499,Capana02g002230,Capana03g001926,Novel01717,Capana09g001880,Capana07g000898,Capana01g000650,Novel03330,Capana00g003083,Capana05g001951,Capana12g002922,Capana04g001107,Capana03g004532,Capana07g002219,Capana01g004472,Capana06g001110,Capana00g…
GO:0001653	peptide receptor activity	molecular_function	0.12555	2	470	4	24985	2	Novel02752,Capana07g000107	0
GO:0007622	rhythmic behavior	biological_process	0.12555	2	470	4	24985	2	Novel02752,Capana07g000107	0
GO:0008528	G-protein coupled peptide receptor activity	molecular_function	0.12555	2	470	4	24985	2	Capana07g000107,Novel02752	0
GO:0016499	orexin receptor activity	molecular_function	0.12555	2	470	4	24985	2	Capana07g000107,Novel02752	0
GO:0022410	circadian sleep/wake cycle process	biological_process	0.12555	2	470	4	24985	2	Novel02752,Capana07g000107	0
GO:0042745	circadian sleep/wake cycle	biological_process	0.12555	2	470	4	24985	2	Capana07g000107,Novel02752	0
GO:0048512	circadian behavior	biological_process	0.12555	2	470	4	24985	2	Novel02752,Capana07g000107	0
GO:1901700	response to oxygen-containing compound	biological_process	0.12555	3	470	16	24985	0		3	Capana02g000492,Capana02g002740,Capana02g000471
GO:0044249	cellular biosynthetic process	biological_process	0.12555	117	470	4842	24985	44	Capana06g002758,Capana02g001361,Novel03902,Novel03567,Capana05g000785,Novel02864,Capana03g004643,Capana09g000655,Capana06g000782,Capana01g000276,Capana03g003213,Capana06g002754,Capana02g003508,Novel01923,Capana01g001347,Capana05g001562,Novel01996,Capana05g001678,Capana12g002677,Capana06g002756,Capana08g000288,Capana02g002193,Capana04g002861,Capana06g000348,Capana00g003977,Capana03g002052,Capana01…	73	Capana06g000204,Capana07g001731,Capana05g002063,Capana09g000936,Capana02g003440,Capana02g002840,Novel01717,Capana09g001880,Capana03g001926,Capana10g000499,Capana02g002539,Capana07g000898,Capana02g000471,Capana12g002922,Capana00g003083,Novel03330,Novel03947,Capana02g002654,Capana06g001110,Capana03g004084,Capana03g004532,Capana11g000369,Capana10g000708,Capana11g000364,Capana02g001490,Capana03g00373…
GO:1901605	alpha-amino acid metabolic process	biological_process	0.13227	13	470	258	24985	9	Capana05g000331,Capana12g000479,Novel01923,Capana00g002600,Capana02g002887,Capana09g001680,Capana06g000348,Capana02g002219,Capana06g001561	4	Capana00g002896,Novel03237,Capana01g000552,Capana03g004084
GO:0030244	cellulose biosynthetic process	biological_process	0.13536	5	470	45	24985	2	Capana05g002235,Capana07g001384	3	Novel03330,Capana07g001101,Capana10g000708
GO:0030258	lipid modification	biological_process	0.13602	8	470	113	24985	6	Capana00g003486,Capana03g004377,Capana06g002960,Novel00675,Capana12g002365,Capana12g000737	2	Capana02g001405,Capana12g002721
GO:0006352	DNA-dependent transcription, initiation	biological_process	0.13806	9	470	160	24985	9	Capana05g002474,Capana06g002756,Capana06g002758,Capana08g000288,Capana09g000655,Capana03g003213,Capana06g002757,Capana06g002754,Capana03g001698	0
GO:0016894	endonuclease activity, active with either ribo- or deoxyribonucleic acids and producing 3'-phosphomonoesters	molecular_function	0.14275	4	470	34	24985	3	Capana07g000075,Capana07g000080,Capana07g000079	1	Novel00197
GO:0016645	oxidoreductase activity, acting on the CH-NH group of donors	molecular_function	0.14275	6	470	69	24985	2	Capana05g000331,Capana09g001680	4	Novel03572,Capana03g004084,Capana00g002896,Capana00g003808
GO:0010942	positive regulation of cell death	biological_process	0.14275	2	470	5	24985	0		2	Capana06g000204,Capana07g001731
GO:0043065	positive regulation of apoptotic process	biological_process	0.14275	2	470	5	24985	0		2	Capana06g000204,Capana07g001731
GO:0043068	positive regulation of programmed cell death	biological_process	0.14275	2	470	5	24985	0		2	Capana07g001731,Capana06g000204
GO:0007631	feeding behavior	biological_process	0.14861	2	470	5	24985	2	Capana07g000107,Novel02752	0
GO:0044708	single-organism behavior	biological_process	0.14861	2	470	5	24985	2	Novel02752,Capana07g000107	0
GO:0009654	oxygen evolving complex	cellular_component	0.15068	4	470	33	24985	4	Capana02g002133,Capana00g001213,Capana06g001397,Capana02g002385	0
GO:0030243	cellulose metabolic process	biological_process	0.15373	5	470	49	24985	2	Capana07g001384,Capana05g002235	3	Capana07g001101,Novel03330,Capana10g000708
GO:0005875	microtubule associated complex	cellular_component	0.17841	3	470	19	24985	2	Novel01896,Capana07g002241	1	Capana03g001054
GO:0019898	extrinsic to membrane	cellular_component	0.20432	5	470	59	24985	4	Capana00g001213,Capana06g001397,Capana02g002133,Capana02g002385	1	Capana03g002101
GO:0004047	aminomethyltransferase activity	molecular_function	0.22567	2	470	5	24985	1	Capana02g002219	1	Novel03237
GO:0004488	methylenetetrahydrofolate dehydrogenase (NADP+) activity	molecular_function	0.2478	3	470	18	24985	2	Capana09g001680,Capana05g000331	1	Capana03g004084
GO:0019203	carbohydrate phosphatase activity	molecular_function	0.25617	3	470	18	24985	3	Capana05g002020,Capana10g001330,Capana04g001331	0
GO:0050308	sugar-phosphatase activity	molecular_function	0.25617	3	470	18	24985	3	Capana10g001330,Capana05g002020,Capana04g001331	0
GO:0009628	response to abiotic stimulus	biological_process	0.27805	3	470	22	24985	0		3	Capana02g000471,Capana02g002740,Capana02g000492
GO:0004564	beta-fructofuranosidase activity	molecular_function	0.27805	4	470	39	24985	2	Capana03g002552,Capana09g000168	2	Capana00g003007,Capana03g000069
GO:0004575	sucrose alpha-glucosidase activity	molecular_function	0.27805	4	470	39	24985	2	Capana03g002552,Capana09g000168	2	Capana03g000069,Capana00g003007
GO:0005509	calcium ion binding	molecular_function	0.28894	13	470	317	24985	5	Capana00g001213,Capana06g001397,Capana02g002133,Capana02g002385,Capana08g001265	8	Capana04g000118,Novel01371,Capana11g001277,Capana03g000955,Capana10g002124,Capana03g000595,Capana02g003349,Capana11g000436
GO:0003677	DNA binding	molecular_function	0.28894	63	470	2435	24985	27	Capana03g000471,Capana00g001065,Capana06g000045,Novel03902,Capana06g002756,Capana06g002758,Capana08g000288,Capana12g001826,Capana06g002754,Novel00156,Capana03g003213,Capana06g000782,Capana09g000655,Capana03g001713,Capana03g001791,Capana05g002474,Capana01g001347,Capana03g001698,Capana10g000287,Capana06g001078,Capana01g000486,Capana06g002757,Capana02g001868,Novel04395,Capana05g001678,Capana09g00022…	36	Capana07g001968,Capana04g002305,Capana07g001731,Capana09g000936,Capana08g001486,Capana06g001110,Capana02g002654,Capana01g004472,Capana07g002219,Capana00g003083,Novel03330,Capana01g000650,Capana02g000471,Capana07g000898,Capana03g001926,Capana02g002230,Capana06g001506,Capana02g001490,Capana05g000569,Capana08g002701,Capana11g000364,Capana11g000369,Novel02627,Capana06g000570,Capana03g002675,Capana07g…
GO:0016832	aldehyde-lyase activity	molecular_function	0.29073	3	470	21	24985	3	Capana07g002419,Capana02g000489,Capana08g002624	0
GO:0051274	beta-glucan biosynthetic process	biological_process	0.29073	5	470	58	24985	2	Capana05g002235,Capana07g001384	3	Novel03330,Capana07g001101,Capana10g000708
GO:0007623	circadian rhythm	biological_process	0.29073	2	470	7	24985	2	Capana07g000107,Novel02752	0
GO:0009523	photosystem II	cellular_component	0.29073	7	470	122	24985	7	Capana09g002353,Capana10g002492,Capana02g002385,Capana09g000168,Capana02g002133,Capana06g001397,Capana00g001213	0
GO:0016759	cellulose synthase activity	molecular_function	0.33135	4	470	38	24985	2	Capana05g002235,Capana07g001384	2	Novel03330,Capana07g001101
GO:0016760	cellulose synthase (UDP-forming) activity	molecular_function	0.33135	4	470	38	24985	2	Capana07g001384,Capana05g002235	2	Capana07g001101,Novel03330
GO:0009108	coenzyme biosynthetic process	biological_process	0.33255	7	470	116	24985	3	Capana09g001680,Capana06g000348,Capana05g000331	4	Capana07g001731,Capana03g004084,Capana09g002238,Capana11g001277
GO:0051273	beta-glucan metabolic process	biological_process	0.33587	5	470	62	24985	2	Capana05g002235,Capana07g001384	3	Novel03330,Capana07g001101,Capana10g000708
GO:0050794	regulation of cellular process	biological_process	0.35372	78	470	3182	24985	18	Capana10g001362,Capana05g001562,Novel02752,Capana01g001347,Capana04g000138,Capana08g002286,Capana09g000655,Capana06g000782,Novel03567,Capana09g000221,Capana01g003550,Capana03g001698,Novel02183,Capana07g000107,Capana12g001826,Capana03g002052,Capana08g000288,Capana05g001765	60	Novel03237,Capana07g002350,Capana09g001251,Capana06g000919,Capana02g001926,Capana02g001490,Capana11g000364,Capana07g000898,Capana09g001880,Novel01717,Capana03g001926,Capana02g002539,Capana10g000499,Capana06g001110,Capana03g004532,Capana12g002922,Capana00g003083,Novel03330,Capana06g000204,Capana07g001731,Capana05g002063,Capana09g000936,Capana02g003440,Capana03g000802,Capana00g001201,Capana03g00047…
GO:0007275	multicellular organismal development	biological_process	0.37062	7	470	122	24985	3	Capana12g002105,Capana05g002235,Capana10g002386	4	Capana08g002701,Novel03721,Capana06g000852,Capana10g002389
GO:0003725	double-stranded RNA binding	molecular_function	0.37753	2	470	8	24985	0		2	Capana11g002166,Capana11g002083
GO:0044723	single-organism carbohydrate metabolic process	biological_process	0.40174	28	470	859	24985	16	Capana12g000737,Capana05g000331,Capana05g000785,Capana01g000276,Capana06g000333,Capana02g000489,Capana11g002394,Novel00675,Capana12g002365,Capana07g001384,Capana08g002624,Capana07g002419,Capana03g004377,Capana06g002960,Capana05g002235,Capana00g003486	12	Capana11g000040,Novel03330,Capana12g002721,Capana02g001405,Capana06g002102,Capana00g003007,Capana06g000284,Capana10g000708,Capana03g001606,Capana00g002533,Capana02g003440,Capana07g001101
GO:0009250	glucan biosynthetic process	biological_process	0.43866	5	470	66	24985	2	Capana07g001384,Capana05g002235	3	Capana10g000708,Capana07g001101,Novel03330
GO:0008150	biological_process	biological_process	0.43866	357	470	17615	24985	194	Capana12g000873,Capana08g002743,Capana07g002419,Capana06g000231,Capana03g004143,Capana12g002105,Capana00g004571,Capana01g004303,Novel01697,Capana07g000107,Novel02183,Capana08g000116,Capana11g001875,Capana01g004227,Capana06g001078,Capana08g001647,Capana09g000221,Capana01g003550,Capana06g002960,Capana00g004921,Capana06g001397,Capana03g001773,Capana01g000485,Capana04g000192,Capana11g002394,Capana01g…	163	Capana02g003433,Capana00g003808,Capana07g001968,Capana12g000878,Capana03g001606,Capana02g002893,Capana03g000955,Capana07g002219,Capana01g004472,Capana01g002809,Capana00g003399,Capana00g002896,Capana04g000118,Capana00g001823,Capana02g002117,Capana05g001701,Capana02g001089,Capana02g000492,Capana11g002166,Novel01664,Capana03g000473,Capana03g000667,Capana11g001561,Capana03g000069,Capana02g002517,Capa…
GO:0006807	nitrogen compound metabolic process	biological_process	0.43866	121	470	5217	24985	48	Novel01923,Capana01g001347,Capana05g001562,Novel01996,Capana02g002887,Capana00g003675,Capana12g002677,Capana05g001678,Novel03902,Capana02g001361,Capana06g002758,Novel03567,Capana03g001713,Capana00g002600,Capana03g004643,Novel02864,Capana09g000655,Capana06g000782,Capana09g002353,Capana03g003213,Capana11g002394,Capana06g002754,Capana05g002474,Capana03g001791,Novel01381,Capana01g004303,Capana12g0005…	73	Capana00g003520,Novel03230,Capana03g004195,Capana11g000369,Novel02627,Capana11g000364,Capana02g001490,Capana03g000416,Novel03237,Capana11g000040,Capana11g002264,Capana02g001926,Capana06g000919,Capana09g001251,Capana07g002350,Capana09g000936,Capana11g001561,Capana05g002063,Capana07g001731,Capana06g000204,Capana02g003440,Capana02g002840,Capana10g000499,Capana02g002539,Capana03g001926,Novel01717,Cap…
GO:0016903	oxidoreductase activity, acting on the aldehyde or oxo group of donors	molecular_function	0.46001	6	470	93	24985	5	Capana12g000555,Capana04g000059,Capana01g002020,Capana07g000319,Capana05g000599	1	Capana03g000790
GO:0070085	glycosylation	biological_process	0.46001	9	470	180	24985	6	Capana00g003486,Capana03g004377,Capana06g002960,Novel00675,Capana12g002365,Capana12g000737	3	Capana02g001405,Capana12g002721,Capana02g003440
GO:0007610	behavior	biological_process	0.47801	3	470	25	24985	3	Novel02752,Capana03g004377,Capana07g000107	0
GO:0016620	oxidoreductase activity, acting on the aldehyde or oxo group of donors, NAD or NADP as acceptor	molecular_function	0.47801	5	470	68	24985	4	Capana12g000555,Capana04g000059,Capana07g000319,Capana05g000599	1	Capana03g000790
GO:1901565	organonitrogen compound catabolic process	biological_process	0.4933	11	470	258	24985	5	Capana00g002600,Capana12g000479,Capana06g001561,Capana02g002219,Capana12g000704	6	Capana11g002264,Novel03237,Capana00g002896,Capana03g000416,Capana10g001333,Capana02g002840
GO:0009425	bacterial-type flagellum basal body	cellular_component	0.52744	2	470	10	24985	1	Capana03g004377	1	Capana07g002105
GO:0004558	alpha-glucosidase activity	molecular_function	0.52937	4	470	49	24985	2	Capana09g000168,Capana03g002552	2	Capana03g000069,Capana00g003007
GO:0008283	cell proliferation	biological_process	0.54827	2	470	11	24985	1	Novel03567	1	Novel03136
GO:0016070	RNA metabolic process	biological_process	0.54827	72	470	2956	24985	21	Capana01g001347,Capana05g001562,Capana03g003213,Capana09g002353,Capana06g002754,Capana06g000782,Capana09g000655,Capana06g002758,Novel03567,Capana06g001078,Capana06g002757,Capana06g002690,Capana03g001698,Capana12g000479,Capana09g000221,Capana05g002474,Capana06g000348,Capana03g002052,Capana12g001826,Capana06g002756,Capana08g000288	51	Capana06g000919,Capana09g001251,Capana07g002350,Capana11g000364,Capana02g001490,Novel03230,Capana11g000369,Capana00g003083,Capana12g002922,Novel03330,Capana06g001110,Capana03g004532,Capana03g001926,Capana09g001880,Novel01717,Capana02g002539,Capana10g000499,Capana07g000898,Capana02g003440,Capana05g002063,Capana09g000936,Capana11g001561,Capana03g002675,Capana01g000046,Capana03g002111,Capana03g00101…
GO:0007052	mitotic spindle organization	biological_process	0.55722	2	470	11	24985	2	Capana08g001648,Capana08g001647	0
GO:0030472	mitotic spindle organization in nucleus	biological_process	0.55722	2	470	11	24985	2	Capana08g001647,Capana08g001648	0
GO:0005975	carbohydrate metabolic process	biological_process	0.56131	43	470	1525	24985	25	Capana11g002394,Capana10g001330,Capana01g000276,Capana12g000737,Capana07g001476,Capana05g000785,Capana00g003486,Capana07g002419,Capana06g002960,Capana03g004377,Capana03g000180,Capana04g001331,Novel00675,Novel04155,Capana05g002020,Capana02g000489,Capana06g000333,Capana05g000331,Capana05g002235,Capana01g000166,Capana07g001384,Capana02g002650,Capana08g002624,Capana12g002365,Capana01g000793	18	Novel03330,Capana12g002721,Capana04g000118,Capana02g002754,Capana02g003440,Capana07g001101,Capana01g000552,Capana03g001606,Capana06g000284,Capana02g003710,Capana00g003007,Capana02g001405,Capana03g004113,Capana00g003397,Capana11g000040,Capana00g002533,Capana10g000708,Capana06g002102
GO:0008767	UDP-galactopyranose mutase activity	molecular_function	0.56929	1	470	1	24985	0		1	Capana04g000418
GO:0010035	response to inorganic substance	biological_process	0.58305	3	470	31	24985	0		3	Capana02g000471,Capana02g002740,Capana02g000492
GO:0009341	beta-galactosidase complex	cellular_component	0.58468	3	470	27	24985	2	Capana02g002650,Capana03g000180	1	Capana02g002754
GO:0009396	folic acid-containing compound biosynthetic process	biological_process	0.58889	3	470	28	24985	2	Capana09g001680,Capana05g000331	1	Capana03g004084
GO:0030545	receptor regulator activity	molecular_function	0.58889	2	470	11	24985	1	Capana03g000290	1	Capana05g002063
GO:0030547	receptor inhibitor activity	molecular_function	0.58889	2	470	11	24985	1	Capana03g000290	1	Capana05g002063
GO:0030548	acetylcholine receptor regulator activity	molecular_function	0.58889	2	470	11	24985	1	Capana03g000290	1	Capana05g002063
GO:0030550	acetylcholine receptor inhibitor activity	molecular_function	0.58889	2	470	11	24985	1	Capana03g000290	1	Capana05g002063
GO:0016740	transferase activity	molecular_function	0.59947	112	470	4700	24985	57	Capana09g002353,Capana10g001330,Capana04g000696,Capana06g002652,Capana00g004816,Capana01g000893,Capana05g000785,Capana00g002600,Novel02864,Capana10g001627,Capana04g002782,Capana06g002960,Capana03g000471,Capana00g003486,Novel03902,Novel00675,Capana01g001469,Novel01896,Capana01g004217,Capana10g000439,Capana05g001678,Capana08g000956,Capana04g000354,Capana10g001837,Capana04g002427,Capana12g002768,Cap…	55	Novel03947,Novel03330,Capana02g002954,Capana11g000622,Capana03g004532,Capana07g001402,Capana02g002654,Capana02g000471,Capana08g002140,Capana08g002322,Capana02g003440,Capana08g001098,Capana06g001087,Capana02g000536,Capana11g001561,Capana06g000622,Capana02g001926,Capana06g000919,Capana09g001566,Capana01g001061,Capana00g003859,Capana03g002082,Capana03g000416,Novel03237,Capana11g000040,Capana08g00082…
GO:0006073	cellular glucan metabolic process	biological_process	0.60867	6	470	106	24985	2	Capana07g001384,Capana05g002235	4	Capana10g000708,Capana07g001101,Capana03g004113,Novel03330
GO:0044042	glucan metabolic process	biological_process	0.60867	6	470	106	24985	2	Capana07g001384,Capana05g002235	4	Capana03g004113,Capana07g001101,Novel03330,Capana10g000708
GO:1901575	organic substance catabolic process	biological_process	0.65889	24	470	789	24985	15	Capana11g002394,Capana12g000704,Capana02g000489,Capana01g004227,Capana01g000367,Capana00g002600,Capana12g000479,Capana05g000331,Capana06g001561,Capana02g002219,Capana07g002419,Capana01g000485,Capana08g002624,Capana01g000793,Capana12g002105	9	Novel03237,Capana00g002896,Capana11g002264,Capana11g002166,Capana03g000416,Capana00g001823,Capana02g002840,Capana10g001333,Capana01g000552
GO:0015926	glucosidase activity	molecular_function	0.65889	4	470	55	24985	2	Capana03g002552,Capana09g000168	2	Capana03g000069,Capana00g003007
GO:0071704	organic substance metabolic process	biological_process	0.65946	229	470	10846	24985	113	Capana01g003550,Capana09g000221,Novel02792,Capana08g000116,Capana12g000704,Capana03g002053,Capana01g004227,Capana06g001078,Capana03g001698,Capana06g002690,Novel01381,Capana01g004303,Capana10g001389,Capana01g000166,Capana12g000555,Capana02g002219,Capana00g004571,Capana00g003977,Capana06g000348,Capana12g001826,Capana12g000207,Capana07g001587,Capana12g002105,Capana02g002193,Capana07g002419,Capana12g…	116	Novel01664,Capana03g000473,Capana03g000802,Capana11g002166,Capana03g001017,Capana01g000046,Capana03g002675,Capana01g000662,Capana02g002117,Capana03g001296,Capana05g001701,Capana08g002701,Capana07g001714,Capana06g001506,Capana11g001277,Capana00g001823,Capana00g002896,Capana04g000118,Capana03g002101,Capana07g002219,Capana01g004472,Capana04g001107,Capana00g003399,Capana06g000284,Capana03g001606,Capa…
GO:0004810	tRNA adenylyltransferase activity	molecular_function	0.65946	1	470	1	24985	1	Capana10g001330	0
GO:0016437	tRNA cytidylyltransferase activity	molecular_function	0.65946	1	470	1	24985	1	Capana10g001330	0
GO:0070567	cytidylyltransferase activity	molecular_function	0.65946	1	470	1	24985	1	Capana10g001330	0
GO:0004180	carboxypeptidase activity	molecular_function	0.65946	5	470	83	24985	4	Capana04g000696,Capana04g000698,Capana05g001865,Capana01g003889	1	Capana04g002643
GO:0044710	single-organism metabolic process	biological_process	0.65946	111	470	4786	24985	61	Capana02g002747,Capana03g001713,Capana09g000655,Capana06g000782,Capana03g004643,Capana00g002600,Capana10g001337,Capana01g000276,Capana01g000367,Capana11g002394,Novel00675,Capana02g001361,Capana12g001779,Capana06g002518,Capana01g000485,Capana06g002960,Capana04g000971,Capana00g003486,Capana11g001403,Capana10g001362,Capana12g002677,Capana05g001678,Capana08g000956,Capana01g001577,Capana01g000319,Capa…	50	Capana07g000898,Novel03947,Capana10g002476,Capana05g000709,Capana03g004084,Capana02g002517,Capana02g003710,Novel03572,Capana02g002840,Capana10g001754,Capana03g000416,Capana03g002054,Capana11g002264,Novel03237,Capana00g000507,Capana01g001061,Capana02g001094,Novel03230,Capana00g003520,Capana11g000369,Novel02627,Capana03g000790,Capana03g003736,Capana01g003345,Capana11g001277,Capana11g001694,Capana00…
GO:0003887	DNA-directed DNA polymerase activity	molecular_function	0.68549	5	470	83	24985	1	Capana08g000857	4	Capana02g000471,Capana02g002654,Capana02g001926,Capana03g000416
GO:0016646	oxidoreductase activity, acting on the CH-NH group of donors, NAD or NADP as acceptor	molecular_function	0.68549	3	470	32	24985	2	Capana05g000331,Capana09g001680	1	Capana03g004084
GO:0016407	acetyltransferase activity	molecular_function	0.69718	6	470	117	24985	1	Capana08g000956	5	Capana03g003770,Capana08g000827,Capana11g000622,Capana06g000919,Capana03g001296
GO:0015630	microtubule cytoskeleton	cellular_component	0.6997	6	470	118	24985	4	Capana08g001647,Novel01896,Capana08g001648,Capana07g002241	2	Novel03330,Capana03g001054
GO:0035251	UDP-glucosyltransferase activity	molecular_function	0.6997	4	470	53	24985	2	Capana07g001384,Capana05g002235	2	Capana07g001101,Novel03330
GO:0004565	beta-galactosidase activity	molecular_function	0.6997	3	470	31	24985	2	Capana02g002650,Capana03g000180	1	Capana02g002754
GO:0015925	galactosidase activity	molecular_function	0.6997	3	470	31	24985	2	Capana03g000180,Capana02g002650	1	Capana02g002754
GO:0050789	regulation of biological process	biological_process	0.71021	79	470	3369	24985	19	Capana08g002286,Capana04g000138,Capana01g001347,Novel02752,Capana05g001562,Capana10g001362,Novel03567,Capana09g000655,Capana06g000782,Capana07g000107,Novel02183,Capana03g001698,Capana01g003550,Capana09g000221,Capana02g001258,Capana05g001765,Capana08g000288,Capana03g002052,Capana12g001826	60	Capana11g000364,Capana02g001490,Capana02g001926,Capana06g000919,Capana09g001251,Capana07g002350,Novel03237,Capana02g003440,Capana09g000936,Capana05g002063,Capana07g001731,Capana06g000204,Novel03330,Capana00g003083,Capana12g002922,Capana03g004532,Capana06g001110,Capana02g002539,Capana10g000499,Capana03g001926,Novel01717,Capana09g001880,Capana07g000898,Capana05g001701,Capana03g001296,Capana10g00212…
GO:0051536	iron-sulfur cluster binding	molecular_function	0.76158	7	470	154	24985	4	Capana12g000169,Capana01g004197,Capana08g001896,Capana08g001895	3	Capana01g001084,Capana02g002069,Capana07g001731
GO:0051540	metal cluster binding	molecular_function	0.76158	7	470	154	24985	4	Capana12g000169,Capana01g004197,Capana08g001895,Capana08g001896	3	Capana07g001731,Capana02g002069,Capana01g001084
GO:0004521	endoribonuclease activity	molecular_function	0.77021	6	470	130	24985	5	Novel01065,Capana07g000080,Capana07g000075,Capana07g000079,Novel02864	1	Novel00197
GO:0016791	phosphatase activity	molecular_function	0.77193	6	470	120	24985	4	Capana10g001330,Capana05g002020,Capana01g000195,Capana04g001331	2	Capana03g003731,Novel01664
GO:0006520	cellular amino acid metabolic process	biological_process	0.77193	19	470	589	24985	12	Capana06g000348,Capana06g002690,Capana12g000479,Capana05g000331,Capana00g002600,Capana03g004643,Capana09g001680,Capana06g001561,Capana12g000555,Capana02g002219,Novel01923,Capana02g002887	7	Capana09g002238,Capana03g004084,Capana01g000175,Capana07g000898,Novel03237,Capana00g002896,Capana01g000552
GO:0042559	pteridine-containing compound biosynthetic process	biological_process	0.77512	3	470	34	24985	2	Capana05g000331,Capana09g001680	1	Capana03g004084
GO:0008417	fucosyltransferase activity	molecular_function	0.78246	2	470	14	24985	2	Capana05g000785,Capana03g004289	0
GO:0046527	glucosyltransferase activity	molecular_function	0.78246	4	470	56	24985	2	Capana07g001384,Capana05g002235	2	Capana07g001101,Novel03330
GO:0090304	nucleic acid metabolic process	biological_process	0.82131	92	470	3989	24985	33	Capana03g002052,Capana06g000348,Capana08g000857,Capana12g001826,Capana08g000288,Capana06g002756,Capana12g000479,Capana09g000221,Novel02792,Capana06g002757,Capana01g000486,Capana06g001078,Capana10g000287,Capana03g001698,Capana06g002690,Capana05g002474,Capana03g001791,Capana03g001713,Capana06g000782,Novel02864,Capana09g000655,Capana09g002353,Capana03g003213,Capana06g002754,Capana06g002758,Capana02g…	59	Capana02g002230,Capana01g000650,Capana05g001951,Capana01g004472,Capana07g002219,Capana04g001107,Capana00g003399,Capana03g000310,Capana01g000552,Capana03g000085,Capana04g002305,Capana07g001968,Novel01664,Capana03g000473,Capana03g000802,Capana11g002166,Capana03g001017,Capana03g002111,Capana01g000046,Capana03g002675,Capana12g002300,Capana01g000662,Capana12g000908,Capana10g002124,Capana03g001296,Capa…
GO:0042578	phosphoric ester hydrolase activity	molecular_function	0.82131	8	470	187	24985	5	Capana04g001331,Capana10g001362,Capana10g001330,Capana05g002020,Capana01g000195	3	Capana02g003710,Capana03g003731,Novel01664
GO:1901360	organic cyclic compound metabolic process	biological_process	0.82338	111	470	4918	24985	42	Capana10g001092,Capana03g001791,Capana05g002474,Capana03g001698,Capana10g000287,Capana06g002690,Capana01g000486,Capana12g000704,Capana06g002757,Capana06g001078,Capana09g000221,Novel02792,Capana09g001680,Capana05g000331,Capana12g000479,Capana02g002193,Capana08g000288,Capana06g002756,Capana08g000857,Capana12g001826,Capana03g002052,Capana06g000348,Novel01996,Capana05g001562,Capana01g001347,Capana00g…	69	Capana04g002643,Capana06g001506,Capana05g000569,Capana07g001714,Capana10g001333,Capana05g001701,Capana03g001296,Capana10g002124,Capana08g002701,Capana12g000908,Capana01g000662,Capana12g002300,Capana03g002111,Capana01g000046,Capana03g001017,Capana03g002675,Capana11g002166,Capana03g000802,Novel01664,Capana03g000473,Capana07g001968,Capana03g000085,Capana04g002305,Capana01g000552,Capana03g000310,Capa…
GO:0006760	folic acid-containing compound metabolic process	biological_process	0.82548	3	470	35	24985	2	Capana09g001680,Capana05g000331	1	Capana03g004084
GO:0042398	cellular modified amino acid biosynthetic process	biological_process	0.83274	4	470	60	24985	2	Capana05g000331,Capana09g001680	2	Capana09g002238,Capana03g004084
GO:0048511	rhythmic process	biological_process	0.8432	2	470	16	24985	2	Novel02752,Capana07g000107	0
GO:0046483	heterocycle metabolic process	biological_process	0.84398	108	470	4788	24985	39	Capana03g001698,Capana10g000287,Capana06g002690,Capana06g002757,Capana01g000486,Capana12g000704,Capana06g001078,Capana09g000221,Capana09g001680,Novel02792,Capana12g000479,Capana05g000331,Capana03g001791,Capana05g002474,Capana12g001826,Capana08g000857,Capana03g002052,Capana06g000348,Capana02g002193,Capana08g000288,Capana06g002756,Capana00g003675,Capana05g001678,Capana12g002677,Capana05g001562,Nove…	69	Capana03g001017,Capana01g000046,Capana03g002111,Capana03g002675,Capana03g000802,Capana11g002166,Novel01664,Capana03g000473,Capana04g002643,Capana10g001333,Capana07g001714,Capana06g001506,Capana05g000569,Capana10g002124,Capana03g001296,Capana05g001701,Capana08g002701,Capana01g000662,Capana12g000908,Capana12g002300,Capana07g002219,Capana01g004472,Capana04g001107,Capana00g003399,Capana05g001951,Capa…
GO:0006869	lipid transport	biological_process	0.84398	4	470	67	24985	1	Capana02g001754	3	Capana03g002675,Capana02g001926,Capana03g000416
GO:0010876	lipid localization	biological_process	0.84398	4	470	67	24985	1	Capana02g001754	3	Capana03g002675,Capana03g000416,Capana02g001926
GO:0044238	primary metabolic process	biological_process	0.86082	219	470	10437	24985	109	Novel01381,Capana10g001389,Capana02g002219,Capana01g000166,Capana12g000555,Capana01g003550,Capana09g000221,Novel02792,Capana08g000116,Capana03g002053,Capana01g004227,Capana06g001078,Capana03g001698,Capana06g002690,Capana07g001587,Capana12g002105,Capana02g002193,Capana07g002419,Capana12g000873,Capana00g004571,Capana00g003977,Capana06g000348,Capana12g000207,Capana12g001826,Novel01923,Capana12g00236…	110	Capana01g000662,Capana02g002117,Capana03g001296,Capana05g001701,Capana08g002701,Capana07g001714,Capana06g001506,Novel01664,Capana03g000473,Capana03g000802,Capana11g002166,Capana03g001017,Capana01g000046,Capana03g002675,Capana06g000284,Capana03g001606,Capana12g000878,Capana07g001101,Capana02g002754,Capana07g001968,Capana11g001277,Capana00g001823,Capana00g002896,Capana04g000118,Capana03g002101,Capa…
GO:0034641	cellular nitrogen compound metabolic process	biological_process	0.8659	109	470	4847	24985	42	Capana01g004303,Capana12g000555,Novel01381,Capana03g001791,Capana05g002474,Capana10g000287,Capana03g001698,Capana06g002690,Capana12g000704,Capana01g000486,Capana06g002757,Capana06g001078,Capana09g000221,Capana09g001680,Novel02792,Capana05g000331,Capana12g000479,Capana02g002193,Capana08g000288,Capana06g002756,Capana12g001826,Capana08g000857,Capana03g002052,Capana06g000348,Capana05g001562,Novel0199…	67	Capana04g002643,Capana06g001506,Capana07g001714,Capana05g000569,Capana10g001333,Capana03g001296,Capana05g001701,Capana10g002124,Capana08g002701,Capana12g000908,Capana01g000662,Capana12g002300,Capana01g000046,Capana03g002111,Capana03g001017,Capana03g002675,Capana03g000802,Capana11g002166,Novel01664,Capana03g000473,Capana07g001968,Capana03g000085,Capana04g002305,Capana01g000552,Capana03g000310,Capa…
GO:0008146	sulfotransferase activity	molecular_function	0.88067	3	470	37	24985	2	Capana11g002032,Capana01g001469	1	Novel03616
GO:0005976	polysaccharide metabolic process	biological_process	0.90258	15	470	435	24985	6	Capana07g001384,Capana01g000276,Capana01g000793,Capana05g000785,Capana05g000331,Capana05g002235	9	Capana03g001606,Capana10g000708,Capana00g003007,Capana06g000284,Capana06g002102,Capana07g001101,Capana03g004113,Capana00g002533,Novel03330
GO:0004402	histone acetyltransferase activity	molecular_function	0.92534	2	470	15	24985	0		2	Capana06g000919,Capana03g001296
GO:0009246	enterobacterial common antigen biosynthetic process	biological_process	0.92534	1	470	2	24985	1	Capana05g000785	0
GO:0046378	enterobacterial common antigen metabolic process	biological_process	0.92534	1	470	2	24985	1	Capana05g000785	0
GO:0016567	protein ubiquitination	biological_process	0.92688	5	470	89	24985	1	Capana02g002607	4	Capana11g002083,Capana12g002922,Capana11g002166,Capana03g000986
GO:0000278	mitotic cell cycle	biological_process	0.92688	4	470	69	24985	3	Capana08g001648,Capana04g000138,Capana08g001647	1	Novel03330
GO:0016747	transferase activity, transferring acyl groups other than amino-acyl groups	molecular_function	0.92688	14	470	433	24985	6	Capana05g001678,Capana08g000956,Capana10g000439,Capana04g002861,Capana10g000370,Capana01g004217	8	Capana08g001098,Capana06g001087,Capana03g003770,Capana09g001566,Capana08g000827,Capana11g000622,Capana06g000919,Capana03g001296
GO:0007051	spindle organization	biological_process	0.92688	2	470	18	24985	2	Capana08g001648,Capana08g001647	0
GO:0010467	gene expression	biological_process	0.92688	80	470	3567	24985	27	Capana09g002353,Capana03g003213,Capana02g003508,Capana06g002754,Capana06g000782,Capana09g000655,Capana06g002758,Novel03567,Capana01g001347,Capana05g001562,Capana00g003977,Capana03g002052,Capana06g000348,Capana12g001826,Capana12g000207,Capana08g000288,Capana06g002756,Capana06g002757,Capana06g001078,Capana03g001698,Capana06g002690,Capana12g000479,Capana09g000221,Capana12g000555,Novel01240,Capana05g…	53	Novel03330,Capana00g003083,Capana12g002922,Capana03g004532,Capana06g001110,Capana10g000499,Capana02g002539,Capana03g001926,Capana09g001880,Novel01717,Capana03g002301,Capana07g000898,Capana02g003440,Capana09g000936,Capana11g001561,Capana05g002063,Capana06g000919,Capana09g001251,Capana07g002350,Capana11g000364,Capana02g001490,Novel03230,Capana11g000369,Capana05g001951,Capana04g001107,Capana07g00221…
GO:0065007	biological regulation	biological_process	0.92688	81	470	3548	24985	19	Novel03567,Capana06g000782,Capana09g000655,Capana04g000138,Capana08g002286,Capana01g001347,Novel02752,Capana05g001562,Capana10g001362,Capana02g001258,Capana05g001765,Capana08g000288,Capana03g002052,Capana12g001826,Novel02183,Capana07g000107,Capana03g001698,Capana01g003550,Capana09g000221	62	Capana02g003440,Capana05g002063,Capana07g001731,Capana06g000204,Capana09g000936,Capana00g003083,Capana12g002922,Novel03330,Capana06g001110,Capana03g004532,Capana03g001926,Capana09g001880,Novel01717,Capana10g000499,Capana02g002539,Capana07g000898,Capana11g000364,Capana02g001490,Capana06g000919,Capana09g001251,Capana02g001926,Capana07g002350,Novel03237,Capana04g002305,Capana03g000085,Capana07g00196…
GO:0001533	cornified envelope	cellular_component	0.92688	1	470	2	24985	0		1	Capana06g000852
GO:0009913	epidermal cell differentiation	biological_process	0.92688	1	470	2	24985	0		1	Capana06g000852
GO:0030216	keratinocyte differentiation	biological_process	0.92688	1	470	2	24985	0		1	Capana06g000852
GO:0004930	G-protein coupled receptor activity	molecular_function	0.93369	3	470	39	24985	2	Capana07g000107,Novel02752	1	Capana10g000708
GO:0006553	lysine metabolic process	biological_process	0.93369	3	470	38	24985	2	Capana00g002600,Capana05g000331	1	Capana01g000552
GO:0032446	protein modification by small protein conjugation	biological_process	0.95026	5	470	91	24985	1	Capana02g002607	4	Capana11g002166,Capana03g000986,Capana11g002083,Capana12g002922
GO:0070647	protein modification by small protein conjugation or removal	biological_process	0.95026	5	470	91	24985	1	Capana02g002607	4	Capana11g002083,Capana12g002922,Capana11g002166,Capana03g000986
GO:0016410	N-acyltransferase activity	molecular_function	0.95699	5	470	103	24985	0		5	Capana06g000919,Capana08g000827,Capana03g001296,Capana06g001087,Capana03g003770
GO:0005669	transcription factor TFIID complex	cellular_component	0.97936	2	470	21	24985	2	Capana03g003213,Capana05g002474	0
GO:0009288	bacterial-type flagellum	cellular_component	0.99007	3	470	42	24985	1	Capana03g004377	2	Capana07g002105,Capana02g001926
GO:0000271	polysaccharide biosynthetic process	biological_process	0.9902	13	470	367	24985	5	Capana01g000276,Capana07g001384,Capana05g000331,Capana05g000785,Capana05g002235	8	Capana10g000708,Capana03g001606,Capana06g002102,Capana06g000284,Capana00g003007,Capana00g002533,Novel03330,Capana07g001101
GO:0016782	transferase activity, transferring sulfur-containing groups	molecular_function	0.9902	3	470	41	24985	2	Capana11g002032,Capana01g001469	1	Novel03616
GO:0006359	regulation of transcription from RNA polymerase III promoter	biological_process	0.9902	1	470	3	24985	1	Novel03567	0
GO:0016480	negative regulation of transcription from RNA polymerase III promoter	biological_process	0.9902	1	470	3	24985	1	Novel03567	0
GO:0006732	coenzyme metabolic process	biological_process	1	8	470	202	24985	4	Capana09g001680,Capana05g000331,Capana11g002394,Capana06g000348	4	Capana07g001731,Capana11g001277,Capana03g004084,Capana09g002238
GO:0019752	carboxylic acid metabolic process	biological_process	1	24	470	836	24985	15	Capana12g000555,Capana06g001561,Capana02g002219,Novel01923,Capana02g002887,Capana01g004227,Capana06g000348,Capana06g002690,Capana04g002861,Capana12g000479,Capana05g000331,Capana03g004643,Capana09g001680,Capana01g000276,Capana00g002600	9	Capana01g000552,Capana09g002238,Capana03g004084,Capana01g000175,Capana01g003345,Capana11g001694,Novel03237,Capana07g000898,Capana00g002896
GO:0043436	oxoacid metabolic process	biological_process	1	24	470	839	24985	15	Novel01923,Capana02g002887,Capana12g000555,Capana06g001561,Capana02g002219,Capana04g002861,Capana12g000479,Capana05g000331,Capana03g004643,Capana09g001680,Capana01g000276,Capana00g002600,Capana01g004227,Capana06g000348,Capana06g002690	9	Capana01g000552,Capana01g003345,Capana11g001694,Capana07g000898,Novel03237,Capana00g002896,Capana09g002238,Capana03g004084,Capana01g000175
GO:1901564	organonitrogen compound metabolic process	biological_process	1	42	470	1653	24985	22	Capana06g000348,Capana03g002052,Capana11g002394,Capana03g004643,Capana00g002600,Capana06g001561,Capana02g001361,Capana02g002193,Capana06g001078,Capana12g000704,Capana06g002690,Capana12g000479,Capana05g000331,Capana09g001680,Capana12g002677,Capana12g000555,Capana02g002219,Capana01g004303,Novel01923,Capana02g002887,Capana05g001562,Novel01381	20	Capana09g002238,Capana03g004084,Capana11g001277,Capana07g000898,Capana00g002896,Capana02g002840,Capana00g003808,Capana07g001731,Capana01g000552,Capana01g000175,Capana03g002111,Capana03g000416,Capana11g002264,Novel03237,Capana10g001333,Capana04g002643,Capana12g002300,Capana00g003520,Capana11g000369,Capana03g004195
GO:0016491	oxidoreductase activity	molecular_function	1	63	470	2691	24985	39	Capana08g000857,Capana02g003581,Capana01g000367,Capana06g000348,Capana07g000319,Capana01g000349,Capana06g000782,Capana01g000276,Capana10g001337,Capana05g000599,Capana03g001713,Capana02g002747,Capana08g002743,Capana04g000971,Capana12g002259,Capana01g000485,Capana04g000059,Capana06g002518,Capana03g004143,Capana12g001779,Capana06g002690,Capana00g002845,Capana01g004227,Capana01g000319,Capana01g001577…	24	Capana05g000709,Capana03g004084,Capana01g002809,Capana03g000595,Capana00g002896,Capana01g003345,Capana11g001694,Capana02g002754,Capana00g003808,Novel03572,Capana01g000552,Capana02g002517,Capana00g003859,Capana02g001094,Capana04g001495,Capana00g000507,Novel03792,Capana03g002054,Capana12g001690,Capana03g000790,Capana03g000792,Novel02627,Novel03230,Capana00g003520
GO:0004800	thyroxine 5'-deiodinase activity	molecular_function	1	1	470	3	24985	1	Capana11g001403	0
GO:0006082	organic acid metabolic process	biological_process	1	24	470	841	24985	15	Novel01923,Capana02g002887,Capana06g001561,Capana12g000555,Capana02g002219,Capana05g000331,Capana12g000479,Capana04g002861,Capana00g002600,Capana01g000276,Capana03g004643,Capana09g001680,Capana06g000348,Capana01g004227,Capana06g002690	9	Capana01g000552,Capana11g001694,Capana01g003345,Capana00g002896,Capana07g000898,Novel03237,Capana09g002238,Capana01g000175,Capana03g004084
GO:0009289	pilus	cellular_component	1	1	470	3	24985	0		1	Capana11g001836
GO:0042558	pteridine-containing compound metabolic process	biological_process	1	3	470	43	24985	2	Capana05g000331,Capana09g001680	1	Capana03g004084
GO:0001539	ciliary or bacterial-type flagellar motility	biological_process	1	2	470	19	24985	1	Capana03g004377	1	Capana02g001926
GO:0004185	serine-type carboxypeptidase activity	molecular_function	1	4	470	73	24985	4	Capana01g003889,Capana05g001865,Capana04g000698,Capana04g000696	0
GO:0006139	nucleobase-containing compound metabolic process	biological_process	1	100	470	4495	24985	36	Capana00g003675,Capana05g001678,Capana01g001347,Novel01996,Capana05g001562,Capana09g002353,Capana03g003213,Capana11g002394,Capana06g002754,Capana03g001713,Novel02864,Capana09g000655,Capana06g000782,Novel03902,Capana02g001361,Capana06g002758,Novel03567,Capana01g000486,Capana06g002757,Capana06g001078,Capana03g001698,Capana10g000287,Capana06g002690,Capana05g000331,Capana12g000479,Capana09g000221,Nov…	64	Capana02g001926,Capana06g000919,Capana09g001251,Capana07g002350,Capana03g000416,Capana11g000040,Capana11g000364,Capana02g001490,Novel03230,Capana11g000369,Novel02627,Novel03330,Capana00g003083,Capana12g002922,Capana03g004532,Capana06g001110,Capana02g002654,Capana10g000499,Capana02g002539,Capana03g001926,Capana09g001880,Novel01717,Capana02g000471,Capana07g000898,Capana02g003440,Capana02g002840,Cap…
GO:0006725	cellular aromatic compound metabolic process	biological_process	1	106	470	4790	24985	39	Capana03g002052,Capana06g000348,Capana12g001826,Capana08g000857,Capana08g000288,Capana06g002756,Capana02g002193,Capana12g000479,Capana05g000331,Capana09g000221,Novel02792,Capana09g001680,Capana06g002757,Capana01g000486,Capana12g000704,Capana06g001078,Capana03g001698,Capana10g000287,Capana06g002690,Capana05g002474,Capana03g001791,Capana03g001713,Novel02864,Capana03g004643,Capana06g000782,Capana09g…	67	Capana02g002230,Capana11g001277,Capana01g000650,Capana05g001951,Capana09g002238,Capana07g002219,Capana01g004472,Capana04g001107,Capana00g003399,Capana03g000310,Capana01g000552,Capana03g000085,Capana04g002305,Capana07g001968,Capana00g003808,Novel01664,Capana03g000473,Capana11g002166,Capana03g000802,Capana03g001017,Capana03g002111,Capana01g000046,Capana03g002675,Capana12g002300,Capana01g000662,Capa…
GO:0044707	single-multicellular organism process	biological_process	1	12	470	363	24985	4	Capana05g002235,Capana07g001587,Capana12g002105,Capana10g002386	8	Capana02g002117,Capana02g000074,Capana08g002701,Capana04g002643,Capana03g002082,Capana10g002389,Novel03721,Capana06g000852
GO:0010941	regulation of cell death	biological_process	1	3	470	45	24985	0		3	Capana07g001731,Capana06g000204,Novel03237
GO:0042981	regulation of apoptotic process	biological_process	1	3	470	45	24985	0		3	Capana07g001731,Capana06g000204,Novel03237
GO:0043067	regulation of programmed cell death	biological_process	1	3	470	45	24985	0		3	Novel03237,Capana06g000204,Capana07g001731
GO:0006575	cellular modified amino acid metabolic process	biological_process	1	4	470	73	24985	2	Capana09g001680,Capana05g000331	2	Capana03g004084,Capana09g002238
GO:0051188	cofactor biosynthetic process	biological_process	1	12	470	355	24985	6	Capana06g001078,Capana06g000348,Capana03g002052,Capana09g001680,Capana02g001361,Capana05g000331	6	Capana03g004084,Capana03g002111,Capana09g002238,Capana07g001731,Capana12g002300,Capana11g001277
GO:0003852	2-isopropylmalate synthase activity	molecular_function	1	1	470	3	24985	1	Novel01923	0
GO:0016830	carbon-carbon lyase activity	molecular_function	1	7	470	176	24985	6	Capana07g002419,Capana02g000489,Capana06g000348,Capana01g004303,Capana08g002624,Capana12g002677	1	Capana11g000040
GO:0055114	oxidation-reduction process	biological_process	1	60	470	2564	24985	36	Capana10g001092,Capana12g000555,Capana09g000324,Capana02g002452,Capana01g000486,Novel03704,Capana01g000319,Capana01g001577,Capana01g004227,Capana11g001403,Capana05g000331,Capana12g000479,Capana02g002632,Capana07g000961,Capana09g001680,Capana04g000971,Capana08g002743,Capana03g004143,Capana12g001779,Capana06g002518,Capana04g000059,Capana12g002259,Capana01g000485,Capana01g000349,Capana06g000348,Capa…	24	Capana03g000792,Capana03g000790,Capana03g003736,Capana00g003520,Novel03230,Novel02627,Capana00g000507,Novel03792,Capana04g001495,Capana02g001094,Capana12g001690,Capana03g002054,Novel03572,Capana00g003808,Capana02g002754,Capana02g002517,Capana01g000552,Capana03g000595,Capana01g002809,Capana03g004084,Capana05g000709,Capana11g001694,Capana01g003345,Capana00g002896
GO:0051186	cofactor metabolic process	biological_process	1	15	470	479	24985	8	Capana11g002394,Capana12g000704,Capana03g002052,Capana06g001078,Capana06g000348,Capana09g001680,Capana05g000331,Capana02g001361	7	Capana03g002111,Capana03g004084,Capana09g002238,Capana11g002264,Capana07g001731,Capana11g001277,Capana12g002300
GO:1901607	alpha-amino acid biosynthetic process	biological_process	1	7	470	174	24985	4	Capana09g001680,Capana05g000331,Novel01923,Capana06g000348	3	Capana03g004084,Capana00g002896,Capana01g000552
GO:0048598	embryonic morphogenesis	biological_process	1	1	470	4	24985	0		1	Capana08g002701
GO:0072669	tRNA-splicing ligase complex	cellular_component	1	1	470	4	24985	0		1	Capana08g002701
GO:0016160	amylase activity	molecular_function	1	2	470	20	24985	1	Capana01g000793	1	Capana04g000118
GO:0005787	signal peptidase complex	cellular_component	1	2	470	22	24985	2	Novel01381,Capana12g000555	0
GO:0006465	signal peptide processing	biological_process	1	2	470	22	24985	2	Novel01381,Capana12g000555	0
GO:0004594	pantothenate kinase activity	molecular_function	1	1	470	3	24985	0		1	Capana11g001277
GO:0004860	protein kinase inhibitor activity	molecular_function	1	2	470	23	24985	1	Capana01g000367	1	Capana00g001201
GO:0019210	kinase inhibitor activity	molecular_function	1	2	470	23	24985	1	Capana01g000367	1	Capana00g001201
GO:0015740	C4-dicarboxylate transport	biological_process	1	2	470	20	24985	0		2	Capana11g000369,Capana03g000370
GO:0015743	malate transport	biological_process	1	2	470	20	24985	0		2	Capana03g000370,Capana11g000369
GO:0009987	cellular process	biological_process	1	255	470	12460	24985	128	Capana08g002286,Capana10g002472,Capana04g002427,Capana02g002385,Capana08g000117,Capana01g001347,Novel02752,Novel01996,Capana03g003701,Capana08g002624,Capana01g001469,Capana10g002492,Capana02g002607,Capana10g001362,Capana00g001213,Capana09g001874,Capana12g002677,Capana04g002782,Capana00g003486,Capana09g000564,Capana01g003889,Novel03902,Capana06g002758,Novel03567,Capana09g002353,Capana01g000367,Cap…	127	Capana11g002083,Capana11g000364,Capana06g001417,Capana03g003736,Capana09g001251,Capana00g003859,Capana03g002082,Capana07g002350,Novel03237,Capana03g002054,Capana11g002264,Capana02g002840,Capana02g003710,Capana09g000936,Capana02g000536,Capana05g002063,Capana06g000204,Capana00g002884,Capana07g001731,Novel03330,Novel03947,Capana11g000622,Capana00g003083,Capana12g002922,Capana03g004084,Capana06g00111…
GO:0004375	glycine dehydrogenase (decarboxylating) activity	molecular_function	1	1	470	3	24985	1	Capana12g000479	0
GO:0016642	oxidoreductase activity, acting on the CH-NH2 group of donors, disulfide as acceptor	molecular_function	1	1	470	3	24985	1	Capana12g000479	0
GO:0008686	3,4-dihydroxy-2-butanone-4-phosphate synthase activity	molecular_function	1	1	470	3	24985	1	Capana12g002677	0
GO:0052736	beta-glucanase activity	molecular_function	1	1	470	3	24985	0		1	Capana00g002884
GO:0052861	glucan endo-1,3-beta-glucanase activity, C-3 substituted reducing group	molecular_function	1	1	470	3	24985	0		1	Capana00g002884
GO:0052862	glucan endo-1,4-beta-glucanase activity, C-3 substituted reducing group	molecular_function	1	1	470	3	24985	0		1	Capana00g002884
GO:0044281	small molecule metabolic process	biological_process	1	38	470	1505	24985	20	Capana12g000555,Capana02g002219,Capana05g001562,Capana02g002887,Novel01923,Capana06g002690,Capana01g004227,Capana08g000956,Capana09g001680,Capana12g002677,Capana12g000479,Capana05g000331,Capana06g001561,Capana02g002193,Capana11g002394,Capana06g000348,Capana03g004643,Capana01g000276,Capana00g002600,Capana04g002861	18	Capana10g001333,Capana04g002643,Capana12g002300,Capana01g001061,Capana01g000175,Capana03g002111,Novel03237,Capana03g000416,Capana02g002840,Capana01g000552,Capana02g003710,Capana03g004084,Capana09g002238,Capana07g000898,Capana00g002896,Capana01g003345,Capana11g001694,Capana11g001277
GO:0009056	catabolic process	biological_process	1	27	470	1038	24985	17	Capana11g002394,Capana12g000704,Capana01g000367,Capana02g000489,Capana01g004227,Capana00g002600,Capana05g000331,Capana12g000479,Capana05g001765,Capana06g001561,Capana02g002219,Capana08g002286,Capana07g002419,Capana08g002624,Capana01g000485,Capana01g000793,Capana12g002105	10	Capana00g002896,Novel03237,Capana11g002166,Capana11g002264,Capana03g000416,Capana00g001823,Capana02g002840,Capana10g001333,Capana01g000552,Capana00g002884
GO:0019008	molybdopterin synthase complex	cellular_component	1	1	470	4	24985	0		1	Capana07g001731
GO:0008652	cellular amino acid biosynthetic process	biological_process	1	9	470	251	24985	5	Capana06g000348,Capana05g000331,Novel01923,Capana03g004643,Capana09g001680	4	Capana09g002238,Capana03g004084,Capana00g002896,Capana01g000552
GO:0004857	enzyme inhibitor activity	molecular_function	1	8	470	250	24985	3	Capana01g000367,Capana08g001265,Capana02g002161	5	Capana03g002531,Capana03g001831,Capana00g003007,Capana00g001201,Capana03g000069
GO:0005618	cell wall	cellular_component	1	5	470	112	24985	2	Capana05g000785,Capana02g002161	3	Capana00g003007,Capana03g004113,Capana03g000069
GO:0044260	cellular macromolecule metabolic process	biological_process	1	149	470	7026	24985	64	Capana12g000479,Capana05g000331,Capana06g002757,Capana01g000486,Capana10g000287,Novel01240,Capana05g002474,Capana03g001791,Capana07g001384,Capana00g001159,Capana05g002235,Capana03g002052,Capana08g000857,Capana08g000288,Capana06g002756,Capana02g001679,Capana04g000460,Capana12g001807,Capana01g001469,Capana02g002607,Capana01g001347,Capana08g000117,Novel01996,Capana04g002427,Capana09g000655,Capana09g…	85	Capana03g004113,Capana03g002111,Capana06g002102,Capana12g002300,Capana12g000908,Capana10g002124,Capana00g002533,Capana05g000569,Capana02g002230,Novel00728,Capana01g000650,Capana05g001951,Capana01g002720,Capana03g000310,Capana01g000552,Capana03g000085,Capana04g002305,Novel03237,Capana09g001251,Capana07g002350,Capana03g002082,Capana00g003859,Capana11g000364,Capana11g002083,Capana06g001417,Capana02g…
GO:0009507	chloroplast	cellular_component	1	2	470	26	24985	1	Capana09g002353	1	Capana00g002444
GO:0009536	plastid	cellular_component	1	2	470	26	24985	1	Capana09g002353	1	Capana00g002444
GO:0016053	organic acid biosynthetic process	biological_process	1	12	470	369	24985	6	Capana05g000331,Novel01923,Capana04g002861,Capana09g001680,Capana03g004643,Capana06g000348	6	Capana11g001694,Capana01g003345,Capana00g002896,Capana01g000552,Capana09g002238,Capana03g004084
GO:0046394	carboxylic acid biosynthetic process	biological_process	1	12	470	369	24985	6	Capana04g002861,Novel01923,Capana05g000331,Capana09g001680,Capana03g004643,Capana06g000348	6	Capana01g003345,Capana11g001694,Capana01g000552,Capana00g002896,Capana09g002238,Capana03g004084
GO:0030694	bacterial-type flagellum basal body, rod	cellular_component	1	1	470	5	24985	0		1	Capana07g002105
GO:0051213	dioxygenase activity	molecular_function	1	9	470	270	24985	3	Capana01g001577,Capana07g000961,Capana10g001337	6	Capana00g000507,Capana01g002809,Capana02g002754,Capana05g000709,Novel03230,Novel02627
GO:0004657	proline dehydrogenase activity	molecular_function	1	1	470	4	24985	0		1	Capana00g002896
GO:0006560	proline metabolic process	biological_process	1	1	470	4	24985	0		1	Capana00g002896
GO:0006562	proline catabolic process	biological_process	1	1	470	4	24985	0		1	Capana00g002896
GO:0030855	epithelial cell differentiation	biological_process	1	1	470	4	24985	0		1	Capana06g000852
GO:0060429	epithelium development	biological_process	1	1	470	4	24985	0		1	Capana06g000852
GO:0044264	cellular polysaccharide metabolic process	biological_process	1	13	470	403	24985	5	Capana05g002235,Capana07g001384,Capana01g000276,Capana05g000785,Capana05g000331	8	Capana07g001101,Capana03g004113,Novel03330,Capana00g002533,Capana03g001606,Capana10g000708,Capana06g000284,Capana06g002102
GO:0033692	cellular polysaccharide biosynthetic process	biological_process	1	12	470	362	24985	5	Capana05g000785,Capana05g000331,Capana07g001384,Capana01g000276,Capana05g002235	7	Capana06g000284,Capana06g002102,Capana03g001606,Capana10g000708,Capana07g001101,Capana00g002533,Novel03330
GO:0043234	protein complex	cellular_component	1	51	470	2217	24985	31	Capana02g002385,Capana06g000155,Capana05g002474,Novel01381,Capana02g002650,Capana12g000555,Capana02g001321,Capana08g001648,Capana00g001213,Novel01896,Capana03g000290,Capana10g002492,Capana06g000232,Capana08g001647,Capana06g001274,Capana06g002351,Capana06g001915,Capana03g000180,Capana06g001397,Capana01g000485,Capana02g002193,Capana06g000231,Capana06g001561,Capana10g001795,Capana02g002133,Capana09g…	20	Capana03g003626,Capana11g002083,Capana08g002701,Capana04g002643,Capana10g001333,Capana03g000416,Capana11g002166,Capana02g000402,Capana07g001731,Capana01g002369,Capana02g002754,Capana02g002840,Capana03g001209,Capana00g003879,Capana03g001054,Capana03g000986,Novel03330,Capana12g002922,Capana03g002101,Capana04g001107
GO:0044461	bacterial-type flagellum part	cellular_component	1	2	470	25	24985	1	Capana03g004377	1	Capana07g002105
GO:0004803	transposase activity	molecular_function	1	2	470	23	24985	1	Capana03g001713	1	Novel02627
GO:0000988	protein binding transcription factor activity	molecular_function	1	7	470	198	24985	3	Capana08g000288,Capana09g000655,Capana03g001698	4	Capana06g000919,Capana12g002922,Capana03g001296,Capana04g001107
GO:0006835	dicarboxylic acid transport	biological_process	1	2	470	23	24985	0		2	Capana11g000369,Capana03g000370
GO:0006629	lipid metabolic process	biological_process	1	34	470	1322	24985	18	Capana10g001092,Capana12g002365,Capana01g004227,Capana05g001678,Capana05g000331,Capana10g001362,Capana00g003486,Capana03g004377,Capana06g002960,Novel04452,Novel00675,Capana01g000349,Capana09g000655,Capana03g004643,Capana01g000276,Capana04g002861,Capana12g000737,Capana03g001713	16	Capana03g003736,Capana03g000792,Capana03g000790,Capana00g002533,Capana11g000369,Capana06g002102,Capana02g001405,Capana10g001754,Capana03g001606,Capana06g000284,Capana02g003128,Capana12g002721,Novel03947,Capana10g002476,Capana01g003345,Capana11g001694
GO:0019318	hexose metabolic process	biological_process	1	7	470	190	24985	6	Capana11g002394,Capana06g000333,Capana08g002624,Capana02g000489,Capana05g000331,Capana07g002419	1	Capana11g000040
GO:0004751	ribose-5-phosphate isomerase activity	molecular_function	1	1	470	5	24985	1	Capana11g002394	0
GO:0009052	pentose-phosphate shunt, non-oxidative branch	biological_process	1	1	470	5	24985	1	Capana11g002394	0
GO:0008080	N-acetyltransferase activity	molecular_function	1	4	470	90	24985	0		4	Capana03g003770,Capana03g001296,Capana08g000827,Capana06g000919
GO:0006066	alcohol metabolic process	biological_process	1	3	470	51	24985	1	Capana08g000956	2	Capana01g001061,Capana02g003710
GO:0019773	proteasome core complex, alpha-subunit complex	cellular_component	1	2	470	27	24985	2	Capana01g000367,Capana01g000485	0
GO:0004612	phosphoenolpyruvate carboxykinase (ATP) activity	molecular_function	1	1	470	4	24985	0		1	Capana11g000040
GO:0003854	3-beta-hydroxy-delta5-steroid dehydrogenase activity	molecular_function	1	5	470	117	24985	4	Capana03g001713,Capana05g000331,Capana01g000276,Capana10g001092	1	Capana03g000790
GO:0016229	steroid dehydrogenase activity	molecular_function	1	5	470	117	24985	4	Capana05g000331,Capana03g001713,Capana01g000276,Capana10g001092	1	Capana03g000790
GO:0033764	steroid dehydrogenase activity, acting on the CH-OH group of donors, NAD or NADP as acceptor	molecular_function	1	5	470	117	24985	4	Capana05g000331,Capana03g001713,Capana10g001092,Capana01g000276	1	Capana03g000790
GO:0003856	3-dehydroquinate synthase activity	molecular_function	1	1	470	4	24985	1	Capana03g004643	0
GO:0016746	transferase activity, transferring acyl groups	molecular_function	1	15	470	529	24985	7	Capana04g002861,Novel01923,Capana10g000439,Capana05g001678,Capana08g000956,Capana01g004217,Capana10g000370	8	Capana08g001098,Capana06g001087,Capana03g001296,Capana08g000827,Capana11g000622,Capana06g000919,Capana09g001566,Capana03g003770
GO:0005681	spliceosomal complex	cellular_component	1	2	470	30	24985	1	Capana04g000138	1	Novel03330
GO:0016485	protein processing	biological_process	1	3	470	54	24985	2	Capana12g000555,Novel01381	1	Capana03g002301
GO:0051604	protein maturation	biological_process	1	3	470	54	24985	2	Capana12g000555,Novel01381	1	Capana03g002301
GO:0001871	pattern binding	molecular_function	1	3	470	54	24985	1	Capana06g000333	2	Capana00g003859,Capana00g003858
GO:0030247	polysaccharide binding	molecular_function	1	3	470	54	24985	1	Capana06g000333	2	Capana00g003859,Capana00g003858
GO:0004089	carbonate dehydratase activity	molecular_function	1	1	470	5	24985	1	Capana02g003498	0
GO:1901615	organic hydroxy compound metabolic process	biological_process	1	3	470	52	24985	1	Capana08g000956	2	Capana02g003710,Capana01g001061
GO:0034061	DNA polymerase activity	molecular_function	1	9	470	251	24985	3	Capana08g000857,Novel02864,Novel03902	6	Capana02g002654,Novel03330,Capana02g001926,Capana02g000471,Capana06g000622,Capana03g000416
GO:0044463	cell projection part	cellular_component	1	2	470	27	24985	1	Capana03g004377	1	Capana07g002105
GO:0006006	glucose metabolic process	biological_process	1	6	470	157	24985	5	Capana07g002419,Capana05g000331,Capana02g000489,Capana08g002624,Capana11g002394	1	Capana11g000040
GO:0070008	serine-type exopeptidase activity	molecular_function	1	4	470	90	24985	4	Capana01g003889,Capana05g001865,Capana04g000696,Capana04g000698	0
GO:0000079	regulation of cyclin-dependent protein serine/threonine kinase activity	biological_process	1	1	470	6	24985	1	Capana01g003550	0
GO:0071900	regulation of protein serine/threonine kinase activity	biological_process	1	1	470	6	24985	1	Capana01g003550	0
GO:0015159	polysaccharide transmembrane transporter activity	molecular_function	1	1	470	8	24985	0		1	Capana10g002124
GO:0015774	polysaccharide transport	biological_process	1	1	470	8	24985	0		1	Capana10g002124
GO:0033037	polysaccharide localization	biological_process	1	1	470	8	24985	0		1	Capana10g002124
GO:0048856	anatomical structure development	biological_process	1	5	470	126	24985	1	Capana10g002386	4	Capana08g002701,Capana10g002389,Capana06g000852,Novel03721
GO:0019087	transformation of host cell by virus	biological_process	1	2	470	30	24985	0		2	Capana01g002809,Capana03g001296
GO:0006694	steroid biosynthetic process	biological_process	1	5	470	122	24985	4	Capana10g001092,Capana01g000276,Capana03g001713,Capana05g000331	1	Capana03g000790
GO:0042822	pyridoxal phosphate metabolic process	biological_process	1	1	470	5	24985	1	Capana06g000348	0
GO:0042823	pyridoxal phosphate biosynthetic process	biological_process	1	1	470	5	24985	1	Capana06g000348	0
GO:0000990	core RNA polymerase binding transcription factor activity	molecular_function	1	3	470	57	24985	3	Capana08g000288,Capana03g001698,Capana09g000655	0
GO:0000996	core DNA-dependent RNA polymerase binding promoter specificity activity	molecular_function	1	3	470	57	24985	3	Capana08g000288,Capana09g000655,Capana03g001698	0
GO:0016987	sigma factor activity	molecular_function	1	3	470	57	24985	3	Capana09g000655,Capana03g001698,Capana08g000288	0
GO:0032501	multicellular organismal process	biological_process	1	12	470	400	24985	4	Capana05g002235,Capana12g002105,Capana07g001587,Capana10g002386	8	Capana08g002701,Capana02g000074,Capana02g002117,Capana03g002082,Capana10g002389,Capana04g002643,Capana06g000852,Novel03721
GO:0016051	carbohydrate biosynthetic process	biological_process	1	14	470	462	24985	5	Capana05g002235,Capana07g001384,Capana01g000276,Capana05g000785,Capana05g000331	9	Capana07g001101,Novel03330,Capana00g002533,Capana03g001606,Capana11g000040,Capana10g000708,Capana06g000284,Capana00g003007,Capana06g002102
GO:0042157	lipoprotein metabolic process	biological_process	1	4	470	93	24985	1	Capana02g001754	3	Capana02g001926,Capana03g000416,Novel03947
GO:0005996	monosaccharide metabolic process	biological_process	1	7	470	199	24985	6	Capana02g000489,Capana07g002419,Capana05g000331,Capana08g002624,Capana11g002394,Capana06g000333	1	Capana11g000040
GO:0006050	mannosamine metabolic process	biological_process	1	1	470	6	24985	1	Capana06g000348	0
GO:0006051	N-acetylmannosamine metabolic process	biological_process	1	1	470	6	24985	1	Capana06g000348	0
GO:0047465	N-acylglucosamine-6-phosphate 2-epimerase activity	molecular_function	1	1	470	6	24985	1	Capana06g000348	0
GO:0004478	methionine adenosyltransferase activity	molecular_function	1	1	470	5	24985	0		1	Capana09g002238
GO:0006556	S-adenosylmethionine biosynthetic process	biological_process	1	1	470	5	24985	0		1	Capana09g002238
GO:0046500	S-adenosylmethionine metabolic process	biological_process	1	1	470	5	24985	0		1	Capana09g002238
GO:0004872	receptor activity	molecular_function	1	8	470	238	24985	5	Capana01g001469,Capana00g004921,Novel03073,Capana07g000107,Novel02752	3	Capana02g001926,Capana03g004532,Capana10g000708
GO:0018144	RNA-protein covalent cross-linking	biological_process	1	1	470	5	24985	1	Capana06g001078	0
GO:0008889	glycerophosphodiester phosphodiesterase activity	molecular_function	1	1	470	5	24985	0		1	Capana02g003710
GO:0008839	4-hydroxy-tetrahydrodipicolinate reductase	molecular_function	1	2	470	28	24985	1	Capana05g000331	1	Capana01g000552
GO:0004379	glycylpeptide N-tetradecanoyltransferase activity	molecular_function	1	1	470	5	24985	0		1	Capana06g001087
GO:0019107	myristoyltransferase activity	molecular_function	1	1	470	5	24985	0		1	Capana06g001087
GO:0004013	adenosylhomocysteinase activity	molecular_function	1	1	470	5	24985	0		1	Capana03g004084
GO:0016801	hydrolase activity, acting on ether bonds	molecular_function	1	1	470	5	24985	0		1	Capana03g004084
GO:0016802	trialkylsulfonium hydrolase activity	molecular_function	1	1	470	5	24985	0		1	Capana03g004084
GO:0010207	photosystem II assembly	biological_process	1	1	470	6	24985	1	Capana00g004571	0
GO:0008202	steroid metabolic process	biological_process	1	5	470	126	24985	4	Capana10g001092,Capana01g000276,Capana03g001713,Capana05g000331	1	Capana03g000790
GO:0004540	ribonuclease activity	molecular_function	1	6	470	177	24985	5	Capana07g000080,Capana07g000075,Novel01065,Novel02864,Capana07g000079	1	Novel00197
GO:0020037	heme binding	molecular_function	1	18	470	693	24985	14	Capana01g000319,Capana01g000367,Novel03704,Capana01g000486,Capana02g002452,Capana08g000857,Capana02g002747,Capana02g002632,Capana04g000971,Novel02168,Capana03g004143,Capana12g001779,Capana12g002259,Capana01g000485	4	Novel03792,Capana02g001094,Capana04g001495,Capana07g000429
GO:0043648	dicarboxylic acid metabolic process	biological_process	1	3	470	58	24985	1	Capana05g000331	2	Capana00g002896,Capana01g000552
GO:0006915	apoptotic process	biological_process	1	3	470	59	24985	0		3	Novel03237,Capana07g001731,Capana06g000204
GO:0012501	programmed cell death	biological_process	1	3	470	59	24985	0		3	Capana06g000204,Capana07g001731,Novel03237
GO:0044283	small molecule biosynthetic process	biological_process	1	13	470	442	24985	7	Capana06g000348,Capana05g000331,Capana04g002861,Novel01923,Capana03g004643,Capana09g001680,Capana12g002677	6	Capana09g002238,Capana03g004084,Capana11g001694,Capana01g003345,Capana00g002896,Capana01g000552
GO:0005047	signal recognition particle binding	molecular_function	1	1	470	6	24985	0		1	Capana03g000416
GO:0005785	signal recognition particle receptor complex	cellular_component	1	1	470	6	24985	0		1	Capana03g000416
GO:0000775	chromosome, centromeric region	cellular_component	1	5	470	136	24985	4	Capana09g000655,Capana08g001647,Capana01g001347,Capana08g001648	1	Novel03330
GO:0016628	oxidoreductase activity, acting on the CH-CH group of donors, NAD or NADP as acceptor	molecular_function	1	4	470	90	24985	2	Capana05g000331,Capana09g001680	2	Capana01g000552,Capana03g004084
GO:0004096	catalase activity	molecular_function	1	1	470	7	24985	1	Capana02g002452	0
GO:0046933	proton-transporting ATP synthase activity, rotational mechanism	molecular_function	1	2	470	35	24985	2	Capana02g002193,Capana05g001562	0
GO:0005024	transforming growth factor beta-activated receptor activity	molecular_function	1	1	470	6	24985	1	Capana01g001469	0
GO:0005026	transforming growth factor beta receptor activity, type II	molecular_function	1	1	470	6	24985	1	Capana01g001469	0
GO:0033743	peptide-methionine (R)-S-oxide reductase activity	molecular_function	1	1	470	8	24985	0		1	Capana02g002517
GO:0072686	mitotic spindle	cellular_component	1	3	470	62	24985	2	Capana08g001648,Capana08g001647	1	Novel03330
GO:0031386	protein tag	molecular_function	1	1	470	6	24985	1	Capana02g002607	0
GO:0004425	indole-3-glycerol-phosphate synthase activity	molecular_function	1	1	470	6	24985	1	Capana06g000348	0
GO:0005506	iron ion binding	molecular_function	1	16	470	605	24985	10	Capana12g001779,Capana03g004143,Capana12g002259,Capana01g000485,Capana01g000367,Capana01g000319,Novel03704,Capana01g000486,Capana08g000857,Capana02g002632	6	Novel03792,Capana02g001094,Capana04g001495,Capana01g003345,Capana07g000429,Capana11g001694
GO:0004174	electron-transferring-flavoprotein dehydrogenase activity	molecular_function	1	1	470	6	24985	0		1	Novel03572
GO:0016649	oxidoreductase activity, acting on the CH-NH group of donors, quinone or similar compound as acceptor	molecular_function	1	1	470	6	24985	0		1	Novel03572
GO:0004181	metallocarboxypeptidase activity	molecular_function	1	1	470	7	24985	0		1	Capana04g002643
GO:0008235	metalloexopeptidase activity	molecular_function	1	1	470	7	24985	0		1	Capana04g002643
GO:0005834	heterotrimeric G-protein complex	cellular_component	1	1	470	8	24985	0		1	Capana03g002101
GO:0019897	extrinsic to plasma membrane	cellular_component	1	1	470	8	24985	0		1	Capana03g002101
GO:0031234	extrinsic to internal side of plasma membrane	cellular_component	1	1	470	8	24985	0		1	Capana03g002101
GO:0016701	oxidoreductase activity, acting on single donors with incorporation of molecular oxygen	molecular_function	1	4	470	99	24985	3	Capana06g000348,Capana01g001577,Capana07g000961	1	Novel03230
GO:0019048	modulation by virus of host morphology or physiology	biological_process	1	3	470	67	24985	0		3	Capana03g001831,Capana01g002809,Capana03g001296
GO:0038023	signaling receptor activity	molecular_function	1	7	470	207	24985	4	Novel02752,Capana01g001469,Capana07g000107,Capana00g004921	3	Capana03g004532,Capana10g000708,Capana02g001926
GO:0035737	injection of substance in to other organism	biological_process	1	1	470	6	24985	1	Capana03g004377	0
GO:0035738	envenomation resulting in modification of morphology or physiology of other organism	biological_process	1	1	470	6	24985	1	Capana03g004377	0
GO:0044559	envenomation resulting in modulation of voltage-gated potassium channel activity in other organism	biological_process	1	1	470	6	24985	1	Capana03g004377	0
GO:0044560	envenomation resulting in modulation of ion channel activity in other organism	biological_process	1	1	470	6	24985	1	Capana03g004377	0
GO:0044562	envenomation resulting in negative regulation of voltage-gated potassium channel activity in other organism	biological_process	1	1	470	6	24985	1	Capana03g004377	0
GO:0044564	envenomation resulting in occlusion of the pore of voltage-gated potassium channel in other organism	biological_process	1	1	470	6	24985	1	Capana03g004377	0
GO:0005777	peroxisome	cellular_component	1	2	470	32	24985	1	Capana03g002567	1	Capana03g000955
GO:0042579	microbody	cellular_component	1	2	470	32	24985	1	Capana03g002567	1	Capana03g000955
GO:0045261	proton-transporting ATP synthase complex, catalytic core F(1)	cellular_component	1	2	470	35	24985	1	Capana02g002193	1	Capana02g002840
GO:0008194	UDP-glycosyltransferase activity	molecular_function	1	5	470	129	24985	2	Capana05g002235,Capana07g001384	3	Novel03330,Novel03947,Capana07g001101
GO:0051704	multi-organism process	biological_process	1	24	470	963	24985	10	Novel03305,Capana06g001078,Capana02g001754,Capana03g000290,Capana04g000696,Capana01g003889,Capana07g001587,Capana00g004921,Capana03g004377,Capana10g000370	14	Capana03g002301,Capana08g000991,Capana04g000037,Capana03g002082,Capana03g001831,Capana03g002111,Capana01g002809,Capana11g001836,Capana05g002063,Capana01g000552,Capana03g001296,Capana02g000074,Capana02g002117,Capana00g003808
GO:0015074	DNA integration	biological_process	1	4	470	85	24985	4	Novel02864,Novel02792,Capana00g003675,Novel03902	0
GO:0071554	cell wall organization or biogenesis	biological_process	1	6	470	174	24985	3	Capana00g003322,Capana02g002161,Capana03g004289	3	Capana00g003007,Capana03g000069,Capana00g002884
GO:0044711	single-organism biosynthetic process	biological_process	1	13	470	454	24985	7	Capana06g000348,Capana12g002677,Capana09g001680,Capana03g004643,Novel01923,Capana04g002861,Capana05g000331	6	Capana03g004084,Capana09g002238,Capana01g000552,Capana00g002896,Capana01g003345,Capana11g001694
GO:0004556	alpha-amylase activity	molecular_function	1	1	470	6	24985	0		1	Capana04g000118
GO:0048285	organelle fission	biological_process	1	3	470	67	24985	2	Capana03g002567,Capana04g000138	1	Novel03330
GO:0006554	lysine catabolic process	biological_process	1	1	470	6	24985	1	Capana00g002600	0
GO:0009068	aspartate family amino acid catabolic process	biological_process	1	1	470	6	24985	1	Capana00g002600	0
GO:0019475	L-lysine catabolic process to acetate	biological_process	1	1	470	6	24985	1	Capana00g002600	0
GO:0019477	L-lysine catabolic process	biological_process	1	1	470	6	24985	1	Capana00g002600	0
GO:0046440	L-lysine metabolic process	biological_process	1	1	470	6	24985	1	Capana00g002600	0
GO:0006952	defense response	biological_process	1	8	470	279	24985	5	Novel03073,Novel02752,Novel01697,Capana02g003577,Capana07g000107	3	Capana00g003808,Capana04g000037,Capana01g000552
GO:0009065	glutamine family amino acid catabolic process	biological_process	1	1	470	7	24985	0		1	Capana00g002896
GO:0009085	lysine biosynthetic process	biological_process	1	2	470	32	24985	1	Capana05g000331	1	Capana01g000552
GO:0009089	lysine biosynthetic process via diaminopimelate	biological_process	1	2	470	32	24985	1	Capana05g000331	1	Capana01g000552
GO:0046451	diaminopimelate metabolic process	biological_process	1	2	470	32	24985	1	Capana05g000331	1	Capana01g000552
GO:0008544	epidermis development	biological_process	1	1	470	7	24985	0		1	Capana06g000852
GO:0043588	skin development	biological_process	1	1	470	7	24985	0		1	Capana06g000852
GO:0034637	cellular carbohydrate biosynthetic process	biological_process	1	12	470	401	24985	5	Capana05g002235,Capana01g000276,Capana07g001384,Capana05g000331,Capana05g000785	7	Novel03330,Capana00g002533,Capana07g001101,Capana10g000708,Capana03g001606,Capana06g002102,Capana06g000284
GO:0004888	transmembrane signaling receptor activity	molecular_function	1	5	470	136	24985	4	Capana01g001469,Capana07g000107,Capana00g004921,Novel02752	1	Capana10g000708
GO:0006383	transcription from RNA polymerase III promoter	biological_process	1	1	470	9	24985	1	Novel03567	0
GO:0005623	cell	cellular_component	1	113	470	5525	24985	56	Capana06g001274,Capana03g000290,Capana06g000232,Novel01896,Capana10g002492,Capana09g001986,Capana08g001648,Capana00g001213,Capana04g000138,Capana02g001321,Capana01g001347,Capana02g002385,Capana01g000367,Capana03g003213,Capana09g002353,Capana06g002754,Capana09g000168,Capana02g003508,Capana04g000192,Capana05g000785,Capana09g000655,Capana06g002758,Capana06g001915,Capana01g000485,Capana06g000045,Capa…	57	Capana06g000919,Capana02g000402,Capana02g001926,Capana01g001061,Capana00g003859,Novel01203,Capana03g000416,Capana11g000040,Novel03237,Capana11g002083,Capana02g001490,Capana00g003520,Capana11g000369,Capana12g002922,Novel03330,Capana03g001926,Capana03g000986,Capana07g000898,Capana02g003440,Capana00g002444,Capana02g002840,Capana11g001836,Capana07g002105,Capana06g000204,Capana07g001731,Capana03g00006…
GO:0044464	cell part	cellular_component	1	113	470	5525	24985	56	Capana08g001648,Capana00g001213,Capana03g000290,Novel01896,Capana06g000232,Capana10g002492,Capana06g001274,Capana09g001986,Capana02g002385,Capana01g001347,Capana04g000138,Capana02g001321,Capana05g000785,Capana09g000655,Capana09g002353,Capana03g003213,Capana01g000367,Capana04g000192,Capana02g003508,Capana06g002754,Capana09g000168,Capana06g001915,Capana06g002758,Capana06g001397,Capana06g000045,Capa…	57	Capana03g000416,Novel01203,Novel03237,Capana11g000040,Capana02g000402,Capana02g001926,Capana06g000919,Capana00g003859,Capana01g001061,Capana00g003520,Capana11g000369,Capana11g002083,Capana02g001490,Capana03g001926,Capana07g000898,Capana03g000986,Novel03330,Capana12g002922,Capana07g002105,Capana11g001836,Capana06g000678,Capana06g000644,Capana08g001486,Capana03g000069,Capana06g000204,Capana07g00173…
GO:0044262	cellular carbohydrate metabolic process	biological_process	1	14	470	488	24985	5	Capana05g002235,Capana05g000331,Capana05g000785,Capana01g000276,Capana07g001384	9	Novel03330,Capana00g002533,Capana07g001101,Capana03g004113,Capana06g002102,Capana06g000284,Capana02g003710,Capana10g000708,Capana03g001606
GO:0030312	external encapsulating structure	cellular_component	1	5	470	140	24985	2	Capana05g000785,Capana02g002161	3	Capana03g004113,Capana00g003007,Capana03g000069
GO:1901566	organonitrogen compound biosynthetic process	biological_process	1	22	470	872	24985	12	Capana01g004303,Capana02g002193,Capana05g001562,Capana02g001361,Novel01923,Capana06g000348,Capana06g001078,Capana03g002052,Capana09g001680,Capana12g002677,Capana03g004643,Capana05g000331	10	Capana04g002643,Capana02g002840,Capana01g000552,Capana07g001731,Capana12g002300,Capana03g002111,Capana03g004084,Capana09g002238,Capana00g002896,Capana11g001277
GO:0016829	lyase activity	molecular_function	1	14	470	525	24985	11	Capana06g000348,Capana02g000489,Capana07g000360,Capana07g002419,Capana02g003498,Capana01g004303,Capana12g000479,Capana12g002677,Capana03g004643,Capana08g002624,Capana02g002887	3	Capana01g000175,Capana02g001089,Capana11g000040
GO:0008535	respiratory chain complex IV assembly	biological_process	1	1	470	9	24985	0		1	Capana08g000991
GO:0019751	polyol metabolic process	biological_process	1	2	470	33	24985	0		2	Capana01g001061,Capana02g003710
GO:0004871	signal transducer activity	molecular_function	1	11	470	388	24985	4	Capana00g004921,Capana01g001469,Novel02752,Capana07g000107	7	Capana03g004532,Capana04g002643,Capana02g003433,Capana03g002101,Capana02g001926,Capana01g000552,Capana10g000708
GO:0060089	molecular transducer activity	molecular_function	1	11	470	388	24985	4	Capana01g001469,Capana00g004921,Capana07g000107,Novel02752	7	Capana02g001926,Capana03g002101,Capana03g004532,Capana02g003433,Capana04g002643,Capana10g000708,Capana01g000552
GO:0006672	ceramide metabolic process	biological_process	1	1	470	8	24985	0		1	Capana11g000369
GO:0018143	nucleic acid-protein covalent cross-linking	biological_process	1	1	470	7	24985	1	Capana06g001078	0
GO:2001070	starch binding	molecular_function	1	1	470	8	24985	1	Capana06g000333	0
GO:0009856	pollination	biological_process	1	4	470	92	24985	1	Capana07g001587	3	Capana02g002117,Capana02g000074,Capana03g002082
GO:0009875	pollen-pistil interaction	biological_process	1	4	470	92	24985	1	Capana07g001587	3	Capana03g002082,Capana02g002117,Capana02g000074
GO:0048544	recognition of pollen	biological_process	1	4	470	92	24985	1	Capana07g001587	3	Capana03g002082,Capana02g000074,Capana02g002117
GO:0019207	kinase regulator activity	molecular_function	1	2	470	37	24985	1	Capana01g000367	1	Capana00g001201
GO:0019887	protein kinase regulator activity	molecular_function	1	2	470	37	24985	1	Capana01g000367	1	Capana00g001201
GO:0044248	cellular catabolic process	biological_process	1	19	470	767	24985	10	Capana05g001765,Capana06g001561,Capana02g002219,Capana08g002286,Capana01g000485,Capana12g002105,Capana12g000704,Capana01g000367,Capana00g002600,Capana12g000479	9	Capana02g002840,Capana10g001333,Capana00g002884,Capana00g002896,Novel03237,Capana11g002264,Capana11g002166,Capana03g000416,Capana00g001823
GO:0005576	extracellular region	cellular_component	1	21	470	876	24985	7	Capana10g000370,Capana04g000698,Novel03567,Capana03g004058,Capana01g000367,Capana03g000290,Capana02g001754	14	Capana01g000875,Capana04g002643,Capana00g003808,Novel03136,Capana03g004482,Capana10g002124,Capana05g002063,Capana02g003004,Capana03g000955,Capana03g002675,Capana03g004113,Capana02g001926,Capana08g000991,Capana03g000416
GO:0046906	tetrapyrrole binding	molecular_function	1	18	470	727	24985	14	Capana03g004143,Capana12g001779,Novel02168,Capana12g002259,Capana01g000485,Capana04g000971,Capana02g002747,Capana02g002632,Capana01g000486,Capana02g002452,Novel03704,Capana01g000319,Capana01g000367,Capana08g000857	4	Capana07g000429,Novel03792,Capana04g001495,Capana02g001094
GO:0043549	regulation of kinase activity	biological_process	1	1	470	9	24985	1	Capana01g003550	0
GO:0045859	regulation of protein kinase activity	biological_process	1	1	470	9	24985	1	Capana01g003550	0
GO:0031555	transcriptional attenuation	biological_process	1	1	470	8	24985	0		1	Novel01717
GO:0031556	transcriptional attenuation by ribosome	biological_process	1	1	470	8	24985	0		1	Novel01717
GO:0004372	glycine hydroxymethyltransferase activity	molecular_function	1	1	470	7	24985	1	Capana02g002887	0
GO:0016702	oxidoreductase activity, acting on single donors with incorporation of molecular oxygen, incorporation of two atoms of oxygen	molecular_function	1	3	470	71	24985	2	Capana01g001577,Capana07g000961	1	Novel03230
GO:0006007	glucose catabolic process	biological_process	1	5	470	141	24985	5	Capana02g000489,Capana07g002419,Capana05g000331,Capana08g002624,Capana11g002394	0
GO:0019320	hexose catabolic process	biological_process	1	5	470	141	24985	5	Capana11g002394,Capana08g002624,Capana02g000489,Capana05g000331,Capana07g002419	0
GO:0016559	peroxisome fission	biological_process	1	1	470	9	24985	1	Capana03g002567	0
GO:0003688	DNA replication origin binding	molecular_function	1	1	470	8	24985	1	Capana05g001678	0
GO:0050664	oxidoreductase activity, acting on NAD(P)H, oxygen as acceptor	molecular_function	1	1	470	7	24985	0		1	Capana03g000595
GO:0071822	protein complex subunit organization	biological_process	1	8	470	277	24985	4	Capana08g001648,Capana00g004571,Capana08g001647,Capana01g004227	4	Capana08g000991,Novel01717,Capana04g002643,Capana10g001333
GO:0046365	monosaccharide catabolic process	biological_process	1	5	470	142	24985	5	Capana07g002419,Capana05g000331,Capana02g000489,Capana08g002624,Capana11g002394	0
GO:0016788	hydrolase activity, acting on ester bonds	molecular_function	1	27	470	1146	24985	16	Capana07g000080,Novel01065,Capana04g001331,Novel04452,Capana02g002161,Capana07g000079,Capana10g001330,Capana05g002020,Capana12g000704,Capana01g000195,Capana07g000360,Capana07g000075,Capana10g001362,Novel02864,Capana09g000655,Capana05g001678	11	Capana03g000792,Capana02g003710,Capana00g003007,Capana03g000069,Capana01g004480,Novel00197,Capana03g002531,Capana03g003731,Capana10g001754,Novel01664,Capana11g002264
GO:0042545	cell wall modification	biological_process	1	3	470	67	24985	1	Capana02g002161	2	Capana00g003007,Capana03g000069
GO:0042451	purine nucleoside biosynthetic process	biological_process	1	6	470	197	24985	2	Capana05g001562,Capana02g002193	4	Capana02g002840,Capana04g002643,Capana11g001277,Capana09g002238
GO:0046129	purine ribonucleoside biosynthetic process	biological_process	1	6	470	197	24985	2	Capana05g001562,Capana02g002193	4	Capana11g001277,Capana09g002238,Capana04g002643,Capana02g002840
GO:0000778	condensed nuclear chromosome kinetochore	cellular_component	1	3	470	71	24985	2	Capana08g001648,Capana08g001647	1	Novel03330
GO:0000780	condensed nuclear chromosome, centromeric region	cellular_component	1	3	470	71	24985	2	Capana08g001647,Capana08g001648	1	Novel03330
GO:0000940	condensed chromosome outer kinetochore	cellular_component	1	3	470	71	24985	2	Capana08g001647,Capana08g001648	1	Novel03330
GO:0000942	condensed nuclear chromosome outer kinetochore	cellular_component	1	3	470	71	24985	2	Capana08g001648,Capana08g001647	1	Novel03330
GO:0042729	DASH complex	cellular_component	1	3	470	71	24985	2	Capana08g001648,Capana08g001647	1	Novel03330
GO:0005856	cytoskeleton	cellular_component	1	8	470	268	24985	5	Capana08g001648,Novel01896,Capana07g002241,Capana01g004227,Capana08g001647	3	Capana03g001054,Capana06g000852,Novel03330
GO:0042440	pigment metabolic process	biological_process	1	10	470	337	24985	6	Capana09g001680,Capana02g001361,Capana03g002052,Capana01g000349,Capana12g000704,Capana06g001078	4	Capana11g002264,Capana12g002300,Capana03g004084,Capana03g002111
GO:0008289	lipid binding	molecular_function	1	6	470	186	24985	3	Capana02g001754,Capana08g001265,Capana01g000485	3	Capana03g000416,Capana02g001926,Capana03g002675
GO:0008374	O-acyltransferase activity	molecular_function	1	3	470	69	24985	2	Capana08g000956,Capana05g001678	1	Capana08g001098
GO:0071944	cell periphery	cellular_component	1	11	470	395	24985	4	Capana01g004227,Capana09g001986,Capana05g000785,Capana02g002161	7	Capana03g002101,Capana03g004113,Capana05g001701,Capana00g003007,Capana03g000370,Capana11g000369,Capana03g000069
GO:0006072	glycerol-3-phosphate metabolic process	biological_process	1	2	470	35	24985	1	Capana01g004227	1	Capana01g000552
GO:0046168	glycerol-3-phosphate catabolic process	biological_process	1	2	470	35	24985	1	Capana01g004227	1	Capana01g000552
GO:0008037	cell recognition	biological_process	1	4	470	96	24985	1	Capana07g001587	3	Capana03g002082,Capana02g000074,Capana02g002117
GO:0008107	galactoside 2-alpha-L-fucosyltransferase activity	molecular_function	1	1	470	9	24985	1	Capana03g004289	0
GO:0031127	alpha-(1,2)-fucosyltransferase activity	molecular_function	1	1	470	9	24985	1	Capana03g004289	0
GO:0044255	cellular lipid metabolic process	biological_process	1	22	470	859	24985	11	Capana04g002861,Capana12g000737,Capana05g001678,Capana01g000276,Capana01g004227,Capana01g000349,Capana12g002365,Novel00675,Capana03g004377,Capana06g002960,Capana00g003486	11	Capana01g003345,Capana11g001694,Capana12g002721,Novel03947,Capana02g001405,Capana06g000284,Capana06g002102,Capana11g000369,Capana03g001606,Capana00g002533,Capana03g003736
GO:0009274	peptidoglycan-based cell wall	cellular_component	1	1	470	9	24985	1	Capana05g000785	0
GO:0009276	Gram-negative-bacterium-type cell wall	cellular_component	1	1	470	9	24985	1	Capana05g000785	0
GO:0004784	superoxide dismutase activity	molecular_function	1	1	470	10	24985	0		1	Capana03g002054
GO:0016721	oxidoreductase activity, acting on superoxide radicals as acceptor	molecular_function	1	1	470	10	24985	0		1	Capana03g002054
GO:0000150	recombinase activity	molecular_function	1	1	470	9	24985	0		1	Capana02g002654
GO:0006113	fermentation	biological_process	1	1	470	8	24985	1	Capana00g002600	0
GO:0019665	anaerobic amino acid catabolic process	biological_process	1	1	470	8	24985	1	Capana00g002600	0
GO:0006778	porphyrin-containing compound metabolic process	biological_process	1	9	470	299	24985	5	Capana12g000704,Capana03g002052,Capana06g001078,Capana02g001361,Capana09g001680	4	Capana03g002111,Capana03g004084,Capana12g002300,Capana11g002264
GO:0051338	regulation of transferase activity	biological_process	1	1	470	10	24985	1	Capana01g003550	0
GO:0009066	aspartate family amino acid metabolic process	biological_process	1	3	470	68	24985	2	Capana00g002600,Capana05g000331	1	Capana01g000552
GO:0006096	glycolysis	biological_process	1	3	470	71	24985	3	Capana02g000489,Capana07g002419,Capana08g002624	0
GO:0000777	condensed chromosome kinetochore	cellular_component	1	3	470	74	24985	2	Capana08g001647,Capana08g001648	1	Novel03330
GO:0000779	condensed chromosome, centromeric region	cellular_component	1	3	470	74	24985	2	Capana08g001647,Capana08g001648	1	Novel03330
GO:0005244	voltage-gated ion channel activity	molecular_function	1	2	470	39	24985	2	Capana06g000782,Capana09g000221	0
GO:0022832	voltage-gated channel activity	molecular_function	1	2	470	39	24985	2	Capana06g000782,Capana09g000221	0
GO:0008238	exopeptidase activity	molecular_function	1	5	470	152	24985	4	Capana04g000696,Capana04g000698,Capana01g003889,Capana05g001865	1	Capana04g002643
GO:0030682	evasion or tolerance of host defense response	biological_process	1	1	470	10	24985	0		1	Capana01g000552
GO:0051807	evasion or tolerance of defense response of other organism involved in symbiotic interaction	biological_process	1	1	470	10	24985	0		1	Capana01g000552
GO:0016705	oxidoreductase activity, acting on paired donors, with incorporation or reduction of molecular oxygen	molecular_function	1	20	470	819	24985	12	Capana10g001337,Capana02g002632,Capana08g000857,Novel03704,Capana01g000486,Capana01g000349,Capana01g000367,Capana01g000319,Capana12g002259,Capana01g000485,Capana12g001779,Capana03g004143	8	Capana04g001495,Capana01g002809,Capana02g001094,Capana05g000709,Novel03792,Capana00g000507,Novel02627,Capana02g002754
GO:0005839	proteasome core complex	cellular_component	1	2	470	44	24985	2	Capana01g000367,Capana01g000485	0
GO:0015994	chlorophyll metabolic process	biological_process	1	7	470	223	24985	4	Capana06g001078,Capana02g001361,Capana12g000704,Capana03g002052	3	Capana12g002300,Capana11g002264,Capana03g002111
GO:0044706	multi-multicellular organism process	biological_process	1	4	470	101	24985	1	Capana07g001587	3	Capana02g000074,Capana02g002117,Capana03g002082
GO:0006313	transposition, DNA-mediated	biological_process	1	2	470	37	24985	1	Capana03g001713	1	Novel02627
GO:0032196	transposition	biological_process	1	2	470	37	24985	1	Capana03g001713	1	Novel02627
GO:0005789	endoplasmic reticulum membrane	cellular_component	1	4	470	113	24985	2	Novel01381,Capana12g000555	2	Capana03g000416,Capana03g003626
GO:0042175	nuclear outer membrane-endoplasmic reticulum membrane network	cellular_component	1	4	470	113	24985	2	Capana12g000555,Novel01381	2	Capana03g003626,Capana03g000416
GO:0030599	pectinesterase activity	molecular_function	1	4	470	124	24985	1	Capana02g002161	3	Capana03g002531,Capana03g000069,Capana00g003007
GO:0045735	nutrient reservoir activity	molecular_function	1	3	470	83	24985	2	Capana08g001915,Capana07g000961	1	Capana11g000534
GO:0005791	rough endoplasmic reticulum	cellular_component	1	1	470	10	24985	0		1	Capana03g000416
GO:0030867	rough endoplasmic reticulum membrane	cellular_component	1	1	470	10	24985	0		1	Capana03g000416
GO:0071555	cell wall organization	biological_process	1	4	470	111	24985	2	Capana02g002161,Capana00g003322	2	Capana03g000069,Capana00g003007
GO:0009898	internal side of plasma membrane	cellular_component	1	1	470	12	24985	0		1	Capana03g002101
GO:0016052	carbohydrate catabolic process	biological_process	1	6	470	193	24985	6	Capana08g002624,Capana11g002394,Capana07g002419,Capana05g000331,Capana02g000489,Capana01g000793	0
GO:0007186	G-protein coupled receptor signaling pathway	biological_process	1	5	470	157	24985	2	Capana07g000107,Novel02752	3	Capana03g002101,Capana02g003433,Capana02g002754
GO:0044003	modification by symbiont of host morphology or physiology	biological_process	1	3	470	80	24985	0		3	Capana03g001831,Capana01g002809,Capana03g001296
GO:0016881	acid-amino acid ligase activity	molecular_function	1	12	470	476	24985	4	Capana09g001740,Capana06g002351,Capana02g002607,Capana10g001795	8	Capana11g002083,Capana01g002369,Capana12g002922,Capana03g002101,Capana00g003879,Capana11g002166,Capana03g000986,Capana03g001209
GO:0004842	ubiquitin-protein ligase activity	molecular_function	1	10	470	374	24985	3	Capana10g001795,Capana06g002351,Capana09g001740	7	Capana03g001209,Capana03g000986,Capana11g002166,Capana00g003879,Capana01g002369,Capana12g002922,Capana11g002083
GO:0019787	small conjugating protein ligase activity	molecular_function	1	10	470	374	24985	3	Capana09g001740,Capana06g002351,Capana10g001795	7	Capana11g002083,Capana12g002922,Capana01g002369,Capana03g001209,Capana00g003879,Capana03g000986,Capana11g002166
GO:0001932	regulation of protein phosphorylation	biological_process	1	1	470	11	24985	1	Capana01g003550	0
GO:0031399	regulation of protein modification process	biological_process	1	1	470	11	24985	1	Capana01g003550	0
GO:0044767	single-organism developmental process	biological_process	1	4	470	114	24985	1	Capana10g002386	3	Novel03721,Capana10g002389,Capana08g002701
GO:0044413	avoidance of host defenses	biological_process	1	1	470	11	24985	0		1	Capana01g000552
GO:0044415	evasion or tolerance of host defenses	biological_process	1	1	470	11	24985	0		1	Capana01g000552
GO:0051832	avoidance of defenses of other organism involved in symbiotic interaction	biological_process	1	1	470	11	24985	0		1	Capana01g000552
GO:0051834	evasion or tolerance of defenses of other organism involved in symbiotic interaction	biological_process	1	1	470	11	24985	0		1	Capana01g000552
GO:0052173	response to defenses of other organism involved in symbiotic interaction	biological_process	1	1	470	11	24985	0		1	Capana01g000552
GO:0052200	response to host defenses	biological_process	1	1	470	11	24985	0		1	Capana01g000552
GO:0075136	response to host	biological_process	1	1	470	11	24985	0		1	Capana01g000552
GO:0044430	cytoskeletal part	cellular_component	1	7	470	237	24985	5	Capana01g004227,Capana08g001647,Novel01896,Capana07g002241,Capana08g001648	2	Novel03330,Capana03g001054
GO:0005960	glycine cleavage complex	cellular_component	1	1	470	11	24985	1	Capana06g001561	0
GO:0008219	cell death	biological_process	1	3	470	77	24985	0		3	Novel03237,Capana06g000204,Capana07g001731
GO:0016265	death	biological_process	1	3	470	77	24985	0		3	Capana06g000204,Capana07g001731,Novel03237
GO:0004519	endonuclease activity	molecular_function	1	6	470	209	24985	5	Capana07g000079,Novel02864,Novel01065,Capana07g000075,Capana07g000080	1	Novel00197
GO:0051817	modification of morphology or physiology of other organism involved in symbiotic interaction	biological_process	1	3	470	81	24985	0		3	Capana03g001831,Capana01g002809,Capana03g001296
GO:0051701	interaction with host	biological_process	1	5	470	161	24985	0		5	Capana03g001296,Capana11g001836,Capana01g002809,Capana01g000552,Capana03g001831
GO:0004064	arylesterase activity	molecular_function	1	1	470	11	24985	1	Capana07g000360	0
GO:0032957	inositol trisphosphate metabolic process	biological_process	1	1	470	11	24985	0		1	Capana01g001061
GO:0043647	inositol phosphate metabolic process	biological_process	1	1	470	11	24985	0		1	Capana01g001061
GO:0047325	inositol tetrakisphosphate 1-kinase activity	molecular_function	1	1	470	11	24985	0		1	Capana01g001061
GO:0051765	inositol tetrakisphosphate kinase activity	molecular_function	1	1	470	11	24985	0		1	Capana01g001061
GO:0052725	inositol-1,3,4-trisphosphate 6-kinase activity	molecular_function	1	1	470	11	24985	0		1	Capana01g001061
GO:0052726	inositol-1,3,4-trisphosphate 5-kinase activity	molecular_function	1	1	470	11	24985	0		1	Capana01g001061
GO:0052646	alditol phosphate metabolic process	biological_process	1	2	470	40	24985	1	Capana01g004227	1	Capana01g000552
GO:0051287	NAD binding	molecular_function	1	5	470	156	24985	3	Capana01g004227,Capana01g000276,Capana08g002743	2	Capana03g000790,Capana01g000552
GO:0019900	kinase binding	molecular_function	1	1	470	12	24985	1	Capana01g003550	0
GO:0019901	protein kinase binding	molecular_function	1	1	470	12	24985	1	Capana01g003550	0
GO:0050662	coenzyme binding	molecular_function	1	16	470	632	24985	12	Capana01g000276,Capana09g001680,Capana03g001713,Capana05g000331,Capana06g002690,Capana01g000349,Capana01g004227,Capana06g000348,Capana06g002518,Capana01g002020,Capana08g002743,Capana10g001092	4	Capana03g003630,Capana01g000552,Capana00g003808,Capana03g000790
GO:0009163	nucleoside biosynthetic process	biological_process	1	6	470	212	24985	2	Capana02g002193,Capana05g001562	4	Capana04g002643,Capana02g002840,Capana09g002238,Capana11g001277
GO:0042455	ribonucleoside biosynthetic process	biological_process	1	6	470	212	24985	2	Capana05g001562,Capana02g002193	4	Capana02g002840,Capana04g002643,Capana11g001277,Capana09g002238
GO:1901659	glycosyl compound biosynthetic process	biological_process	1	6	470	212	24985	2	Capana05g001562,Capana02g002193	4	Capana04g002643,Capana02g002840,Capana11g001277,Capana09g002238
GO:0006777	Mo-molybdopterin cofactor biosynthetic process	biological_process	1	1	470	12	24985	0		1	Capana07g001731
GO:0019720	Mo-molybdopterin cofactor metabolic process	biological_process	1	1	470	12	24985	0		1	Capana07g001731
GO:0017176	phosphatidylinositol N-acetylglucosaminyltransferase activity	molecular_function	1	1	470	11	24985	0		1	Novel03947
GO:0044703	multi-organism reproductive process	biological_process	1	4	470	107	24985	1	Capana07g001587	3	Capana03g002082,Capana02g002117,Capana02g000074
GO:0016627	oxidoreductase activity, acting on the CH-CH group of donors	molecular_function	1	5	470	153	24985	3	Capana09g001680,Capana06g000348,Capana05g000331	2	Capana01g000552,Capana03g004084
GO:0016706	oxidoreductase activity, acting on paired donors, with incorporation or reduction of molecular oxygen, 2-oxoglutarate as one donor, and incorporation of one atom each of oxygen into both donors	molecular_function	1	6	470	204	24985	1	Capana10g001337	5	Capana00g000507,Novel02627,Capana05g000709,Capana02g002754,Capana01g002809
GO:0035821	modification of morphology or physiology of other organism	biological_process	1	3	470	85	24985	0		3	Capana01g002809,Capana03g001831,Capana03g001296
GO:0008250	oligosaccharyltransferase complex	cellular_component	1	1	470	11	24985	0		1	Capana03g003626
GO:0032502	developmental process	biological_process	1	7	470	248	24985	3	Capana05g002235,Capana10g002386,Capana12g002105	4	Capana10g002389,Novel03721,Capana06g000852,Capana08g002701
GO:0045229	external encapsulating structure organization	biological_process	1	4	470	117	24985	2	Capana02g002161,Capana00g003322	2	Capana03g000069,Capana00g003007
GO:0007017	microtubule-based process	biological_process	1	6	470	204	24985	4	Capana08g001647,Novel01896,Capana08g001648,Capana07g002241	2	Novel03330,Capana03g001054
GO:0005819	spindle	cellular_component	1	3	470	81	24985	2	Capana08g001647,Capana08g001648	1	Novel03330
GO:0004553	hydrolase activity, hydrolyzing O-glycosyl compounds	molecular_function	1	15	470	603	24985	7	Capana03g000180,Capana02g002650,Capana03g002552,Capana07g001476,Capana01g000793,Capana01g000166,Capana09g000168	8	Capana00g003397,Capana00g002884,Capana01g000552,Capana04g000118,Capana03g000069,Capana00g003007,Capana02g002754,Capana03g004113
GO:0006200	ATP catabolic process	biological_process	1	1	470	11	24985	0		1	Capana02g002840
GO:0006260	DNA replication	biological_process	1	13	470	512	24985	6	Novel03902,Capana05g001678,Novel02864,Novel01996,Capana08g000857,Capana10g000287	7	Capana03g000416,Capana11g000040,Capana06g000204,Capana02g000471,Capana02g001926,Novel03330,Capana02g002654
GO:0006730	one-carbon metabolic process	biological_process	1	1	470	11	24985	0		1	Capana03g004084
GO:0019321	pentose metabolic process	biological_process	1	1	470	12	24985	1	Capana11g002394	0
GO:0006779	porphyrin-containing compound biosynthetic process	biological_process	1	7	470	234	24985	4	Capana09g001680,Capana03g002052,Capana02g001361,Capana06g001078	3	Capana03g004084,Capana03g002111,Capana12g002300
GO:0006801	superoxide metabolic process	biological_process	1	1	470	14	24985	0		1	Capana03g002054
GO:0072593	reactive oxygen species metabolic process	biological_process	1	1	470	14	24985	0		1	Capana03g002054
GO:0003968	RNA-directed RNA polymerase activity	molecular_function	1	3	470	83	24985	3	Capana06g001078,Capana12g000169,Capana04g000696	0
GO:0046148	pigment biosynthetic process	biological_process	1	8	470	277	24985	5	Capana02g001361,Capana09g001680,Capana06g001078,Capana03g002052,Capana01g000349	3	Capana12g002300,Capana03g004084,Capana03g002111
GO:0072522	purine-containing compound biosynthetic process	biological_process	1	6	470	220	24985	2	Capana02g002193,Capana05g001562	4	Capana09g002238,Capana11g001277,Capana02g002840,Capana04g002643
GO:0045892	negative regulation of transcription, DNA-dependent	biological_process	1	2	470	46	24985	1	Novel03567	1	Capana02g003440
GO:0051253	negative regulation of RNA metabolic process	biological_process	1	2	470	46	24985	1	Novel03567	1	Capana02g003440
GO:0004579	dolichyl-diphosphooligosaccharide-protein glycotransferase activity	molecular_function	1	1	470	13	24985	0		1	Capana03g003626
GO:0046434	organophosphate catabolic process	biological_process	1	5	470	161	24985	1	Capana01g004227	4	Capana02g002840,Capana01g000552,Capana10g001333,Capana03g000416
GO:0000921	septin ring assembly	biological_process	1	1	470	12	24985	1	Capana01g004227	0
GO:0005940	septin ring	cellular_component	1	1	470	12	24985	1	Capana01g004227	0
GO:0031106	septin ring organization	biological_process	1	1	470	12	24985	1	Capana01g004227	0
GO:0032156	septin cytoskeleton	cellular_component	1	1	470	12	24985	1	Capana01g004227	0
GO:0032185	septin cytoskeleton organization	biological_process	1	1	470	12	24985	1	Capana01g004227	0
GO:0016851	magnesium chelatase activity	molecular_function	1	5	470	153	24985	3	Capana06g001078,Capana02g001361,Capana03g002052	2	Capana03g002111,Capana12g002300
GO:0051002	ligase activity, forming nitrogen-metal bonds	molecular_function	1	5	470	153	24985	3	Capana02g001361,Capana06g001078,Capana03g002052	2	Capana03g002111,Capana12g002300
GO:0051003	ligase activity, forming nitrogen-metal bonds, forming coordination complexes	molecular_function	1	5	470	153	24985	3	Capana06g001078,Capana02g001361,Capana03g002052	2	Capana12g002300,Capana03g002111
GO:0006551	leucine metabolic process	biological_process	1	1	470	13	24985	1	Novel01923	0
GO:0009098	leucine biosynthetic process	biological_process	1	1	470	13	24985	1	Novel01923	0
GO:0042325	regulation of phosphorylation	biological_process	1	1	470	13	24985	1	Capana01g003550	0
GO:0004014	adenosylmethionine decarboxylase activity	molecular_function	1	1	470	12	24985	1	Capana01g004303	0
GO:0006597	spermine biosynthetic process	biological_process	1	1	470	12	24985	1	Capana01g004303	0
GO:0008215	spermine metabolic process	biological_process	1	1	470	12	24985	1	Capana01g004303	0
GO:0008216	spermidine metabolic process	biological_process	1	1	470	12	24985	1	Capana01g004303	0
GO:0008295	spermidine biosynthetic process	biological_process	1	1	470	12	24985	1	Capana01g004303	0
GO:0004176	ATP-dependent peptidase activity	molecular_function	1	1	470	12	24985	1	Capana00g004571	0
GO:0031554	regulation of DNA-dependent transcription, termination	biological_process	1	1	470	12	24985	0		1	Novel01717
GO:0006518	peptide metabolic process	biological_process	1	2	470	46	24985	2	Capana12g000555,Novel01381	0
GO:0043170	macromolecule metabolic process	biological_process	1	167	470	8373	24985	77	Novel01381,Capana12g000555,Capana10g001389,Capana01g003550,Novel02792,Capana09g000221,Capana06g001078,Capana03g002053,Capana08g000116,Capana06g002690,Capana03g001698,Capana12g002105,Capana07g001587,Capana12g000873,Capana00g004571,Capana06g000348,Capana00g003977,Capana12g001826,Capana12g000207,Capana05g001562,Capana10g001837,Capana05g001678,Capana00g003675,Novel01896,Capana02g001361,Capana01g00048…	90	Capana01g000662,Capana08g002701,Capana05g001701,Capana03g001296,Capana02g002117,Capana07g001714,Capana06g001506,Capana03g000473,Novel01664,Capana11g002166,Capana03g000802,Capana03g002675,Capana01g000046,Capana03g001017,Capana06g000284,Capana03g001606,Capana07g001101,Capana12g000878,Capana07g001968,Capana00g001823,Capana03g002101,Capana00g003399,Capana04g001107,Capana07g002219,Capana01g004472,Nove…
GO:0006083	acetate metabolic process	biological_process	1	1	470	11	24985	1	Capana00g002600	0
GO:0047800	cysteamine dioxygenase activity	molecular_function	1	1	470	15	24985	0		1	Novel03230
GO:0006665	sphingolipid metabolic process	biological_process	1	1	470	13	24985	0		1	Capana11g000369
GO:0008083	growth factor activity	molecular_function	1	2	470	48	24985	1	Novel03567	1	Novel03136
GO:0006563	L-serine metabolic process	biological_process	1	1	470	12	24985	1	Capana02g002887	0
GO:0006071	glycerol metabolic process	biological_process	1	1	470	12	24985	0		1	Capana02g003710
GO:0019400	alditol metabolic process	biological_process	1	1	470	12	24985	0		1	Capana02g003710
GO:0000275	mitochondrial proton-transporting ATP synthase complex, catalytic core F(1)	cellular_component	1	1	470	13	24985	0		1	Capana02g002840
GO:0048610	cellular process involved in reproduction	biological_process	1	6	470	204	24985	1	Capana07g001587	5	Capana02g002117,Capana02g000074,Capana08g000991,Capana03g002301,Capana03g002082
GO:0005811	lipid particle	cellular_component	1	1	470	17	24985	0		1	Capana01g000678
GO:0012511	monolayer-surrounded lipid storage body	cellular_component	1	1	470	17	24985	0		1	Capana01g000678
GO:0004861	cyclin-dependent protein serine/threonine kinase inhibitor activity	molecular_function	1	1	470	14	24985	0		1	Capana00g001201
GO:0000794	condensed nuclear chromosome	cellular_component	1	3	470	88	24985	2	Capana08g001647,Capana08g001648	1	Novel03330
GO:0048513	organ development	biological_process	1	1	470	13	24985	0		1	Capana06g000852
GO:0048037	cofactor binding	molecular_function	1	20	470	837	24985	14	Capana02g002887,Capana01g002020,Capana06g002518,Capana10g001092,Capana08g002743,Capana09g001680,Capana01g000276,Capana03g001713,Capana12g000479,Capana05g000331,Capana06g002690,Capana01g004227,Capana06g000348,Capana01g000349	6	Capana01g000552,Capana00g003808,Capana03g000790,Capana03g003630,Capana03g004084,Capana01g000175
GO:0022402	cell cycle process	biological_process	1	6	470	219	24985	3	Capana08g001648,Capana08g001647,Capana04g000138	3	Capana00g001201,Capana03g002675,Novel03330
GO:0015937	coenzyme A biosynthetic process	biological_process	1	1	470	14	24985	0		1	Capana11g001277
GO:0033866	nucleoside bisphosphate biosynthetic process	biological_process	1	1	470	14	24985	0		1	Capana11g001277
GO:0034030	ribonucleoside bisphosphate biosynthetic process	biological_process	1	1	470	14	24985	0		1	Capana11g001277
GO:0034033	purine nucleoside bisphosphate biosynthetic process	biological_process	1	1	470	14	24985	0		1	Capana11g001277
GO:0042995	cell projection	cellular_component	1	3	470	87	24985	1	Capana03g004377	2	Capana11g001836,Capana07g002105
GO:0044724	single-organism carbohydrate catabolic process	biological_process	1	5	470	168	24985	5	Capana07g002419,Capana05g000331,Capana02g000489,Capana08g002624,Capana11g002394	0
GO:0005179	hormone activity	molecular_function	1	3	470	89	24985	1	Capana04g000698	2	Capana03g004482,Capana01g000875
GO:0009405	pathogenesis	biological_process	1	6	470	217	24985	5	Capana10g000370,Novel03305,Capana03g000290,Capana02g001754,Capana00g004921	1	Capana05g002063
GO:0000502	proteasome complex	cellular_component	1	2	470	54	24985	2	Capana01g000485,Capana01g000367	0
GO:0007218	neuropeptide signaling pathway	biological_process	1	1	470	14	24985	0		1	Capana02g002754
GO:0005249	voltage-gated potassium channel activity	molecular_function	1	1	470	14	24985	1	Capana09g000221	0
GO:0003993	acid phosphatase activity	molecular_function	1	1	470	15	24985	1	Capana01g000195	0
GO:0016874	ligase activity	molecular_function	1	21	470	920	24985	8	Capana09g001740,Capana02g001361,Capana06g002351,Capana06g002690,Capana03g002052,Capana02g002607,Capana06g001078,Capana10g001795	13	Capana11g002083,Capana01g002369,Capana06g001087,Capana12g002300,Capana03g002111,Capana12g002922,Capana03g002101,Capana00g003879,Capana07g000898,Capana11g002166,Capana06g000852,Capana03g000986,Capana03g001209
GO:0044432	endoplasmic reticulum part	cellular_component	1	4	470	130	24985	2	Novel01381,Capana12g000555	2	Capana03g003626,Capana03g000416
GO:0006595	polyamine metabolic process	biological_process	1	1	470	14	24985	1	Capana01g004303	0
GO:0006596	polyamine biosynthetic process	biological_process	1	1	470	14	24985	1	Capana01g004303	0
GO:0042278	purine nucleoside metabolic process	biological_process	1	10	470	406	24985	2	Capana02g002193,Capana05g001562	8	Capana12g002300,Capana03g000416,Capana11g001277,Capana09g002238,Capana10g001333,Capana03g002111,Capana02g002840,Capana04g002643
GO:0046128	purine ribonucleoside metabolic process	biological_process	1	10	470	406	24985	2	Capana05g001562,Capana02g002193	8	Capana09g002238,Capana03g002111,Capana04g002643,Capana02g002840,Capana10g001333,Capana03g000416,Capana11g001277,Capana12g002300
GO:0016161	beta-amylase activity	molecular_function	1	1	470	14	24985	1	Capana01g000793	0
GO:0006511	ubiquitin-dependent protein catabolic process	biological_process	1	5	470	175	24985	3	Capana12g002105,Capana01g000367,Capana01g000485	2	Capana00g001823,Capana11g002166
GO:0019941	modification-dependent protein catabolic process	biological_process	1	5	470	175	24985	3	Capana01g000367,Capana12g002105,Capana01g000485	2	Capana00g001823,Capana11g002166
GO:0043632	modification-dependent macromolecule catabolic process	biological_process	1	5	470	175	24985	3	Capana01g000485,Capana12g002105,Capana01g000367	2	Capana11g002166,Capana00g001823
GO:0003824	catalytic activity	molecular_function	1	262	470	13201	24985	149	Capana10g000439,Capana05g001678,Capana08g000956,Capana02g002887,Capana05g001562,Novel01923,Capana02g000066,Capana04g000354,Capana04g000138,Capana01g000276,Capana10g001627,Capana06g000782,Capana07g000075,Capana05g000785,Capana11g002394,Capana01g000485,Capana09g001740,Capana06g002960,Capana03g002552,Capana11g001875,Capana08g000116,Capana06g001078,Capana01g004227,Capana07g000080,Capana01g004303,Capa…	113	Capana03g000416,Capana01g001061,Capana02g001094,Capana03g004195,Capana10g000708,Capana11g000369,Novel02627,Capana03g000986,Capana05g000709,Capana11g001561,Capana03g000069,Capana02g002517,Capana11g002166,Novel01664,Novel03616,Capana02g001089,Capana05g001701,Capana02g002117,Capana00g002896,Capana00g003879,Capana04g000118,Capana01g002809,Capana01g004480,Capana02g002893,Capana03g001606,Capana00g00380…
GO:0004576	oligosaccharyl transferase activity	molecular_function	1	1	470	15	24985	0		1	Capana03g003626
GO:0051766	inositol trisphosphate kinase activity	molecular_function	1	1	470	15	24985	0		1	Capana01g001061
GO:0018580	nitronate monooxygenase activity	molecular_function	1	1	470	14	24985	1	Capana06g000348	0
GO:0016972	thiol oxidase activity	molecular_function	1	1	470	14	24985	1	Capana06g000782	0
GO:0008519	ammonium transmembrane transporter activity	molecular_function	1	1	470	13	24985	1	Capana04g002060	0
GO:0015101	organic cation transmembrane transporter activity	molecular_function	1	1	470	13	24985	1	Capana04g002060	0
GO:0015696	ammonium transport	biological_process	1	1	470	13	24985	1	Capana04g002060	0
GO:0016591	DNA-directed RNA polymerase II, holoenzyme	cellular_component	1	2	470	54	24985	2	Capana05g002474,Capana03g003213	0
GO:0009690	cytokinin metabolic process	biological_process	1	1	470	14	24985	0		1	Capana00g003808
GO:0010817	regulation of hormone levels	biological_process	1	1	470	14	24985	0		1	Capana00g003808
GO:0019139	cytokinin dehydrogenase activity	molecular_function	1	1	470	14	24985	0		1	Capana00g003808
GO:0034754	cellular hormone metabolic process	biological_process	1	1	470	14	24985	0		1	Capana00g003808
GO:0042445	hormone metabolic process	biological_process	1	1	470	14	24985	0		1	Capana00g003808
GO:0009890	negative regulation of biosynthetic process	biological_process	1	2	470	53	24985	1	Novel03567	1	Capana02g003440
GO:0010558	negative regulation of macromolecule biosynthetic process	biological_process	1	2	470	53	24985	1	Novel03567	1	Capana02g003440
GO:0031327	negative regulation of cellular biosynthetic process	biological_process	1	2	470	53	24985	1	Novel03567	1	Capana02g003440
GO:2000113	negative regulation of cellular macromolecule biosynthetic process	biological_process	1	2	470	53	24985	1	Novel03567	1	Capana02g003440
GO:0032324	molybdopterin cofactor biosynthetic process	biological_process	1	1	470	16	24985	0		1	Capana07g001731
GO:0043545	molybdopterin cofactor metabolic process	biological_process	1	1	470	16	24985	0		1	Capana07g001731
GO:0003873	6-phosphofructo-2-kinase activity	molecular_function	1	1	470	17	24985	1	Capana06g000333	0
GO:0006000	fructose metabolic process	biological_process	1	1	470	17	24985	1	Capana06g000333	0
GO:0036355	2-iminoacetate synthase activity	molecular_function	1	1	470	15	24985	1	Capana06g000348	0
GO:0019068	virion assembly	biological_process	1	2	470	53	24985	0		2	Capana03g002301,Capana08g000991
GO:0033013	tetrapyrrole metabolic process	biological_process	1	9	470	343	24985	5	Capana03g002052,Capana12g000704,Capana06g001078,Capana09g001680,Capana02g001361	4	Capana03g004084,Capana03g002111,Capana11g002264,Capana12g002300
GO:0015995	chlorophyll biosynthetic process	biological_process	1	5	470	166	24985	3	Capana06g001078,Capana02g001361,Capana03g002052	2	Capana03g002111,Capana12g002300
GO:0016879	ligase activity, forming carbon-nitrogen bonds	molecular_function	1	13	470	560	24985	4	Capana09g001740,Capana06g002351,Capana02g002607,Capana10g001795	9	Capana11g002083,Capana03g002101,Capana01g002369,Capana12g002922,Capana00g003879,Capana03g000986,Capana11g002166,Capana06g001087,Capana03g001209
GO:0016779	nucleotidyltransferase activity	molecular_function	1	16	470	681	24985	8	Novel02864,Capana12g000169,Capana10g001330,Capana06g001078,Capana08g000857,Capana04g000696,Capana10g000287,Novel03902	8	Capana03g000416,Capana02g000471,Novel03330,Capana02g001926,Capana02g002654,Capana11g000369,Capana06g000622,Capana10g002124
GO:0000151	ubiquitin ligase complex	cellular_component	1	9	470	366	24985	2	Capana06g002351,Capana10g001795	7	Capana01g002369,Capana12g002922,Capana11g002083,Capana11g002166,Capana03g000986,Capana00g003879,Capana03g001209
GO:0043623	cellular protein complex assembly	biological_process	1	5	470	184	24985	2	Capana00g004571,Capana01g004227	3	Capana08g000991,Capana04g002643,Capana10g001333
GO:0003676	nucleic acid binding	molecular_function	1	81	470	3960	24985	38	Capana00g003675,Capana05g001678,Capana02g000066,Capana01g001347,Capana09g002353,Capana03g003213,Capana06g002754,Capana03g001713,Capana07g000075,Novel02864,Capana06g000782,Capana09g000655,Capana03g000471,Capana02g001361,Capana06g002758,Novel03902,Capana06g000045,Capana02g001868,Capana06g002757,Capana01g000486,Capana06g001078,Capana03g001698,Capana10g000287,Capana09g000221,Novel04395,Novel00142,Cap…	43	Capana02g001926,Capana09g001251,Capana07g002350,Capana03g000416,Novel01203,Capana11g000040,Capana11g002083,Capana11g000364,Capana02g001490,Novel02627,Capana11g000369,Novel03330,Capana00g003083,Capana02g002654,Capana06g001110,Capana03g002301,Capana03g001926,Capana07g000898,Capana02g000471,Capana08g001486,Capana09g000936,Capana07g001731,Capana01g000046,Capana03g002111,Capana03g002675,Novel01664,Cap…
GO:0048731	system development	biological_process	1	1	470	15	24985	0		1	Capana06g000852
GO:0003935	GTP cyclohydrolase II activity	molecular_function	1	1	470	15	24985	1	Capana12g002677	0
GO:0052689	carboxylic ester hydrolase activity	molecular_function	1	8	470	320	24985	4	Capana12g000704,Capana07g000360,Capana09g000655,Capana02g002161	4	Capana03g002531,Capana03g000069,Capana11g002264,Capana00g003007
GO:0043933	macromolecular complex subunit organization	biological_process	1	8	470	326	24985	4	Capana08g001648,Capana00g004571,Capana01g004227,Capana08g001647	4	Capana08g000991,Novel01717,Capana04g002643,Capana10g001333
GO:0019083	viral transcription	biological_process	1	1	470	15	24985	1	Capana06g001078	0
GO:0019054	modulation by virus of host process	biological_process	1	1	470	16	24985	0		1	Capana03g001831
GO:0044068	modulation by symbiont of host cellular process	biological_process	1	1	470	16	24985	0		1	Capana03g001831
GO:0030291	protein serine/threonine kinase inhibitor activity	molecular_function	1	1	470	16	24985	0		1	Capana00g001201
GO:0019072	viral genome packaging	biological_process	1	1	470	17	24985	0		1	Capana08g000991
GO:0000776	kinetochore	cellular_component	1	3	470	96	24985	2	Capana08g001647,Capana08g001648	1	Novel03330
GO:0004611	phosphoenolpyruvate carboxykinase activity	molecular_function	1	1	470	15	24985	0		1	Capana11g000040
GO:0004026	alcohol O-acetyltransferase activity	molecular_function	1	1	470	14	24985	1	Capana08g000956	0
GO:0034318	alcohol O-acyltransferase activity	molecular_function	1	1	470	14	24985	1	Capana08g000956	0
GO:0010309	acireductone dioxygenase [iron(II)-requiring] activity	molecular_function	1	1	470	17	24985	1	Capana07g000961	0
GO:0004523	ribonuclease H activity	molecular_function	1	2	470	57	24985	2	Novel01065,Novel02864	0
GO:0000989	transcription factor binding transcription factor activity	molecular_function	1	4	470	141	24985	0		4	Capana12g002922,Capana06g000919,Capana03g001296,Capana04g001107
GO:0003712	transcription cofactor activity	molecular_function	1	4	470	141	24985	0		4	Capana06g000919,Capana12g002922,Capana03g001296,Capana04g001107
GO:0016670	oxidoreductase activity, acting on a sulfur group of donors, oxygen as acceptor	molecular_function	1	1	470	15	24985	1	Capana06g000782	0
GO:0045934	negative regulation of nucleobase-containing compound metabolic process	biological_process	1	2	470	55	24985	1	Novel03567	1	Capana02g003440
GO:0051172	negative regulation of nitrogen compound metabolic process	biological_process	1	2	470	55	24985	1	Novel03567	1	Capana02g003440
GO:0005886	plasma membrane	cellular_component	1	5	470	183	24985	1	Capana09g001986	4	Capana03g002101,Capana05g001701,Capana03g000370,Capana11g000369
GO:0009308	amine metabolic process	biological_process	1	4	470	134	24985	1	Capana01g004303	3	Capana03g004195,Capana00g003808,Capana00g003520
GO:0051189	prosthetic group metabolic process	biological_process	1	1	470	17	24985	0		1	Capana07g001731
GO:0004190	aspartic-type endopeptidase activity	molecular_function	1	5	470	175	24985	3	Novel02864,Capana03g004643,Capana12g000873	2	Novel03330,Capana03g002054
GO:0070001	aspartic-type peptidase activity	molecular_function	1	5	470	175	24985	3	Capana12g000873,Novel02864,Capana03g004643	2	Capana03g002054,Novel03330
GO:0007010	cytoskeleton organization	biological_process	1	6	470	235	24985	4	Capana08g001648,Capana01g004227,Capana02g003577,Capana08g001647	2	Capana01g001083,Novel03330
GO:0007050	cell cycle arrest	biological_process	1	1	470	17	24985	0		1	Capana00g001201
GO:0016798	hydrolase activity, acting on glycosyl bonds	molecular_function	1	15	470	638	24985	7	Capana03g002552,Capana02g002650,Capana03g000180,Capana01g000793,Capana07g001476,Capana09g000168,Capana01g000166	8	Capana03g000069,Capana04g000118,Capana01g000552,Capana00g002884,Capana00g003397,Capana00g003007,Capana02g002754,Capana03g004113
GO:0016538	cyclin-dependent protein serine/threonine kinase regulator activity	molecular_function	1	1	470	17	24985	0		1	Capana00g001201
GO:0016638	oxidoreductase activity, acting on the CH-NH2 group of donors	molecular_function	1	2	470	50	24985	1	Capana12g000479	1	Capana00g003520
GO:0004435	phosphatidylinositol phospholipase C activity	molecular_function	1	1	470	15	24985	1	Capana10g001362	0
GO:0008565	protein transporter activity	molecular_function	1	2	470	56	24985	0		2	Capana03g002301,Capana01g000678
GO:0000793	condensed chromosome	cellular_component	1	3	470	100	24985	2	Capana08g001647,Capana08g001648	1	Novel03330
GO:0016843	amine-lyase activity	molecular_function	1	1	470	18	24985	1	Capana07g000360	0
GO:0016844	strictosidine synthase activity	molecular_function	1	1	470	18	24985	1	Capana07g000360	0
GO:0046700	heterocycle catabolic process	biological_process	1	6	470	227	24985	1	Capana12g000704	5	Capana00g002896,Capana02g002840,Capana10g001333,Capana11g002264,Capana03g000416
GO:0003933	GTP cyclohydrolase activity	molecular_function	1	1	470	17	24985	1	Capana12g002677	0
GO:0000428	DNA-directed RNA polymerase complex	cellular_component	1	2	470	60	24985	2	Capana05g002474,Capana03g003213	0
GO:0030880	RNA polymerase complex	cellular_component	1	2	470	60	24985	2	Capana05g002474,Capana03g003213	0
GO:0055029	nuclear DNA-directed RNA polymerase complex	cellular_component	1	2	470	60	24985	2	Capana03g003213,Capana05g002474	0
GO:0009119	ribonucleoside metabolic process	biological_process	1	10	470	423	24985	2	Capana05g001562,Capana02g002193	8	Capana03g000416,Capana11g001277,Capana12g002300,Capana09g002238,Capana04g002643,Capana02g002840,Capana03g002111,Capana10g001333
GO:0016866	intramolecular transferase activity	molecular_function	1	2	470	55	24985	0		2	Capana04g000418,Capana10g000708
GO:0000280	nuclear division	biological_process	1	2	470	58	24985	1	Capana04g000138	1	Novel03330
GO:0007067	mitosis	biological_process	1	2	470	58	24985	1	Capana04g000138	1	Novel03330
GO:0006120	mitochondrial electron transport, NADH to ubiquinone	biological_process	1	1	470	17	24985	0		1	Capana03g000792
GO:0016671	oxidoreductase activity, acting on a sulfur group of donors, disulfide as acceptor	molecular_function	1	1	470	21	24985	0		1	Capana02g002517
GO:0051539	4 iron, 4 sulfur cluster binding	molecular_function	1	1	470	17	24985	0		1	Capana07g001731
GO:0031324	negative regulation of cellular metabolic process	biological_process	1	2	470	59	24985	1	Novel03567	1	Capana02g003440
GO:0006935	chemotaxis	biological_process	1	1	470	18	24985	1	Capana03g004377	0
GO:0009067	aspartate family amino acid biosynthetic process	biological_process	1	2	470	54	24985	1	Capana05g000331	1	Capana01g000552
GO:0004629	phospholipase C activity	molecular_function	1	1	470	16	24985	1	Capana10g001362	0
GO:0016857	racemase and epimerase activity, acting on carbohydrates and derivatives	molecular_function	1	1	470	18	24985	1	Capana06g000348	0
GO:0044257	cellular protein catabolic process	biological_process	1	5	470	192	24985	3	Capana01g000485,Capana01g000367,Capana12g002105	2	Capana11g002166,Capana00g001823
GO:0051603	proteolysis involved in cellular protein catabolic process	biological_process	1	5	470	192	24985	3	Capana01g000367,Capana12g002105,Capana01g000485	2	Capana00g001823,Capana11g002166
GO:0017150	tRNA dihydrouridine synthase activity	molecular_function	1	1	470	17	24985	1	Capana06g000348	0
GO:0005622	intracellular	cellular_component	1	102	470	5235	24985	53	Capana01g001347,Capana02g002385,Capana02g001321,Capana04g000138,Capana00g001213,Capana08g001648,Capana06g001274,Capana03g000290,Novel01896,Capana10g002492,Capana06g000232,Capana01g000485,Capana06g000045,Capana06g001397,Capana06g001915,Capana06g002758,Capana09g000655,Capana06g002754,Capana09g000168,Capana02g003508,Capana04g000192,Capana03g003213,Capana01g000367,Capana09g002353,Novel01381,Capana06g…	49	Capana02g001490,Capana11g002083,Capana11g000040,Novel03237,Novel01203,Capana03g000416,Capana00g003859,Capana01g001061,Capana06g000919,Capana02g000402,Capana02g001926,Capana06g000204,Capana07g001731,Capana08g001486,Capana06g000644,Capana06g000678,Capana07g002105,Capana00g002444,Capana02g002840,Capana02g003440,Capana03g000986,Capana07g000898,Capana03g001926,Capana12g002922,Novel03330,Capana03g00362…
GO:0009081	branched-chain amino acid metabolic process	biological_process	1	1	470	19	24985	1	Novel01923	0
GO:0009082	branched-chain amino acid biosynthetic process	biological_process	1	1	470	19	24985	1	Novel01923	0
GO:0004601	peroxidase activity	molecular_function	1	4	470	148	24985	3	Capana02g002452,Capana04g000971,Capana02g002747	1	Capana03g000595
GO:0016684	oxidoreductase activity, acting on peroxide as acceptor	molecular_function	1	4	470	148	24985	3	Capana02g002452,Capana04g000971,Capana02g002747	1	Capana03g000595
GO:0016614	oxidoreductase activity, acting on CH-OH group of donors	molecular_function	1	11	470	458	24985	7	Capana01g000276,Capana03g001713,Capana05g000331,Capana08g002743,Capana10g001092,Capana01g004227,Capana01g000349	4	Capana01g000552,Capana03g004084,Capana00g003808,Capana03g000790
GO:0006537	glutamate biosynthetic process	biological_process	1	1	470	17	24985	0		1	Capana00g002896
GO:0043650	dicarboxylic acid biosynthetic process	biological_process	1	1	470	17	24985	0		1	Capana00g002896
GO:1901136	carbohydrate derivative catabolic process	biological_process	1	5	470	190	24985	1	Capana01g004227	4	Capana02g002840,Capana01g000552,Capana10g001333,Capana03g000416
GO:0015996	chlorophyll catabolic process	biological_process	1	2	470	57	24985	1	Capana12g000704	1	Capana11g002264
GO:0046149	pigment catabolic process	biological_process	1	2	470	57	24985	1	Capana12g000704	1	Capana11g002264
GO:0047746	chlorophyllase activity	molecular_function	1	2	470	57	24985	1	Capana12g000704	1	Capana11g002264
GO:0022843	voltage-gated cation channel activity	molecular_function	1	1	470	20	24985	1	Capana09g000221	0
GO:0072521	purine-containing compound metabolic process	biological_process	1	10	470	432	24985	2	Capana02g002193,Capana05g001562	8	Capana12g002300,Capana11g001277,Capana03g000416,Capana10g001333,Capana03g002111,Capana02g002840,Capana04g002643,Capana09g002238
GO:0006094	gluconeogenesis	biological_process	1	1	470	17	24985	0		1	Capana11g000040
GO:0009309	amine biosynthetic process	biological_process	1	1	470	18	24985	1	Capana01g004303	0
GO:0042401	cellular biogenic amine biosynthetic process	biological_process	1	1	470	18	24985	1	Capana01g004303	0
GO:1901361	organic cyclic compound catabolic process	biological_process	1	6	470	233	24985	1	Capana12g000704	5	Capana10g001333,Capana11g002264,Capana00g002896,Capana02g002840,Capana03g000416
GO:0051705	multi-organism behavior	biological_process	1	1	470	18	24985	1	Capana03g004377	0
GO:0016742	hydroxymethyl-, formyl- and related transferase activity	molecular_function	1	1	470	18	24985	1	Capana02g002887	0
GO:0005544	calcium-dependent phospholipid binding	molecular_function	1	1	470	19	24985	1	Capana08g001265	0
GO:0005247	voltage-gated chloride channel activity	molecular_function	1	1	470	19	24985	1	Capana06g000782	0
GO:0005253	anion channel activity	molecular_function	1	1	470	19	24985	1	Capana06g000782	0
GO:0005254	chloride channel activity	molecular_function	1	1	470	19	24985	1	Capana06g000782	0
GO:0006821	chloride transport	biological_process	1	1	470	19	24985	1	Capana06g000782	0
GO:0008308	voltage-gated anion channel activity	molecular_function	1	1	470	19	24985	1	Capana06g000782	0
GO:0015108	chloride transmembrane transporter activity	molecular_function	1	1	470	19	24985	1	Capana06g000782	0
GO:0043244	regulation of protein complex disassembly	biological_process	1	1	470	21	24985	0		1	Novel01717
GO:0000155	phosphorelay sensor kinase activity	molecular_function	1	2	470	55	24985	0		2	Capana02g001926,Capana03g004532
GO:0008081	phosphoric diester hydrolase activity	molecular_function	1	2	470	55	24985	1	Capana10g001362	1	Capana02g003710
GO:0090407	organophosphate biosynthetic process	biological_process	1	9	470	395	24985	3	Capana06g000348,Capana02g002193,Capana05g001562	6	Capana04g002643,Capana03g003736,Capana02g002840,Novel03947,Capana07g001731,Capana11g001277
GO:0009152	purine ribonucleotide biosynthetic process	biological_process	1	5	470	205	24985	2	Capana02g002193,Capana05g001562	3	Capana04g002643,Capana02g002840,Capana11g001277
GO:0043021	ribonucleoprotein complex binding	molecular_function	1	1	470	23	24985	0		1	Capana03g000416
GO:0000226	microtubule cytoskeleton organization	biological_process	1	3	470	104	24985	2	Capana08g001647,Capana08g001648	1	Novel03330
GO:0042330	taxis	biological_process	1	1	470	21	24985	1	Capana03g004377	0
GO:0010498	proteasomal protein catabolic process	biological_process	1	1	470	19	24985	0		1	Capana11g002166
GO:0043161	proteasomal ubiquitin-dependent protein catabolic process	biological_process	1	1	470	19	24985	0		1	Capana11g002166
GO:0006772	thiamine metabolic process	biological_process	1	1	470	19	24985	1	Capana06g000348	0
GO:0009228	thiamine biosynthetic process	biological_process	1	1	470	19	24985	1	Capana06g000348	0
GO:0042723	thiamine-containing compound metabolic process	biological_process	1	1	470	19	24985	1	Capana06g000348	0
GO:0042724	thiamine-containing compound biosynthetic process	biological_process	1	1	470	19	24985	1	Capana06g000348	0
GO:0006458	'de novo' protein folding	biological_process	1	1	470	18	24985	1	Capana10g001389	0
GO:0051084	'de novo' posttranslational protein folding	biological_process	1	1	470	18	24985	1	Capana10g001389	0
GO:0051085	chaperone mediated protein folding requiring cofactor	biological_process	1	1	470	18	24985	1	Capana10g001389	0
GO:0061077	chaperone-mediated protein folding	biological_process	1	1	470	18	24985	1	Capana10g001389	0
GO:0044272	sulfur compound biosynthetic process	biological_process	1	2	470	59	24985	1	Capana06g000348	1	Capana09g002238
GO:0032991	macromolecular complex	cellular_component	1	56	470	2868	24985	36	Capana02g002650,Novel01381,Capana05g002474,Capana06g000155,Capana02g002385,Novel01240,Capana02g001321,Capana12g000555,Capana04g000138,Capana00g001213,Capana08g001648,Capana06g002351,Capana06g001274,Capana08g001647,Capana03g000290,Capana06g000232,Novel01896,Capana10g002492,Capana02g002193,Capana01g000485,Capana06g001397,Capana03g000180,Capana06g001915,Capana06g001561,Capana06g000231,Capana02g00213…	20	Capana03g003626,Capana10g001333,Capana04g002643,Capana08g002701,Capana11g002083,Capana11g002166,Capana03g000416,Capana02g000402,Capana07g001731,Capana02g002754,Capana02g002840,Capana01g002369,Capana03g000986,Capana03g001054,Capana00g003879,Capana03g001209,Capana04g001107,Capana03g002101,Capana12g002922,Novel03330
GO:0005667	transcription factor complex	cellular_component	1	2	470	64	24985	2	Capana05g002474,Capana03g003213	0
GO:0019354	siroheme biosynthetic process	biological_process	1	2	470	56	24985	1	Capana09g001680	1	Capana03g004084
GO:0043115	precorrin-2 dehydrogenase activity	molecular_function	1	2	470	56	24985	1	Capana09g001680	1	Capana03g004084
GO:0046156	siroheme metabolic process	biological_process	1	2	470	56	24985	1	Capana09g001680	1	Capana03g004084
GO:0019637	organophosphate metabolic process	biological_process	1	17	470	780	24985	7	Capana01g004227,Capana06g000348,Capana11g002394,Capana05g000331,Capana05g001678,Capana02g002193,Capana05g001562	10	Novel03947,Capana01g001061,Capana11g001277,Capana03g000416,Capana10g001333,Capana04g002643,Capana03g003736,Capana02g002840,Capana07g001731,Capana01g000552
GO:0006787	porphyrin-containing compound catabolic process	biological_process	1	2	470	60	24985	1	Capana12g000704	1	Capana11g002264
GO:0033015	tetrapyrrole catabolic process	biological_process	1	2	470	60	24985	1	Capana12g000704	1	Capana11g002264
GO:0051187	cofactor catabolic process	biological_process	1	2	470	60	24985	1	Capana12g000704	1	Capana11g002264
GO:0009512	cytochrome b6f complex	cellular_component	1	1	470	20	24985	0		1	Capana02g000402
GO:0030145	manganese ion binding	molecular_function	1	1	470	20	24985	1	Capana10g002492	0
GO:0004144	diacylglycerol O-acyltransferase activity	molecular_function	1	1	470	20	24985	0		1	Capana08g001098
GO:0016411	acylglycerol O-acyltransferase activity	molecular_function	1	1	470	20	24985	0		1	Capana08g001098
GO:0006536	glutamate metabolic process	biological_process	1	1	470	19	24985	0		1	Capana00g002896
GO:0015936	coenzyme A metabolic process	biological_process	1	1	470	21	24985	0		1	Capana11g001277
GO:0033014	tetrapyrrole biosynthetic process	biological_process	1	7	470	277	24985	4	Capana03g002052,Capana06g001078,Capana02g001361,Capana09g001680	3	Capana12g002300,Capana03g002111,Capana03g004084
GO:0016624	oxidoreductase activity, acting on the aldehyde or oxo group of donors, disulfide as acceptor	molecular_function	1	1	470	20	24985	1	Capana01g002020	0
GO:0022884	macromolecule transmembrane transporter activity	molecular_function	1	1	470	25	24985	0		1	Capana10g002124
GO:0019069	viral capsid assembly	biological_process	1	1	470	22	24985	0		1	Capana03g002301
GO:0005778	peroxisomal membrane	cellular_component	1	1	470	22	24985	1	Capana03g002567	0
GO:0005779	integral to peroxisomal membrane	cellular_component	1	1	470	22	24985	1	Capana03g002567	0
GO:0031231	intrinsic to peroxisomal membrane	cellular_component	1	1	470	22	24985	1	Capana03g002567	0
GO:0031903	microbody membrane	cellular_component	1	1	470	22	24985	1	Capana03g002567	0
GO:0044438	microbody part	cellular_component	1	1	470	22	24985	1	Capana03g002567	0
GO:0044439	peroxisomal part	cellular_component	1	1	470	22	24985	1	Capana03g002567	0
GO:0051726	regulation of cell cycle	biological_process	1	2	470	63	24985	1	Capana01g003550	1	Capana00g001201
GO:0051707	response to other organism	biological_process	1	3	470	114	24985	0		3	Capana01g000552,Capana00g003808,Capana04g000037
GO:0044769	ATPase activity, coupled to transmembrane movement of ions, rotational mechanism	molecular_function	1	2	470	65	24985	2	Capana02g002193,Capana05g001562	0
GO:0030313	cell envelope	cellular_component	1	1	470	22	24985	1	Capana05g000785	0
GO:0044425	membrane part	cellular_component	1	62	470	3065	24985	35	Capana03g002567,Capana02g002133,Capana09g002353,Capana09g000168,Capana04g000192,Capana07g002086,Capana01g003889,Capana06g001915,Novel02795,Capana08g002671,Capana02g002193,Capana06g001397,Novel03073,Capana07g002476,Capana06g000231,Capana05g001765,Capana01g003355,Capana09g000221,Capana00g001213,Capana06g001274,Capana06g001078,Capana01g004227,Capana10g002492,Capana03g000290,Capana06g000232,Capana06g…	27	Novel03762,Capana01g004368,Capana00g001823,Capana02g002954,Capana03g002101,Novel03330,Novel03947,Capana01g002809,Capana06g000284,Capana00g003007,Capana00g002539,Capana06g000204,Capana07g001731,Capana03g004482,Capana02g002840,Capana02g003433,Capana03g000416,Capana01g000678,Capana02g001926,Capana08g001548,Capana02g002147,Capana03g003626,Capana11g000369,Novel03721,Capana03g001296,Capana04g002643,Cap…
GO:0005199	structural constituent of cell wall	molecular_function	1	1	470	20	24985	1	Capana00g003322	0
GO:0006164	purine nucleotide biosynthetic process	biological_process	1	5	470	213	24985	2	Capana02g002193,Capana05g001562	3	Capana04g002643,Capana02g002840,Capana11g001277
GO:0006754	ATP biosynthetic process	biological_process	1	4	470	164	24985	2	Capana05g001562,Capana02g002193	2	Capana04g002643,Capana02g002840
GO:0042302	structural constituent of cuticle	molecular_function	1	1	470	22	24985	1	Capana02g003199	0
GO:0042775	mitochondrial ATP synthesis coupled electron transport	biological_process	1	1	470	22	24985	0		1	Capana03g000792
GO:0004620	phospholipase activity	molecular_function	1	1	470	20	24985	1	Capana10g001362	0
GO:0019319	hexose biosynthetic process	biological_process	1	1	470	20	24985	0		1	Capana11g000040
GO:0046364	monosaccharide biosynthetic process	biological_process	1	1	470	20	24985	0		1	Capana11g000040
GO:0032787	monocarboxylic acid metabolic process	biological_process	1	6	470	241	24985	4	Capana01g000276,Capana00g002600,Capana01g004227,Capana04g002861	2	Capana11g001694,Capana01g003345
GO:0009116	nucleoside metabolic process	biological_process	1	10	470	447	24985	2	Capana02g002193,Capana05g001562	8	Capana09g002238,Capana10g001333,Capana04g002643,Capana02g002840,Capana03g002111,Capana12g002300,Capana03g000416,Capana11g001277
GO:1901657	glycosyl compound metabolic process	biological_process	1	10	470	447	24985	2	Capana05g001562,Capana02g002193	8	Capana11g001277,Capana03g000416,Capana12g002300,Capana09g002238,Capana02g002840,Capana04g002643,Capana03g002111,Capana10g001333
GO:0009888	tissue development	biological_process	1	1	470	22	24985	0		1	Capana06g000852
GO:0006633	fatty acid biosynthetic process	biological_process	1	3	470	105	24985	1	Capana04g002861	2	Capana01g003345,Capana11g001694
GO:0045786	negative regulation of cell cycle	biological_process	1	1	470	23	24985	0		1	Capana00g001201
GO:0044406	adhesion to host	biological_process	1	1	470	22	24985	0		1	Capana11g001836
GO:0051825	adhesion to other organism involved in symbiotic interaction	biological_process	1	1	470	22	24985	0		1	Capana11g001836
GO:0007166	cell surface receptor signaling pathway	biological_process	1	5	470	205	24985	2	Capana07g000107,Novel02752	3	Capana03g002101,Capana02g003433,Capana02g002754
GO:0016209	antioxidant activity	molecular_function	1	5	470	215	24985	3	Capana02g002747,Capana04g000971,Capana02g002452	2	Capana03g000595,Capana03g002054
GO:0009607	response to biotic stimulus	biological_process	1	4	470	178	24985	0		4	Novel03762,Capana04g000037,Capana01g000552,Capana00g003808
GO:0004675	transmembrane receptor protein serine/threonine kinase activity	molecular_function	1	1	470	25	24985	1	Capana01g001469	0
GO:0016616	oxidoreductase activity, acting on the CH-OH group of donors, NAD or NADP as acceptor	molecular_function	1	10	470	433	24985	6	Capana08g002743,Capana10g001092,Capana01g004227,Capana01g000276,Capana05g000331,Capana03g001713	4	Capana00g003808,Capana03g004084,Capana03g000790,Capana01g000552
GO:0016301	kinase activity	molecular_function	1	44	470	2060	24985	19	Novel01996,Capana08g000117,Capana10g001837,Capana04g002427,Capana00g001159,Capana06g000333,Capana08g000116,Capana01g001469,Novel01896,Capana06g001078,Capana02g001679,Capana07g001587,Capana12g002105,Capana04g000460,Capana04g002782,Capana00g004816,Capana01g000893,Capana06g002652,Capana03g002052	25	Capana06g002102,Capana12g002300,Capana03g003736,Capana02g002117,Capana00g002533,Capana06g001417,Novel03237,Capana11g000040,Capana06g000523,Capana03g002111,Capana00g003859,Capana03g002082,Capana01g001061,Capana02g001926,Capana02g000536,Capana03g001606,Capana06g000284,Capana02g003433,Capana12g000878,Capana08g002140,Capana11g001277,Capana03g004532,Capana07g001402,Capana01g002720,Capana11g000622
GO:0009260	ribonucleotide biosynthetic process	biological_process	1	5	470	218	24985	2	Capana05g001562,Capana02g002193	3	Capana11g001277,Capana04g002643,Capana02g002840
GO:0046390	ribose phosphate biosynthetic process	biological_process	1	5	470	218	24985	2	Capana02g002193,Capana05g001562	3	Capana11g001277,Capana02g002840,Capana04g002643
GO:0046912	transferase activity, transferring acyl groups, acyl groups converted into alkyl on transfer	molecular_function	1	1	470	22	24985	1	Novel01923	0
GO:0030955	potassium ion binding	molecular_function	1	1	470	23	24985	1	Capana09g000221	0
GO:0031420	alkali metal ion binding	molecular_function	1	1	470	23	24985	1	Capana09g000221	0
GO:0044454	nuclear chromosome part	cellular_component	1	3	470	114	24985	2	Capana08g001648,Capana08g001647	1	Novel03330
GO:0006783	heme biosynthetic process	biological_process	1	2	470	63	24985	1	Capana09g001680	1	Capana03g004084
GO:0007031	peroxisome organization	biological_process	1	1	470	25	24985	1	Capana03g002567	0
GO:0010629	negative regulation of gene expression	biological_process	1	2	470	67	24985	1	Novel03567	1	Capana02g003440
GO:0006353	DNA-dependent transcription, termination	biological_process	1	1	470	24	24985	0		1	Novel01717
GO:0016703	oxidoreductase activity, acting on single donors with incorporation of molecular oxygen, incorporation of one atom of oxygen (internal monooxygenases or internal mixed function oxidases)	molecular_function	1	1	470	23	24985	1	Capana06g000348	0
GO:0030163	protein catabolic process	biological_process	1	5	470	216	24985	3	Capana01g000485,Capana12g002105,Capana01g000367	2	Capana11g002166,Capana00g001823
GO:0016413	O-acetyltransferase activity	molecular_function	1	1	470	23	24985	1	Capana08g000956	0
GO:0006820	anion transport	biological_process	1	5	470	202	24985	3	Capana06g000782,Capana04g002060,Capana10g002472	2	Capana11g000369,Capana03g000370
GO:0009142	nucleoside triphosphate biosynthetic process	biological_process	1	4	470	175	24985	2	Capana05g001562,Capana02g002193	2	Capana04g002643,Capana02g002840
GO:0009145	purine nucleoside triphosphate biosynthetic process	biological_process	1	4	470	175	24985	2	Capana02g002193,Capana05g001562	2	Capana04g002643,Capana02g002840
GO:0009201	ribonucleoside triphosphate biosynthetic process	biological_process	1	4	470	175	24985	2	Capana05g001562,Capana02g002193	2	Capana04g002643,Capana02g002840
GO:0009206	purine ribonucleoside triphosphate biosynthetic process	biological_process	1	4	470	175	24985	2	Capana02g002193,Capana05g001562	2	Capana02g002840,Capana04g002643
GO:0019829	cation-transporting ATPase activity	molecular_function	1	2	470	71	24985	2	Capana02g002193,Capana05g001562	0
GO:0042625	ATPase activity, coupled to transmembrane movement of ions	molecular_function	1	2	470	71	24985	2	Capana05g001562,Capana02g002193	0
GO:0016831	carboxy-lyase activity	molecular_function	1	3	470	115	24985	2	Capana06g000348,Capana01g004303	1	Capana11g000040
GO:0019199	transmembrane receptor protein kinase activity	molecular_function	1	1	470	27	24985	1	Capana01g001469	0
GO:0016762	xyloglucan:xyloglucosyl transferase activity	molecular_function	1	1	470	26	24985	0		1	Capana03g004113
GO:0048046	apoplast	cellular_component	1	1	470	26	24985	0		1	Capana03g004113
GO:0006364	rRNA processing	biological_process	1	3	470	114	24985	1	Capana09g002353	2	Novel03230,Capana11g001561
GO:0016072	rRNA metabolic process	biological_process	1	3	470	114	24985	1	Capana09g002353	2	Novel03230,Capana11g001561
GO:0032268	regulation of cellular protein metabolic process	biological_process	1	1	470	29	24985	1	Capana01g003550	0
GO:0006098	pentose-phosphate shunt	biological_process	1	2	470	68	24985	2	Capana05g000331,Capana11g002394	0
GO:0006740	NADPH regeneration	biological_process	1	2	470	68	24985	2	Capana11g002394,Capana05g000331	0
GO:0048522	positive regulation of cellular process	biological_process	1	4	470	175	24985	2	Capana08g002286,Capana05g001765	2	Capana07g001731,Capana06g000204
GO:0072330	monocarboxylic acid biosynthetic process	biological_process	1	3	470	112	24985	1	Capana04g002861	2	Capana01g003345,Capana11g001694
GO:0042168	heme metabolic process	biological_process	1	2	470	66	24985	1	Capana09g001680	1	Capana03g004084
GO:0022414	reproductive process	biological_process	1	4	470	154	24985	1	Capana07g001587	3	Capana02g002117,Capana02g000074,Capana03g002082
GO:0044403	symbiosis, encompassing mutualism through parasitism	biological_process	1	11	470	514	24985	3	Capana01g003889,Capana04g000696,Capana06g001078	8	Capana01g000552,Capana08g000991,Capana03g002301,Capana11g001836,Capana03g002111,Capana01g002809,Capana03g001831,Capana03g001296
GO:0044419	interspecies interaction between organisms	biological_process	1	11	470	514	24985	3	Capana04g000696,Capana06g001078,Capana01g003889	8	Capana03g001831,Capana01g002809,Capana03g002111,Capana03g001296,Capana01g000552,Capana11g001836,Capana03g002301,Capana08g000991
GO:0031167	rRNA methylation	biological_process	1	1	470	23	24985	0		1	Capana11g001561
GO:0019238	cyclohydrolase activity	molecular_function	1	1	470	25	24985	1	Capana12g002677	0
GO:0015079	potassium ion transmembrane transporter activity	molecular_function	1	2	470	67	24985	2	Capana09g000564,Capana09g000221	0
GO:0016854	racemase and epimerase activity	molecular_function	1	1	470	26	24985	1	Capana06g000348	0
GO:0006790	sulfur compound metabolic process	biological_process	1	3	470	114	24985	2	Capana06g001078,Capana06g000348	1	Capana09g002238
GO:0033865	nucleoside bisphosphate metabolic process	biological_process	1	1	470	26	24985	0		1	Capana11g001277
GO:0033875	ribonucleoside bisphosphate metabolic process	biological_process	1	1	470	26	24985	0		1	Capana11g001277
GO:0034032	purine nucleoside bisphosphate metabolic process	biological_process	1	1	470	26	24985	0		1	Capana11g001277
GO:0006040	amino sugar metabolic process	biological_process	1	1	470	28	24985	1	Capana06g000348	0
GO:0015711	organic anion transport	biological_process	1	3	470	114	24985	1	Capana10g002472	2	Capana11g000369,Capana03g000370
GO:0015849	organic acid transport	biological_process	1	3	470	114	24985	1	Capana10g002472	2	Capana03g000370,Capana11g000369
GO:0046942	carboxylic acid transport	biological_process	1	3	470	114	24985	1	Capana10g002472	2	Capana11g000369,Capana03g000370
GO:0048518	positive regulation of biological process	biological_process	1	4	470	178	24985	2	Capana05g001765,Capana08g002286	2	Capana07g001731,Capana06g000204
GO:0048523	negative regulation of cellular process	biological_process	1	3	470	123	24985	1	Novel03567	2	Capana00g001201,Capana02g003440
GO:0044427	chromosomal part	cellular_component	1	5	470	224	24985	4	Capana08g001647,Capana01g001347,Capana08g001648,Capana09g000655	1	Novel03330
GO:0004867	serine-type endopeptidase inhibitor activity	molecular_function	1	1	470	30	24985	1	Capana08g001265	0
GO:0005102	receptor binding	molecular_function	1	6	470	272	24985	2	Capana04g000698,Novel03567	4	Capana01g000875,Capana04g002643,Novel03136,Capana03g004482
GO:0006461	protein complex assembly	biological_process	1	5	470	225	24985	2	Capana01g004227,Capana00g004571	3	Capana10g001333,Capana04g002643,Capana08g000991
GO:0070271	protein complex biogenesis	biological_process	1	5	470	225	24985	2	Capana00g004571,Capana01g004227	3	Capana04g002643,Capana10g001333,Capana08g000991
GO:0006631	fatty acid metabolic process	biological_process	1	5	470	213	24985	3	Capana01g000276,Capana01g004227,Capana04g002861	2	Capana01g003345,Capana11g001694
GO:0004197	cysteine-type endopeptidase activity	molecular_function	1	3	470	123	24985	2	Capana02g001258,Capana02g001754	1	Capana01g000510
GO:0016811	hydrolase activity, acting on carbon-nitrogen (but not peptide) bonds, in linear amides	molecular_function	1	1	470	29	24985	0		1	Capana11g000369
GO:0005575	cellular_component	cellular_component	1	183	470	9557	24985	90	Capana09g000564,Capana06g002758,Capana03g004058,Capana01g003889,Novel03567,Capana03g000180,Capana06g000045,Capana09g000655,Capana09g002353,Capana03g003213,Capana01g000367,Capana06g002754,Capana02g003508,Capana02g002385,Capana01g001347,Novel02752,Capana02g002650,Capana03g003701,Capana00g001213,Capana10g002492,Capana01g001469,Capana09g001986,Capana06g002756,Capana02g002161,Novel03073,Capana03g00437…	93	Capana07g002105,Capana06g000622,Capana08g001486,Capana06g000204,Capana07g001731,Capana05g002063,Capana02g002840,Capana00g002444,Capana03g001926,Capana07g000898,Capana02g001292,Capana12g000940,Novel03330,Novel03947,Capana12g002922,Capana00g000624,Capana11g002083,Capana03g003736,Novel03237,Capana02g002147,Capana00g003859,Capana03g000310,Capana00g003007,Capana01g000552,Capana08g000991,Capana03g00037…
GO:0006152	purine nucleoside catabolic process	biological_process	1	3	470	120	24985	0		3	Capana03g000416,Capana10g001333,Capana02g002840
GO:0009143	nucleoside triphosphate catabolic process	biological_process	1	3	470	120	24985	0		3	Capana02g002840,Capana10g001333,Capana03g000416
GO:0009146	purine nucleoside triphosphate catabolic process	biological_process	1	3	470	120	24985	0		3	Capana03g000416,Capana10g001333,Capana02g002840
GO:0009203	ribonucleoside triphosphate catabolic process	biological_process	1	3	470	120	24985	0		3	Capana10g001333,Capana02g002840,Capana03g000416
GO:0009207	purine ribonucleoside triphosphate catabolic process	biological_process	1	3	470	120	24985	0		3	Capana10g001333,Capana02g002840,Capana03g000416
GO:0046130	purine ribonucleoside catabolic process	biological_process	1	3	470	120	24985	0		3	Capana10g001333,Capana02g002840,Capana03g000416
GO:0022836	gated channel activity	molecular_function	1	3	470	122	24985	3	Capana06g000782,Capana09g000221,Capana00g004921	0
GO:0022839	ion gated channel activity	molecular_function	1	3	470	122	24985	3	Capana09g000221,Capana06g000782,Capana00g004921	0
GO:0042597	periplasmic space	cellular_component	1	1	470	28	24985	0		1	Capana00g003520
GO:0034622	cellular macromolecular complex assembly	biological_process	1	5	470	228	24985	2	Capana01g004227,Capana00g004571	3	Capana10g001333,Capana04g002643,Capana08g000991
GO:0046085	adenosine metabolic process	biological_process	1	2	470	70	24985	0		2	Capana12g002300,Capana03g002111
GO:0070525	threonylcarbamoyladenosine metabolic process	biological_process	1	2	470	70	24985	0		2	Capana03g002111,Capana12g002300
GO:0070526	threonylcarbamoyladenosine biosynthetic process	biological_process	1	2	470	70	24985	0		2	Capana03g002111,Capana12g002300
GO:0070566	adenylyltransferase activity	molecular_function	1	1	470	27	24985	1	Capana10g001330	0
GO:0004143	diacylglycerol kinase activity	molecular_function	1	1	470	27	24985	0		1	Capana03g003736
GO:0004673	protein histidine kinase activity	molecular_function	1	2	470	71	24985	0		2	Capana03g004532,Capana02g001926
GO:0009084	glutamine family amino acid biosynthetic process	biological_process	1	1	470	26	24985	0		1	Capana00g002896
GO:0010605	negative regulation of macromolecule metabolic process	biological_process	1	2	470	76	24985	1	Novel03567	1	Capana02g003440
GO:0009055	electron carrier activity	molecular_function	1	5	470	258	24985	4	Capana01g004197,Capana08g001896,Capana08g001895,Novel02168	1	Capana01g001084
GO:0003779	actin binding	molecular_function	1	3	470	132	24985	1	Capana02g003577	2	Capana01g001083,Capana06g000284
GO:0006091	generation of precursor metabolites and energy	biological_process	1	7	470	333	24985	5	Capana02g000489,Capana07g002419,Capana00g004571,Capana08g002624,Capana00g002600	2	Capana03g000792,Capana03g003736
GO:0009164	nucleoside catabolic process	biological_process	1	3	470	122	24985	0		3	Capana03g000416,Capana02g002840,Capana10g001333
GO:0042454	ribonucleoside catabolic process	biological_process	1	3	470	122	24985	0		3	Capana03g000416,Capana02g002840,Capana10g001333
GO:1901658	glycosyl compound catabolic process	biological_process	1	3	470	122	24985	0		3	Capana10g001333,Capana02g002840,Capana03g000416
GO:0006950	response to stress	biological_process	1	24	470	1213	24985	10	Capana03g002052,Capana02g002747,Capana02g003577,Capana04g000971,Novel03073,Capana07g000107,Capana02g001361,Capana03g001791,Novel02752,Novel01697	14	Capana04g000037,Capana03g002111,Capana01g002720,Capana06g000768,Capana02g000471,Capana11g002166,Capana02g002740,Capana04g002643,Capana03g000667,Capana00g003808,Capana02g000492,Capana12g002300,Capana10g000708,Capana01g000552
GO:0006195	purine nucleotide catabolic process	biological_process	1	3	470	123	24985	0		3	Capana03g000416,Capana02g002840,Capana10g001333
GO:0009154	purine ribonucleotide catabolic process	biological_process	1	3	470	123	24985	0		3	Capana03g000416,Capana02g002840,Capana10g001333
GO:0009261	ribonucleotide catabolic process	biological_process	1	3	470	123	24985	0		3	Capana03g000416,Capana02g002840,Capana10g001333
GO:0072523	purine-containing compound catabolic process	biological_process	1	3	470	123	24985	0		3	Capana02g002840,Capana10g001333,Capana03g000416
GO:0015698	inorganic anion transport	biological_process	1	2	470	73	24985	2	Capana04g002060,Capana06g000782	0
GO:0006289	nucleotide-excision repair	biological_process	1	1	470	29	24985	0		1	Capana11g002166
GO:0044265	cellular macromolecule catabolic process	biological_process	1	5	470	230	24985	3	Capana01g000367,Capana12g002105,Capana01g000485	2	Capana00g001823,Capana11g002166
GO:1901135	carbohydrate derivative metabolic process	biological_process	1	21	470	1014	24985	6	Capana01g004227,Capana06g000348,Capana05g000785,Capana05g001678,Capana02g002193,Capana05g001562	15	Capana09g002238,Novel03947,Capana03g002111,Capana11g001277,Capana03g000416,Capana02g003440,Capana00g002533,Capana10g001333,Capana04g002643,Capana02g002840,Capana12g002300,Capana06g000284,Capana06g002102,Capana03g001606,Capana01g000552
GO:0005783	endoplasmic reticulum	cellular_component	1	5	470	237	24985	3	Capana12g000555,Novel01381,Capana05g001765	2	Capana03g003626,Capana03g000416
GO:0019067	viral assembly, maturation, egress, and release	biological_process	1	2	470	81	24985	0		2	Capana03g002301,Capana08g000991
GO:0009166	nucleotide catabolic process	biological_process	1	3	470	124	24985	0		3	Capana03g000416,Capana10g001333,Capana02g002840
GO:1901292	nucleoside phosphate catabolic process	biological_process	1	3	470	124	24985	0		3	Capana02g002840,Capana10g001333,Capana03g000416
GO:0046034	ATP metabolic process	biological_process	1	4	470	187	24985	2	Capana05g001562,Capana02g002193	2	Capana04g002643,Capana02g002840
GO:0008443	phosphofructokinase activity	molecular_function	1	1	470	31	24985	1	Capana06g000333	0
GO:0031072	heat shock protein binding	molecular_function	1	1	470	33	24985	1	Capana04g000197	0
GO:0008831	dTDP-4-dehydrorhamnose reductase activity	molecular_function	1	2	470	75	24985	2	Capana01g000276,Capana05g000331	0
GO:0043603	cellular amide metabolic process	biological_process	1	2	470	77	24985	2	Capana12g000555,Novel01381	0
GO:0006796	phosphate-containing compound metabolic process	biological_process	1	49	470	2421	24985	23	Capana04g000460,Capana04g002782,Capana02g002193,Capana02g001679,Capana12g002105,Capana07g001587,Capana11g002394,Capana06g002652,Capana06g000348,Capana00g004816,Capana04g002427,Capana10g001837,Capana00g001159,Capana05g001562,Novel01996,Capana08g000117,Capana01g004227,Capana08g000116,Capana01g001469,Novel01896,Capana05g001678,Capana05g000331,Capana01g003550	26	Capana02g002840,Capana12g000878,Capana01g000552,Capana07g001731,Capana03g001606,Capana02g000536,Capana06g000284,Capana01g002720,Capana07g001402,Capana11g000622,Novel03947,Capana08g002140,Capana11g001277,Capana10g001333,Capana03g003736,Capana04g002643,Capana06g001417,Capana03g000792,Capana02g002117,Capana00g002533,Capana06g002102,Capana00g003859,Capana03g002082,Capana01g001061,Novel03237,Capana03g…
GO:0003896	DNA primase activity	molecular_function	1	1	470	32	24985	1	Capana10g000287	0
GO:0006793	phosphorus metabolic process	biological_process	1	49	470	2423	24985	23	Capana05g001562,Novel01996,Capana08g000117,Capana04g002427,Capana10g001837,Capana00g001159,Capana05g001678,Capana05g000331,Capana01g003550,Capana01g004227,Capana08g000116,Capana01g001469,Novel01896,Capana02g002193,Capana02g001679,Capana12g002105,Capana07g001587,Capana04g000460,Capana04g002782,Capana00g004816,Capana11g002394,Capana06g002652,Capana06g000348	26	Capana06g002102,Capana10g001333,Capana04g002643,Capana03g003736,Capana06g001417,Capana03g000792,Capana00g002533,Capana02g002117,Novel03237,Capana03g000416,Capana03g002082,Capana00g003859,Capana01g001061,Capana01g000552,Capana03g001606,Capana07g001731,Capana02g000536,Capana06g000284,Capana02g002840,Capana12g000878,Capana08g002140,Capana11g001277,Capana01g002720,Capana07g001402,Capana11g000622,Nove…
GO:0009073	aromatic amino acid family biosynthetic process	biological_process	1	1	470	28	24985	1	Capana03g004643	0
GO:0009892	negative regulation of metabolic process	biological_process	1	2	470	80	24985	1	Novel03567	1	Capana02g003440
GO:0071804	cellular potassium ion transport	biological_process	1	1	470	29	24985	1	Capana09g000564	0
GO:0071805	potassium ion transmembrane transport	biological_process	1	1	470	29	24985	1	Capana09g000564	0
GO:0051246	regulation of protein metabolic process	biological_process	1	1	470	35	24985	1	Capana01g003550	0
GO:0048870	cell motility	biological_process	1	2	470	78	24985	1	Capana03g004377	1	Capana02g001926
GO:0051674	localization of cell	biological_process	1	2	470	78	24985	1	Capana03g004377	1	Capana02g001926
GO:1901137	carbohydrate derivative biosynthetic process	biological_process	1	13	470	618	24985	3	Capana02g002193,Capana05g001562,Capana05g000785	10	Capana02g002840,Capana04g002643,Capana09g002238,Capana02g003440,Novel03947,Capana00g002533,Capana03g001606,Capana06g000284,Capana11g001277,Capana06g002102
GO:0000228	nuclear chromosome	cellular_component	1	3	470	131	24985	2	Capana08g001647,Capana08g001648	1	Novel03330
GO:0006771	riboflavin metabolic process	biological_process	1	1	470	31	24985	1	Capana12g002677	0
GO:0009231	riboflavin biosynthetic process	biological_process	1	1	470	31	24985	1	Capana12g002677	0
GO:0042726	flavin-containing compound metabolic process	biological_process	1	1	470	31	24985	1	Capana12g002677	0
GO:0042727	flavin-containing compound biosynthetic process	biological_process	1	1	470	31	24985	1	Capana12g002677	0
GO:0044270	cellular nitrogen compound catabolic process	biological_process	1	5	470	228	24985	1	Capana12g000704	4	Capana03g000416,Capana11g002264,Capana10g001333,Capana02g002840
GO:0016772	transferase activity, transferring phosphorus-containing groups	molecular_function	1	58	470	2851	24985	26	Novel01996,Capana08g000117,Capana10g001837,Capana04g002427,Capana00g001159,Capana12g000169,Capana06g000333,Capana10g000287,Novel01896,Capana08g000116,Capana01g001469,Capana06g001078,Capana02g001679,Capana07g001587,Capana12g002105,Novel03902,Capana04g000460,Capana04g002782,Novel02864,Capana00g004816,Capana01g000893,Capana06g002652,Capana04g000696,Capana08g000857,Capana03g002052,Capana10g001330	32	Capana11g000369,Capana06g002102,Capana12g002300,Capana03g003736,Capana02g002117,Capana00g002533,Capana10g002124,Capana06g001417,Novel03237,Capana11g000040,Capana03g000416,Capana06g000523,Capana03g002111,Capana01g001061,Capana00g003859,Capana03g002082,Capana02g001926,Capana06g000622,Capana02g000536,Capana03g001606,Capana06g000284,Capana02g003433,Capana12g000878,Capana02g000471,Capana08g002140,Capa…
GO:0009617	response to bacterium	biological_process	1	2	470	85	24985	0		2	Capana04g000037,Capana00g003808
GO:0042742	defense response to bacterium	biological_process	1	2	470	85	24985	0		2	Capana04g000037,Capana00g003808
GO:0019200	carbohydrate kinase activity	molecular_function	1	1	470	33	24985	1	Capana06g000333	0
GO:0043241	protein complex disassembly	biological_process	1	1	470	34	24985	0		1	Novel01717
GO:0019080	viral genome expression	biological_process	1	1	470	31	24985	1	Capana06g001078	0
GO:0044424	intracellular part	cellular_component	1	91	470	4856	24985	49	Capana09g000655,Capana09g002353,Capana01g000367,Capana03g003213,Capana04g000192,Capana02g003508,Capana06g002754,Capana09g000168,Capana06g002758,Capana06g001915,Capana06g001397,Capana01g000485,Capana08g001648,Capana00g001213,Capana03g000290,Novel01896,Capana10g002492,Capana06g000232,Capana06g001274,Capana02g002385,Capana01g001347,Capana04g000138,Capana02g001321,Capana03g002567,Capana10g001795,Capa…	42	Capana03g001926,Capana07g000898,Capana03g000986,Novel03330,Capana12g002922,Capana07g002105,Capana06g000644,Capana06g000678,Capana07g001731,Capana06g000204,Capana02g003440,Capana02g002840,Capana00g002444,Capana03g000416,Novel03237,Capana11g000040,Capana02g000402,Capana02g001926,Capana06g000919,Capana00g003859,Capana11g002083,Capana02g001490,Capana03g001209,Capana00g003879,Capana03g001054,Capana03g…
GO:0009110	vitamin biosynthetic process	biological_process	1	2	470	82	24985	2	Capana06g000348,Capana12g002677	0
GO:0042364	water-soluble vitamin biosynthetic process	biological_process	1	2	470	82	24985	2	Capana12g002677,Capana06g000348	0
GO:0000003	reproduction	biological_process	1	7	470	329	24985	1	Capana07g001587	6	Capana03g002082,Capana03g002675,Capana03g002301,Capana02g000074,Capana08g000991,Capana02g002117
GO:0019439	aromatic compound catabolic process	biological_process	1	5	470	230	24985	1	Capana12g000704	4	Capana03g000416,Capana11g002264,Capana10g001333,Capana02g002840
GO:0016775	phosphotransferase activity, nitrogenous group as acceptor	molecular_function	1	2	470	80	24985	0		2	Capana03g004532,Capana02g001926
GO:0006766	vitamin metabolic process	biological_process	1	2	470	83	24985	2	Capana06g000348,Capana12g002677	0
GO:0006767	water-soluble vitamin metabolic process	biological_process	1	2	470	83	24985	2	Capana12g002677,Capana06g000348	0
GO:0005267	potassium channel activity	molecular_function	1	1	470	33	24985	1	Capana09g000221	0
GO:0009150	purine ribonucleotide metabolic process	biological_process	1	7	470	350	24985	2	Capana02g002193,Capana05g001562	5	Capana10g001333,Capana04g002643,Capana02g002840,Capana03g000416,Capana11g001277
GO:0000105	histidine biosynthetic process	biological_process	1	1	470	33	24985	1	Capana06g000348	0
GO:0006547	histidine metabolic process	biological_process	1	1	470	33	24985	1	Capana06g000348	0
GO:0052803	imidazole-containing compound metabolic process	biological_process	1	1	470	33	24985	1	Capana06g000348	0
GO:0042546	cell wall biogenesis	biological_process	1	1	470	36	24985	1	Capana03g004289	0
GO:0008610	lipid biosynthetic process	biological_process	1	15	470	717	24985	6	Capana01g000276,Capana05g000331,Capana03g001713,Capana04g002861,Capana10g001092,Capana01g000349	9	Capana03g001606,Capana06g002102,Capana11g001694,Capana01g003345,Capana06g000284,Capana03g003736,Novel03947,Capana03g000790,Capana00g002533
GO:0045226	extracellular polysaccharide biosynthetic process	biological_process	1	2	470	81	24985	2	Capana05g000331,Capana01g000276	0
GO:0046379	extracellular polysaccharide metabolic process	biological_process	1	2	470	81	24985	2	Capana05g000331,Capana01g000276	0
GO:0051087	chaperone binding	molecular_function	1	1	470	35	24985	0		1	Capana08g000991
GO:0015093	ferrous iron transmembrane transporter activity	molecular_function	1	2	470	83	24985	2	Capana07g002476,Capana08g002671	0
GO:0015684	ferrous iron transport	biological_process	1	2	470	83	24985	2	Capana08g002671,Capana07g002476	0
GO:0006310	DNA recombination	biological_process	1	7	470	323	24985	3	Capana03g001713,Capana03g002052,Capana02g001361	4	Capana03g002111,Capana02g002654,Novel02627,Capana12g002300
GO:0003857	3-hydroxyacyl-CoA dehydrogenase activity	molecular_function	1	2	470	82	24985	2	Capana01g004227,Capana01g000276	0
GO:0016032	viral process	biological_process	1	9	470	450	24985	3	Capana01g003889,Capana06g001078,Capana04g000696	6	Capana03g002301,Capana08g000991,Capana03g001296,Capana03g001831,Capana01g002809,Capana03g002111
GO:0006739	NADP metabolic process	biological_process	1	2	470	83	24985	2	Capana05g000331,Capana11g002394	0
GO:0003746	translation elongation factor activity	molecular_function	1	1	470	40	24985	0		1	Novel00728
GO:0055086	nucleobase-containing small molecule metabolic process	biological_process	1	12	470	606	24985	4	Capana11g002394,Capana05g000331,Capana05g001562,Capana02g002193	8	Capana09g002238,Capana02g002840,Capana04g002643,Capana03g002111,Capana10g001333,Capana11g001277,Capana03g000416,Capana12g002300
GO:0030976	thiamine pyrophosphate binding	molecular_function	1	1	470	34	24985	1	Capana01g002020	0
GO:0004455	ketol-acid reductoisomerase activity	molecular_function	1	1	470	34	24985	0		1	Capana03g004084
GO:0016840	carbon-nitrogen lyase activity	molecular_function	1	1	470	35	24985	1	Capana07g000360	0
GO:0031981	nuclear lumen	cellular_component	1	7	470	359	24985	4	Capana08g001648,Capana03g003213,Capana05g002474,Capana08g001647	3	Capana04g001107,Novel03330,Capana12g002922
GO:0009144	purine nucleoside triphosphate metabolic process	biological_process	1	6	470	305	24985	2	Capana02g002193,Capana05g001562	4	Capana10g001333,Capana04g002643,Capana02g002840,Capana03g000416
GO:0009199	ribonucleoside triphosphate metabolic process	biological_process	1	6	470	305	24985	2	Capana02g002193,Capana05g001562	4	Capana03g000416,Capana10g001333,Capana04g002643,Capana02g002840
GO:0009205	purine ribonucleoside triphosphate metabolic process	biological_process	1	6	470	305	24985	2	Capana05g001562,Capana02g002193	4	Capana04g002643,Capana02g002840,Capana10g001333,Capana03g000416
GO:0006163	purine nucleotide metabolic process	biological_process	1	7	470	358	24985	2	Capana02g002193,Capana05g001562	5	Capana11g001277,Capana03g000416,Capana10g001333,Capana04g002643,Capana02g002840
GO:1901363	heterocyclic compound binding	molecular_function	1	160	470	8267	24985	84	Capana09g000221,Capana03g001698,Capana06g002690,Capana08g000116,Capana06g001078,Capana03g002053,Capana01g004227,Novel02183,Capana07g000080,Capana01g002020,Capana10g001389,Novel00142,Novel00156,Capana12g001826,Capana00g003977,Capana06g000348,Novel03030,Capana03g004143,Capana07g001587,Capana12g002105,Capana08g002743,Capana00g001065,Capana00g003675,Capana05g001678,Novel01896,Novel02168,Capana02g0000…	76	Capana03g000802,Capana11g002166,Novel01664,Capana03g000473,Capana01g000046,Capana03g002675,Novel03792,Capana06g001506,Capana02g002117,Capana08g002701,Capana11g001277,Capana01g004472,Capana07g002219,Capana00g002187,Capana01g004480,Capana03g001606,Capana06g000284,Capana00g003808,Capana07g001968,Capana02g003433,Capana12g000878,Capana11g000040,Capana03g000416,Novel01203,Capana02g001094,Capana01g00106…
GO:0019362	pyridine nucleotide metabolic process	biological_process	1	2	470	85	24985	2	Capana05g000331,Capana11g002394	0
GO:0046496	nicotinamide nucleotide metabolic process	biological_process	1	2	470	85	24985	2	Capana11g002394,Capana05g000331	0
GO:0097159	organic cyclic compound binding	molecular_function	1	160	470	8270	24985	84	Capana09g000221,Capana06g001078,Capana01g004227,Capana03g002053,Capana08g000116,Capana06g002690,Capana03g001698,Novel02183,Capana01g002020,Capana07g000080,Capana10g001389,Novel00142,Capana06g000348,Novel03030,Capana00g003977,Capana12g001826,Novel00156,Capana12g002105,Capana07g001587,Capana03g004143,Capana00g001065,Capana08g002743,Capana05g001678,Capana00g003675,Novel01896,Novel02168,Capana02g0000…	76	Capana03g000473,Novel01664,Capana03g000802,Capana11g002166,Novel03792,Capana03g002675,Capana01g000046,Capana08g002701,Capana02g002117,Capana06g001506,Capana11g001277,Capana07g002219,Capana00g002187,Capana01g004472,Capana06g000284,Capana03g001606,Capana01g004480,Capana12g000878,Capana07g001968,Capana00g003808,Capana02g003433,Novel01203,Capana03g000416,Capana11g000040,Capana02g001926,Capana02g00109…
GO:0072524	pyridine-containing compound metabolic process	biological_process	1	2	470	86	24985	2	Capana11g002394,Capana05g000331	0
GO:0032984	macromolecular complex disassembly	biological_process	1	1	470	39	24985	0		1	Novel01717
GO:0009896	positive regulation of catabolic process	biological_process	1	2	470	94	24985	2	Capana05g001765,Capana08g002286	0
GO:0010508	positive regulation of autophagy	biological_process	1	2	470	94	24985	2	Capana05g001765,Capana08g002286	0
GO:0031331	positive regulation of cellular catabolic process	biological_process	1	2	470	94	24985	2	Capana05g001765,Capana08g002286	0
GO:0003964	RNA-directed DNA polymerase activity	molecular_function	1	4	470	168	24985	2	Novel03902,Novel02864	2	Novel03330,Capana06g000622
GO:0008677	2-dehydropantoate 2-reductase activity	molecular_function	1	1	470	35	24985	1	Capana01g004227	0
GO:0009141	nucleoside triphosphate metabolic process	biological_process	1	6	470	310	24985	2	Capana02g002193,Capana05g001562	4	Capana10g001333,Capana04g002643,Capana02g002840,Capana03g000416
GO:0045259	proton-transporting ATP synthase complex	cellular_component	1	3	470	152	24985	1	Capana02g002193	2	Capana04g002643,Capana02g002840
GO:0016668	oxidoreductase activity, acting on a sulfur group of donors, NAD(P) as acceptor	molecular_function	1	1	470	37	24985	0		1	Capana02g002517
GO:0047134	protein-disulfide reductase activity	molecular_function	1	1	470	37	24985	0		1	Capana02g002517
GO:0006826	iron ion transport	biological_process	1	2	470	88	24985	2	Capana07g002476,Capana08g002671	0
GO:0000103	sulfate assimilation	biological_process	1	1	470	35	24985	1	Capana06g001078	0
GO:0004020	adenylylsulfate kinase activity	molecular_function	1	1	470	35	24985	1	Capana06g001078	0
GO:0009259	ribonucleotide metabolic process	biological_process	1	7	470	363	24985	2	Capana05g001562,Capana02g002193	5	Capana03g000416,Capana11g001277,Capana02g002840,Capana04g002643,Capana10g001333
GO:0019693	ribose phosphate metabolic process	biological_process	1	7	470	363	24985	2	Capana05g001562,Capana02g002193	5	Capana02g002840,Capana04g002643,Capana10g001333,Capana11g001277,Capana03g000416
GO:0022411	cellular component disassembly	biological_process	1	1	470	40	24985	0		1	Novel01717
GO:0015985	energy coupled proton transport, down electrochemical gradient	biological_process	1	3	470	155	24985	2	Capana05g001562,Capana02g002193	1	Capana04g002643
GO:0015986	ATP synthesis coupled proton transport	biological_process	1	3	470	155	24985	2	Capana02g002193,Capana05g001562	1	Capana04g002643
GO:0051258	protein polymerization	biological_process	1	2	470	94	24985	0		2	Capana04g002643,Capana10g001333
GO:0006813	potassium ion transport	biological_process	1	3	470	135	24985	2	Capana09g000221,Capana09g000564	1	Capana03g004084
GO:0003724	RNA helicase activity	molecular_function	1	4	470	185	24985	1	Capana02g001361	3	Capana11g000040,Capana03g002111,Capana06g000523
GO:0030170	pyridoxal phosphate binding	molecular_function	1	3	470	137	24985	2	Capana12g000479,Capana02g002887	1	Capana01g000175
GO:0003954	NADH dehydrogenase activity	molecular_function	1	2	470	97	24985	0		2	Capana03g000792,Capana00g003859
GO:0005654	nucleoplasm	cellular_component	1	4	470	210	24985	2	Capana03g003213,Capana05g002474	2	Capana04g001107,Capana12g002922
GO:0044451	nucleoplasm part	cellular_component	1	4	470	210	24985	2	Capana03g003213,Capana05g002474	2	Capana12g002922,Capana04g001107
GO:0016891	endoribonuclease activity, producing 5'-phosphomonoesters	molecular_function	1	2	470	99	24985	2	Novel02864,Novel01065	0
GO:0006468	protein phosphorylation	biological_process	1	31	470	1543	24985	16	Capana04g000460,Capana10g001837,Capana04g002427,Capana04g002782,Capana00g001159,Novel01996,Capana02g001679,Capana07g001587,Capana12g002105,Capana08g000117,Capana06g002652,Capana01g001469,Capana08g000116,Novel01896,Capana00g004816,Capana01g003550	15	Capana12g000878,Capana00g002533,Capana02g002117,Capana06g001417,Capana02g000536,Capana03g001606,Capana06g002102,Capana06g000284,Capana07g001402,Capana00g003859,Capana01g002720,Capana03g002082,Capana11g000622,Novel03237,Capana08g002140
GO:0005381	iron ion transmembrane transporter activity	molecular_function	1	2	470	90	24985	2	Capana08g002671,Capana07g002476	0
GO:0019748	secondary metabolic process	biological_process	1	1	470	38	24985	0		1	Capana01g002720
GO:0034062	RNA polymerase activity	molecular_function	1	6	470	327	24985	4	Capana12g000169,Capana10g000287,Capana04g000696,Capana06g001078	2	Capana11g000369,Capana10g002124
GO:0003924	GTPase activity	molecular_function	1	10	470	502	24985	2	Capana06g001078,Capana01g001532	8	Capana03g000416,Capana06g000523,Capana12g002300,Capana03g004195,Capana11g000040,Capana02g003433,Capana02g002840,Capana10g001333
GO:0000272	polysaccharide catabolic process	biological_process	1	1	470	39	24985	1	Capana01g000793	0
GO:0016861	intramolecular oxidoreductase activity, interconverting aldoses and ketoses	molecular_function	1	1	470	39	24985	1	Capana11g002394	0
GO:0016651	oxidoreductase activity, acting on NAD(P)H	molecular_function	1	4	470	207	24985	0		4	Capana03g000595,Capana02g002517,Capana03g000792,Capana00g003859
GO:0042254	ribosome biogenesis	biological_process	1	3	470	145	24985	1	Capana09g002353	2	Novel03230,Capana11g001561
GO:0000160	phosphorelay signal transduction system	biological_process	1	2	470	90	24985	0		2	Capana02g001926,Capana03g004532
GO:0009165	nucleotide biosynthetic process	biological_process	1	5	470	266	24985	2	Capana05g001562,Capana02g002193	3	Capana11g001277,Capana02g002840,Capana04g002643
GO:0003684	damaged DNA binding	molecular_function	1	1	470	37	24985	0		1	Capana11g002166
GO:0016020	membrane	cellular_component	1	98	470	5113	24985	52	Capana02g001321,Capana04g002060,Capana02g002385,Capana06g001341,Capana01g001347,Novel02752,Capana05g001562,Capana03g003701,Capana01g001469,Capana03g000290,Capana06g000232,Capana10g002492,Capana06g001274,Capana09g001986,Capana00g001213,Capana00g004921,Capana07g002476,Capana08g002199,Capana09g000564,Capana08g002671,Capana01g003889,Capana06g001915,Capana06g001397,Capana09g002353,Capana04g000192,Capa…	46	Capana03g003736,Capana11g000369,Capana02g001926,Capana02g000402,Capana02g002147,Capana08g001548,Capana03g000416,Capana03g004482,Capana02g002840,Capana00g002539,Capana11g001561,Capana07g001731,Capana06g000204,Novel03330,Novel03947,Capana02g002954,Capana03g004532,Capana00g000624,Capana12g000940,Capana02g001292,Capana03g001296,Capana05g001701,Capana00g002533,Capana10g002124,Capana04g002643,Capana06g…
GO:0019013	viral nucleocapsid	cellular_component	1	1	470	42	24985	1	Capana03g000471	0
GO:0046873	metal ion transmembrane transporter activity	molecular_function	1	7	470	368	24985	4	Capana09g000221,Capana07g002476,Capana08g002671,Capana09g000564	3	Capana02g001292,Capana00g001823,Capana02g000402
GO:0005216	ion channel activity	molecular_function	1	4	470	198	24985	3	Capana06g000782,Capana09g000221,Capana00g004921	1	Capana00g003397
GO:0022838	substrate-specific channel activity	molecular_function	1	4	470	198	24985	3	Capana00g004921,Capana06g000782,Capana09g000221	1	Capana00g003397
GO:0000152	nuclear ubiquitin ligase complex	cellular_component	1	5	470	271	24985	2	Capana06g002351,Capana10g001795	3	Capana00g003879,Capana03g001209,Capana01g002369
GO:0005680	anaphase-promoting complex	cellular_component	1	5	470	271	24985	2	Capana10g001795,Capana06g002351	3	Capana00g003879,Capana03g001209,Capana01g002369
GO:0001510	RNA methylation	biological_process	1	1	470	38	24985	0		1	Capana11g001561
GO:0000154	rRNA modification	biological_process	1	1	470	39	24985	0		1	Capana11g001561
GO:0006576	cellular biogenic amine metabolic process	biological_process	1	2	470	96	24985	1	Capana01g004303	1	Capana03g004195
GO:0010506	regulation of autophagy	biological_process	1	2	470	103	24985	2	Capana05g001765,Capana08g002286	0
GO:1901293	nucleoside phosphate biosynthetic process	biological_process	1	5	470	271	24985	2	Capana05g001562,Capana02g002193	3	Capana11g001277,Capana04g002643,Capana02g002840
GO:0050660	flavin adenine dinucleotide binding	molecular_function	1	5	470	244	24985	4	Capana01g004227,Capana06g000348,Capana06g002518,Capana01g000349	1	Capana00g003808
GO:0016853	isomerase activity	molecular_function	1	5	470	264	24985	2	Capana06g000348,Capana11g002394	3	Capana04g000418,Capana00g002444,Capana10g000708
GO:0009664	plant-type cell wall organization	biological_process	1	1	470	42	24985	1	Capana00g003322	0
GO:0071669	plant-type cell wall organization or biogenesis	biological_process	1	1	470	42	24985	1	Capana00g003322	0
GO:0016884	carbon-nitrogen ligase activity, with glutamine as amido-N-donor	molecular_function	1	1	470	40	24985	0		1	Capana06g001087
GO:0008654	phospholipid biosynthetic process	biological_process	1	2	470	99	24985	0		2	Capana03g003736,Novel03947
GO:0030983	mismatched DNA binding	molecular_function	1	1	470	43	24985	1	Capana03g001791	0
GO:0004315	3-oxoacyl-[acyl-carrier-protein] synthase activity	molecular_function	1	1	470	39	24985	1	Capana04g002861	0
GO:0065003	macromolecular complex assembly	biological_process	1	5	470	269	24985	2	Capana00g004571,Capana01g004227	3	Capana04g002643,Capana10g001333,Capana08g000991
GO:0015267	channel activity	molecular_function	1	4	470	202	24985	3	Capana00g004921,Capana06g000782,Capana09g000221	1	Capana00g003397
GO:0022803	passive transmembrane transporter activity	molecular_function	1	4	470	202	24985	3	Capana00g004921,Capana09g000221,Capana06g000782	1	Capana00g003397
GO:0006733	oxidoreduction coenzyme metabolic process	biological_process	1	2	470	96	24985	2	Capana05g000331,Capana11g002394	0
GO:0044106	cellular amine metabolic process	biological_process	1	2	470	98	24985	1	Capana01g004303	1	Capana03g004195
GO:0022613	ribonucleoprotein complex biogenesis	biological_process	1	3	470	153	24985	1	Capana09g002353	2	Capana11g001561,Novel03230
GO:0016310	phosphorylation	biological_process	1	32	470	1630	24985	16	Novel01996,Capana08g000117,Capana04g002427,Capana10g001837,Capana00g001159,Capana01g003550,Capana08g000116,Capana01g001469,Novel01896,Capana02g001679,Capana12g002105,Capana07g001587,Capana04g000460,Capana04g002782,Capana00g004816,Capana06g002652	16	Capana06g002102,Capana06g001417,Capana03g000792,Capana00g002533,Capana02g002117,Novel03237,Capana00g003859,Capana03g002082,Capana03g001606,Capana02g000536,Capana06g000284,Capana12g000878,Capana08g002140,Capana01g002720,Capana07g001402,Capana11g000622
GO:0004312	fatty acid synthase activity	molecular_function	1	1	470	40	24985	1	Capana04g002861	0
GO:0004970	ionotropic glutamate receptor activity	molecular_function	1	1	470	41	24985	1	Capana00g004921	0
GO:0005231	excitatory extracellular ligand-gated ion channel activity	molecular_function	1	1	470	41	24985	1	Capana00g004921	0
GO:0005234	extracellular-glutamate-gated ion channel activity	molecular_function	1	1	470	41	24985	1	Capana00g004921	0
GO:0008066	glutamate receptor activity	molecular_function	1	1	470	41	24985	1	Capana00g004921	0
GO:0044764	multi-organism cellular process	biological_process	1	9	470	483	24985	3	Capana04g000696,Capana06g001078,Capana01g003889	6	Capana01g002809,Capana03g002111,Capana03g001831,Capana03g001296,Capana08g000991,Capana03g002301
GO:0001076	RNA polymerase II transcription factor binding transcription factor activity	molecular_function	1	2	470	108	24985	0		2	Capana04g001107,Capana12g002922
GO:0001104	RNA polymerase II transcription cofactor activity	molecular_function	1	2	470	108	24985	0		2	Capana12g002922,Capana04g001107
GO:0016592	mediator complex	cellular_component	1	2	470	110	24985	0		2	Capana04g001107,Capana12g002922
GO:0048519	negative regulation of biological process	biological_process	1	3	470	158	24985	1	Novel03567	2	Capana00g001201,Capana02g003440
GO:0043169	cation binding	molecular_function	1	62	470	3353	24985	32	Capana09g001302,Capana00g002801,Capana02g002385,Capana01g002020,Capana00g002799,Novel00142,Capana02g003498,Capana02g002632,Capana09g000221,Capana00g001213,Capana10g000287,Capana08g001265,Capana06g002351,Capana01g000486,Capana01g001469,Novel03704,Capana10g002492,Capana01g000319,Capana01g001577,Capana06g001397,Capana01g000485,Capana12g002259,Capana12g001779,Capana03g004143,Capana01g003355,Capana09g…	30	Capana08g001901,Novel01371,Capana04g000388,Capana02g001089,Capana03g001296,Capana11g002083,Capana10g002124,Capana08g002701,Capana02g003349,Capana03g002054,Capana11g002166,Capana12g001690,Novel00045,Capana04g001495,Capana02g001094,Capana01g001061,Novel03792,Capana06g000919,Capana11g000436,Capana03g000955,Capana01g002369,Capana00g003879,Capana04g000118,Capana11g001277,Capana11g001694,Capana07g00042…
GO:0006464	cellular protein modification process	biological_process	1	40	470	2053	24985	18	Capana01g001469,Capana08g000116,Novel01896,Capana02g002607,Capana06g001078,Capana01g003550,Capana00g001159,Capana10g001837,Capana04g002427,Capana08g000117,Novel01996,Capana06g002652,Capana00g004816,Capana04g002782,Capana04g000460,Capana07g001587,Capana12g002105,Capana02g001679	22	Capana00g003859,Capana03g002082,Novel03237,Capana11g002166,Capana11g002083,Capana00g002533,Capana02g002117,Capana06g001417,Capana06g002102,Novel03947,Capana03g002101,Capana11g000622,Capana12g002922,Capana07g001402,Capana01g002720,Capana03g000986,Capana08g002140,Capana12g000878,Capana02g003440,Capana06g000284,Capana02g000536,Capana03g001606
GO:0036211	protein modification process	biological_process	1	40	470	2053	24985	18	Capana06g002652,Capana00g004816,Capana04g000460,Capana04g002782,Capana02g001679,Capana07g001587,Capana12g002105,Novel01896,Capana01g001469,Capana08g000116,Capana02g002607,Capana06g001078,Capana01g003550,Capana10g001837,Capana04g002427,Capana00g001159,Novel01996,Capana08g000117	22	Capana07g001402,Capana01g002720,Novel03947,Capana12g002922,Capana11g000622,Capana03g002101,Capana08g002140,Capana03g000986,Capana12g000878,Capana02g003440,Capana02g000536,Capana03g001606,Capana06g000284,Capana00g003859,Capana03g002082,Novel03237,Capana11g002166,Capana00g002533,Capana02g002117,Capana11g002083,Capana06g001417,Capana06g002102
GO:0005230	extracellular ligand-gated ion channel activity	molecular_function	1	1	470	43	24985	1	Capana00g004921	0
GO:0006298	mismatch repair	biological_process	1	1	470	47	24985	1	Capana03g001791	0
GO:0009057	macromolecule catabolic process	biological_process	1	6	470	332	24985	4	Capana01g000485,Capana01g000793,Capana01g000367,Capana12g002105	2	Capana11g002166,Capana00g001823
GO:0016021	integral to membrane	cellular_component	1	43	470	2297	24985	20	Capana12g000555,Capana05g002235,Novel02752,Capana05g001562,Novel01381,Capana01g001347,Capana07g000107,Capana06g001078,Capana01g004227,Capana10g002492,Capana09g000221,Capana05g001765,Capana01g003355,Capana07g002476,Novel03073,Capana01g003889,Novel02795,Capana08g002671,Capana07g002086,Capana03g002567	23	Capana03g003736,Capana03g001296,Capana11g000369,Capana03g003626,Novel03721,Capana08g001548,Capana02g002147,Capana02g001926,Capana01g000678,Capana02g003433,Capana03g004482,Capana06g000204,Capana07g001731,Capana06g000284,Capana00g003007,Capana00g002539,Capana01g002809,Capana02g002954,Novel03330,Novel03947,Novel03762,Capana00g001823,Capana01g004368
GO:0009117	nucleotide metabolic process	biological_process	1	9	470	496	24985	4	Capana05g000331,Capana02g002193,Capana05g001562,Capana11g002394	5	Capana11g001277,Capana03g000416,Capana10g001333,Capana04g002643,Capana02g002840
GO:0008608	attachment of spindle microtubules to kinetochore	biological_process	1	1	470	48	24985	0		1	Novel03330
GO:0007049	cell cycle	biological_process	1	8	470	439	24985	5	Capana08g001648,Capana01g003550,Capana08g001647,Capana06g001078,Capana04g000138	3	Capana00g001201,Capana03g002675,Novel03330
GO:0043412	macromolecule modification	biological_process	1	44	470	2262	24985	19	Capana08g000117,Novel01996,Capana00g001159,Capana10g001837,Capana04g002427,Capana01g003550,Capana08g000116,Capana01g000486,Capana01g001469,Novel01896,Capana06g001078,Capana02g002607,Capana07g001587,Capana12g002105,Capana02g001679,Capana04g002782,Capana04g000460,Capana00g004816,Capana06g002652	25	Capana06g002102,Capana12g002300,Capana11g002083,Capana02g002117,Capana00g002533,Capana06g001417,Novel03237,Capana11g002166,Capana03g002111,Capana00g003859,Capana03g002082,Capana06g000284,Capana02g000536,Capana11g001561,Capana03g001606,Capana12g000878,Capana02g003440,Capana08g002140,Capana03g000986,Novel03947,Capana03g002101,Capana11g000622,Capana12g002922,Capana07g001402,Capana01g002720
GO:0005634	nucleus	cellular_component	1	38	470	2092	24985	15	Capana08g001648,Capana06g002351,Capana06g002757,Capana08g001647,Capana05g002474,Capana01g001347,Capana04g000138,Capana10g001795,Capana09g000655,Novel00156,Capana06g002754,Capana03g003213,Capana12g002105,Capana06g002756,Capana06g002758	23	Capana00g001201,Capana11g000040,Capana01g000046,Capana03g002675,Capana06g000919,Capana12g000908,Capana02g001490,Capana03g001296,Capana07g000898,Capana00g003879,Capana03g001926,Capana03g001209,Capana04g001107,Novel03330,Capana12g002922,Capana06g000644,Capana06g000678,Capana01g000552,Capana07g001731,Capana06g000204,Capana03g000310,Capana02g003440,Capana01g002369
GO:0034655	nucleobase-containing compound catabolic process	biological_process	1	3	470	158	24985	0		3	Capana10g001333,Capana02g002840,Capana03g000416
GO:0006357	regulation of transcription from RNA polymerase II promoter	biological_process	1	2	470	112	24985	0		2	Capana04g001107,Capana12g002922
GO:0016814	hydrolase activity, acting on carbon-nitrogen (but not peptide) bonds, in cyclic amidines	molecular_function	1	1	470	45	24985	1	Capana12g002677	0
GO:0046983	protein dimerization activity	molecular_function	1	8	470	452	24985	5	Capana02g000436,Capana12g000479,Capana10g000647,Capana03g002644,Capana02g001754	3	Capana01g002561,Novel03764,Capana02g001926
GO:0046872	metal ion binding	molecular_function	1	61	470	3316	24985	31	Capana10g001795,Capana02g002133,Capana06g000782,Capana01g000367,Capana02g003199,Capana08g000857,Capana12g001779,Capana03g004143,Capana06g001397,Capana12g002259,Capana01g000485,Capana01g003355,Capana09g001740,Capana09g000221,Capana02g002632,Capana00g001213,Capana01g000486,Capana01g001469,Novel03704,Capana10g002492,Capana01g000319,Capana01g001577,Capana08g001265,Capana10g000287,Capana06g002351,Capa…	30	Capana11g001277,Capana11g001694,Capana01g003345,Capana03g001209,Capana07g000429,Capana00g003879,Capana04g000118,Capana00g004545,Capana03g000595,Capana03g000955,Capana01g002369,Capana12g001690,Novel00045,Capana03g002054,Capana11g002166,Novel03792,Capana06g000919,Capana11g000436,Capana04g001495,Capana01g001061,Capana02g001094,Capana04g000388,Capana02g001089,Capana08g001901,Novel01371,Capana11g00208…
GO:0003690	double-stranded DNA binding	molecular_function	1	1	470	48	24985	1	Capana03g001791	0
GO:0006643	membrane lipid metabolic process	biological_process	1	3	470	161	24985	1	Capana05g001678	2	Novel03947,Capana11g000369
GO:0006753	nucleoside phosphate metabolic process	biological_process	1	9	470	503	24985	4	Capana11g002394,Capana05g000331,Capana05g001562,Capana02g002193	5	Capana04g002643,Capana02g002840,Capana10g001333,Capana11g001277,Capana03g000416
GO:0019058	viral infectious cycle	biological_process	1	4	470	220	24985	1	Capana06g001078	3	Capana08g000991,Capana03g002301,Capana03g002111
GO:0016838	carbon-oxygen lyase activity, acting on phosphates	molecular_function	1	2	470	114	24985	1	Capana03g004643	1	Capana02g001089
GO:0016998	cell wall macromolecule catabolic process	biological_process	1	1	470	51	24985	0		1	Capana00g002884
GO:0004672	protein kinase activity	molecular_function	1	32	470	1655	24985	15	Novel01896,Capana01g001469,Capana08g000116,Capana08g000117,Novel01996,Capana00g001159,Capana04g002427,Capana10g001837,Capana00g004816,Capana06g002652,Capana12g002105,Capana07g001587,Capana02g001679,Capana04g002782,Capana04g000460	17	Novel03237,Capana02g001926,Capana00g003859,Capana03g002082,Capana06g002102,Capana06g001417,Capana02g002117,Capana00g002533,Capana08g002140,Capana11g000622,Capana01g002720,Capana07g001402,Capana03g004532,Capana06g000284,Capana03g001606,Capana02g000536,Capana12g000878
GO:0016810	hydrolase activity, acting on carbon-nitrogen (but not peptide) bonds	molecular_function	1	2	470	107	24985	1	Capana12g002677	1	Capana11g000369
GO:0006119	oxidative phosphorylation	biological_process	1	1	470	52	24985	0		1	Capana03g000792
GO:0042773	ATP synthesis coupled electron transport	biological_process	1	1	470	52	24985	0		1	Capana03g000792
GO:0019842	vitamin binding	molecular_function	1	1	470	50	24985	1	Capana01g002020	0
GO:0016773	phosphotransferase activity, alcohol group as acceptor	molecular_function	1	37	470	1909	24985	17	Capana06g001078,Capana01g001469,Capana08g000116,Novel01896,Capana06g000333,Capana00g001159,Capana04g002427,Capana10g001837,Capana08g000117,Novel01996,Capana06g002652,Capana00g004816,Capana04g002782,Capana04g000460,Capana12g002105,Capana07g001587,Capana02g001679	20	Capana02g001926,Capana00g003859,Capana03g002082,Capana01g001061,Novel03237,Capana06g001417,Capana02g002117,Capana00g002533,Capana03g003736,Capana06g002102,Capana11g000622,Capana01g002720,Capana03g004532,Capana07g001402,Capana11g001277,Capana08g002140,Capana12g000878,Capana06g000284,Capana03g001606,Capana02g000536
GO:0030154	cell differentiation	biological_process	1	1	470	51	24985	0		1	Capana06g000852
GO:0044036	cell wall macromolecule metabolic process	biological_process	1	1	470	52	24985	0		1	Capana00g002884
GO:0031461	cullin-RING ubiquitin ligase complex	cellular_component	1	5	470	292	24985	2	Capana06g002351,Capana10g001795	3	Capana00g003879,Capana03g001209,Capana01g002369
GO:0043233	organelle lumen	cellular_component	1	7	470	404	24985	4	Capana08g001648,Capana05g002474,Capana03g003213,Capana08g001647	3	Novel03330,Capana12g002922,Capana04g001107
GO:0070013	intracellular organelle lumen	cellular_component	1	7	470	404	24985	4	Capana03g003213,Capana05g002474,Capana08g001647,Capana08g001648	3	Capana04g001107,Capana12g002922,Novel03330
GO:0016741	transferase activity, transferring one-carbon groups	molecular_function	1	10	470	556	24985	5	Capana02g002887,Capana02g002219,Capana09g002353,Capana07g002241,Capana04g000354	5	Capana11g001561,Novel03237,Capana02g002893,Novel03230,Capana02g002754
GO:0006184	GTP catabolic process	biological_process	1	2	470	109	24985	0		2	Capana10g001333,Capana03g000416
GO:1901069	guanosine-containing compound catabolic process	biological_process	1	2	470	109	24985	0		2	Capana10g001333,Capana03g000416
GO:0009072	aromatic amino acid family metabolic process	biological_process	1	1	470	49	24985	1	Capana03g004643	0
GO:0031974	membrane-enclosed lumen	cellular_component	1	7	470	407	24985	4	Capana03g003213,Capana05g002474,Capana08g001647,Capana08g001648	3	Capana04g001107,Capana12g002922,Novel03330
GO:0042221	response to chemical stimulus	biological_process	1	4	470	222	24985	1	Capana03g004377	3	Capana02g000492,Capana02g000471,Capana02g002740
GO:0016860	intramolecular oxidoreductase activity	molecular_function	1	1	470	52	24985	1	Capana11g002394	0
GO:0030001	metal ion transport	biological_process	1	9	470	513	24985	5	Capana07g002476,Capana09g000564,Capana08g002671,Capana06g000782,Capana09g000221	4	Capana02g000402,Capana03g004084,Capana00g001823,Capana02g001292
GO:0034453	microtubule anchoring	biological_process	1	1	470	53	24985	0		1	Novel03330
GO:0005694	chromosome	cellular_component	1	5	470	287	24985	4	Capana09g000655,Capana08g001647,Capana01g001347,Capana08g001648	1	Novel03330
GO:0044422	organelle part	cellular_component	1	30	470	1674	24985	17	Novel01896,Capana07g002241,Capana02g003581,Capana01g004227,Capana03g003213,Capana08g001647,Capana06g002351,Capana03g002567,Capana08g001648,Capana10g001795,Capana09g000655,Capana04g000138,Capana03g004377,Capana12g000555,Capana01g001347,Capana05g002474,Novel01381	13	Novel03330,Capana12g002922,Capana04g001107,Capana03g000416,Capana03g001209,Capana00g003879,Capana03g001054,Capana01g002369,Capana02g002840,Capana07g002105,Capana07g001731,Capana06g000204,Capana03g003626
GO:0005525	GTP binding	molecular_function	1	12	470	660	24985	4	Capana06g001078,Capana07g002476,Capana01g001532,Capana02g001361	8	Capana02g003433,Capana02g002840,Capana10g001333,Capana03g000416,Capana06g000523,Capana12g002300,Capana03g004195,Capana11g000040
GO:0015103	inorganic anion transmembrane transporter activity	molecular_function	1	1	470	50	24985	1	Capana06g000782	0
GO:0009064	glutamine family amino acid metabolic process	biological_process	1	1	470	50	24985	0		1	Capana00g002896
GO:0004175	endopeptidase activity	molecular_function	1	12	470	662	24985	8	Capana02g001258,Capana02g001754,Capana01g000367,Capana03g002053,Capana12g000873,Novel02864,Capana03g004643,Capana01g000485	4	Capana05g001701,Novel03330,Capana01g000510,Capana03g002054
GO:0044085	cellular component biogenesis	biological_process	1	11	470	630	24985	4	Capana03g004289,Capana09g002353,Capana01g004227,Capana00g004571	7	Capana04g002643,Capana03g002675,Capana10g001333,Capana11g001561,Capana08g000991,Capana03g002301,Novel03230
GO:0033178	proton-transporting two-sector ATPase complex, catalytic domain	cellular_component	1	2	470	112	24985	1	Capana02g002193	1	Capana02g002840
GO:0042626	ATPase activity, coupled to transmembrane movement of substances	molecular_function	1	3	470	166	24985	2	Capana05g001562,Capana02g002193	1	Capana02g003433
GO:0043492	ATPase activity, coupled to movement of substances	molecular_function	1	3	470	166	24985	2	Capana05g001562,Capana02g002193	1	Capana02g003433
GO:1901681	sulfur compound binding	molecular_function	1	1	470	54	24985	1	Capana01g002020	0
GO:0006497	protein lipidation	biological_process	1	1	470	54	24985	0		1	Novel03947
GO:0006506	GPI anchor biosynthetic process	biological_process	1	1	470	54	24985	0		1	Novel03947
GO:0006661	phosphatidylinositol biosynthetic process	biological_process	1	1	470	54	24985	0		1	Novel03947
GO:0042158	lipoprotein biosynthetic process	biological_process	1	1	470	54	24985	0		1	Novel03947
GO:0031224	intrinsic to membrane	cellular_component	1	43	470	2344	24985	20	Capana09g000221,Capana01g004227,Capana06g001078,Capana10g002492,Capana01g001347,Capana07g000107,Capana05g001562,Novel01381,Novel02752,Capana12g000555,Capana05g002235,Capana03g002567,Capana07g002086,Capana01g003889,Novel02795,Capana08g002671,Capana07g002476,Novel03073,Capana01g003355,Capana05g001765	23	Capana01g000678,Capana02g001926,Capana08g001548,Capana02g002147,Novel03721,Capana11g000369,Capana03g003626,Capana03g001296,Capana03g003736,Novel03762,Capana01g004368,Capana00g001823,Capana02g002954,Novel03330,Novel03947,Capana01g002809,Capana00g003007,Capana06g000284,Capana00g002539,Capana06g000204,Capana07g001731,Capana03g004482,Capana02g003433
GO:0032561	guanyl ribonucleotide binding	molecular_function	1	12	470	667	24985	4	Capana02g001361,Capana07g002476,Capana06g001078,Capana01g001532	8	Capana03g000416,Capana12g002300,Capana06g000523,Capana03g004195,Capana11g000040,Capana02g003433,Capana02g002840,Capana10g001333
GO:0000156	phosphorelay response regulator activity	molecular_function	1	1	470	51	24985	0		1	Capana03g004532
GO:0046961	proton-transporting ATPase activity, rotational mechanism	molecular_function	1	1	470	56	24985	1	Capana02g002193	0
GO:0005577	fibrinogen complex	cellular_component	1	1	470	56	24985	0		1	Capana04g002643
GO:0030168	platelet activation	biological_process	1	1	470	56	24985	0		1	Capana04g002643
GO:0030234	enzyme regulator activity	molecular_function	1	8	470	476	24985	3	Capana02g002161,Capana08g001265,Capana01g000367	5	Capana03g000069,Capana00g001201,Capana00g003007,Capana03g001831,Capana03g002531
GO:0008762	UDP-N-acetylmuramate dehydrogenase activity	molecular_function	1	1	470	52	24985	0		1	Capana00g003808
GO:0019001	guanyl nucleotide binding	molecular_function	1	12	470	674	24985	4	Capana02g001361,Capana01g001532,Capana06g001078,Capana07g002476	8	Capana03g004195,Capana11g000040,Capana03g000416,Capana06g000523,Capana12g002300,Capana02g002840,Capana02g003433,Capana10g001333
GO:0070838	divalent metal ion transport	biological_process	1	2	470	117	24985	2	Capana07g002476,Capana08g002671	0
GO:0009378	four-way junction helicase activity	molecular_function	1	4	470	219	24985	2	Capana02g001361,Capana03g002052	2	Capana12g002300,Capana03g002111
GO:0008653	lipopolysaccharide metabolic process	biological_process	1	4	470	213	24985	0		4	Capana06g002102,Capana00g002533,Capana06g000284,Capana03g001606
GO:0009103	lipopolysaccharide biosynthetic process	biological_process	1	4	470	213	24985	0		4	Capana00g002533,Capana06g002102,Capana06g000284,Capana03g001606
GO:0042025	host cell nucleus	cellular_component	1	1	470	61	24985	0		1	Capana08g000991
GO:0004674	protein serine/threonine kinase activity	molecular_function	1	3	470	170	24985	2	Capana01g001469,Capana07g001587	1	Capana02g002117
GO:0009605	response to external stimulus	biological_process	1	1	470	61	24985	1	Capana03g004377	0
GO:0046915	transition metal ion transmembrane transporter activity	molecular_function	1	2	470	120	24985	2	Capana08g002671,Capana07g002476	0
GO:0046039	GTP metabolic process	biological_process	1	2	470	120	24985	0		2	Capana10g001333,Capana03g000416
GO:0001775	cell activation	biological_process	1	1	470	59	24985	0		1	Capana04g002643
GO:0033647	host intracellular organelle	cellular_component	1	1	470	62	24985	0		1	Capana08g000991
GO:0033648	host intracellular membrane-bounded organelle	cellular_component	1	1	470	62	24985	0		1	Capana08g000991
GO:0008237	metallopeptidase activity	molecular_function	1	2	470	118	24985	1	Capana03g002053	1	Capana04g002643
GO:0072528	pyrimidine-containing compound biosynthetic process	biological_process	1	1	470	60	24985	1	Capana06g000348	0
GO:0031683	G-protein beta/gamma-subunit complex binding	molecular_function	1	1	470	62	24985	0		1	Capana02g003433
GO:0000041	transition metal ion transport	biological_process	1	2	470	122	24985	2	Capana08g002671,Capana07g002476	0
GO:0004828	serine-tRNA ligase activity	molecular_function	1	1	470	61	24985	0		1	Capana07g000898
GO:0006434	seryl-tRNA aminoacylation	biological_process	1	1	470	61	24985	0		1	Capana07g000898
GO:0016298	lipase activity	molecular_function	1	2	470	114	24985	2	Capana09g000655,Capana10g001362	0
GO:0016820	hydrolase activity, acting on acid anhydrides, catalyzing transmembrane movement of substances	molecular_function	1	4	470	232	24985	2	Capana05g001562,Capana02g002193	2	Capana02g002840,Capana02g003433
GO:0006414	translational elongation	biological_process	1	1	470	67	24985	0		1	Novel00728
GO:0046474	glycerophospholipid biosynthetic process	biological_process	1	1	470	59	24985	0		1	Novel03947
GO:0043228	non-membrane-bounded organelle	cellular_component	1	17	470	1049	24985	12	Capana03g004377,Capana01g001347,Novel01240,Capana02g003508,Capana12g000207,Capana08g001647,Capana01g004227,Capana07g002241,Capana00g003977,Novel01896,Capana09g000655,Capana08g001648	5	Capana07g002105,Novel03330,Capana02g001926,Capana03g001054,Capana06g000852
GO:0043232	intracellular non-membrane-bounded organelle	cellular_component	1	17	470	1049	24985	12	Capana08g001648,Capana09g000655,Capana01g004227,Capana08g001647,Novel01896,Capana00g003977,Capana07g002241,Capana12g000207,Capana02g003508,Capana01g001347,Novel01240,Capana03g004377	5	Capana03g001054,Capana06g000852,Capana02g001926,Novel03330,Capana07g002105
GO:0015144	carbohydrate transmembrane transporter activity	molecular_function	1	1	470	64	24985	0		1	Capana10g002124
GO:1901476	carbohydrate transporter activity	molecular_function	1	1	470	64	24985	0		1	Capana10g002124
GO:0007596	blood coagulation	biological_process	1	1	470	62	24985	0		1	Capana04g002643
GO:0015399	primary active transmembrane transporter activity	molecular_function	1	3	470	178	24985	2	Capana05g001562,Capana02g002193	1	Capana02g003433
GO:0015405	P-P-bond-hydrolysis-driven transmembrane transporter activity	molecular_function	1	3	470	178	24985	2	Capana02g002193,Capana05g001562	1	Capana02g003433
GO:0008168	methyltransferase activity	molecular_function	1	9	470	530	24985	4	Capana02g002219,Capana09g002353,Capana07g002241,Capana04g000354	5	Novel03237,Capana11g001561,Capana02g002893,Novel03230,Capana02g002754
GO:0044428	nuclear part	cellular_component	1	13	470	790	24985	7	Capana10g001795,Capana08g001648,Capana05g002474,Capana06g002351,Capana04g000138,Capana03g003213,Capana08g001647	6	Capana00g003879,Capana03g001209,Capana04g001107,Novel03330,Capana12g002922,Capana01g002369
GO:0019684	photosynthesis, light reaction	biological_process	1	1	470	70	24985	1	Capana00g004571	0
GO:0071840	cellular component organization or biogenesis	biological_process	1	24	470	1374	24985	11	Capana02g002161,Capana04g000138,Capana03g004289,Capana02g003577,Capana08g001648,Capana00g004571,Capana03g002567,Capana00g003322,Capana08g001647,Capana01g004227,Capana09g002353	13	Capana00g003007,Novel03230,Capana01g001083,Capana03g000069,Capana00g002884,Capana11g001561,Capana10g001333,Capana04g002643,Capana03g002301,Novel01717,Capana08g000991,Novel03330,Capana03g002675
GO:0006259	DNA metabolic process	biological_process	1	24	470	1322	24985	13	Capana08g000857,Capana10g000287,Capana03g002052,Capana01g000486,Capana05g001678,Novel02792,Novel02864,Capana00g003675,Capana03g001713,Capana03g001791,Novel01996,Capana02g001361,Novel03902	11	Capana02g002654,Capana03g002111,Capana02g001926,Novel03330,Capana11g002166,Capana11g000040,Capana02g000471,Capana03g000416,Novel02627,Capana06g000204,Capana12g002300
GO:0008200	ion channel inhibitor activity	molecular_function	1	1	470	68	24985	1	Capana03g004058	0
GO:0016248	channel inhibitor activity	molecular_function	1	1	470	68	24985	1	Capana03g004058	0
GO:0008643	carbohydrate transport	biological_process	1	1	470	68	24985	0		1	Capana10g002124
GO:0004518	nuclease activity	molecular_function	1	6	470	378	24985	5	Capana07g000079,Novel02864,Novel01065,Capana07g000080,Capana07g000075	1	Novel00197
GO:0008375	acetylglucosaminyltransferase activity	molecular_function	1	1	470	61	24985	0		1	Novel03947
GO:0016597	amino acid binding	molecular_function	1	1	470	64	24985	0		1	Capana09g002246
GO:0051128	regulation of cellular component organization	biological_process	1	1	470	69	24985	0		1	Novel01717
GO:0006400	tRNA modification	biological_process	1	2	470	123	24985	0		2	Capana12g002300,Capana03g002111
GO:0006979	response to oxidative stress	biological_process	1	2	470	133	24985	2	Capana02g002747,Capana04g000971	0
GO:1901068	guanosine-containing compound metabolic process	biological_process	1	2	470	128	24985	0		2	Capana03g000416,Capana10g001333
GO:0008509	anion transmembrane transporter activity	molecular_function	1	2	470	123	24985	2	Capana04g002060,Capana06g000782	0
GO:0016836	hydro-lyase activity	molecular_function	1	1	470	67	24985	1	Capana02g003498	0
GO:0004616	phosphogluconate dehydrogenase (decarboxylating) activity	molecular_function	1	1	470	63	24985	1	Capana05g000331	0
GO:0006278	RNA-dependent DNA replication	biological_process	1	3	470	167	24985	2	Novel03902,Novel02864	1	Novel03330
GO:0043231	intracellular membrane-bounded organelle	cellular_component	1	51	470	2915	24985	21	Capana01g001347,Capana05g002474,Novel01381,Capana04g000138,Capana12g000555,Capana08g001648,Capana08g001647,Capana06g002757,Capana06g002351,Capana06g002758,Capana06g002756,Capana12g002105,Capana05g001765,Capana03g002567,Capana09g000655,Capana10g001795,Capana02g003581,Capana03g003213,Capana09g002353,Capana06g002754,Novel00156	30	Capana03g003626,Capana12g000908,Capana03g001296,Capana02g001490,Capana03g000416,Capana01g000678,Capana11g000040,Capana00g001201,Capana06g000919,Capana00g003859,Capana03g002675,Capana01g000046,Capana03g000955,Capana03g000310,Capana06g000204,Capana07g001731,Capana01g000552,Capana06g000644,Capana06g000678,Capana01g002369,Capana02g003440,Capana00g002444,Capana02g002840,Capana03g001209,Capana03g001926…
GO:0043227	membrane-bounded organelle	cellular_component	1	51	470	2917	24985	21	Capana01g001347,Capana05g002474,Novel01381,Capana04g000138,Capana12g000555,Capana08g001648,Capana06g002757,Capana08g001647,Capana06g002351,Capana06g002758,Capana12g002105,Capana06g002756,Capana05g001765,Capana03g002567,Capana10g001795,Capana09g000655,Capana09g002353,Capana02g003581,Capana03g003213,Novel00156,Capana06g002754	30	Capana12g000908,Capana03g003626,Capana03g001296,Capana02g001490,Capana03g000416,Capana00g001201,Capana11g000040,Capana01g000678,Capana06g000919,Capana01g000046,Capana00g003859,Capana03g002675,Capana03g000310,Capana03g000955,Capana06g000678,Capana06g000644,Capana07g001731,Capana06g000204,Capana01g000552,Capana01g002369,Capana02g003440,Capana02g002840,Capana00g002444,Capana03g001209,Capana03g001926…
GO:0015276	ligand-gated ion channel activity	molecular_function	1	1	470	65	24985	1	Capana00g004921	0
GO:0022834	ligand-gated channel activity	molecular_function	1	1	470	65	24985	1	Capana00g004921	0
GO:0033646	host intracellular part	cellular_component	1	1	470	70	24985	0		1	Capana08g000991
GO:0043656	intracellular region of host	cellular_component	1	1	470	70	24985	0		1	Capana08g000991
GO:0032403	protein complex binding	molecular_function	1	1	470	70	24985	0		1	Capana02g003433
GO:0007599	hemostasis	biological_process	1	1	470	68	24985	0		1	Capana04g002643
GO:0050817	coagulation	biological_process	1	1	470	68	24985	0		1	Capana04g002643
GO:0050878	regulation of body fluid levels	biological_process	1	1	470	68	24985	0		1	Capana04g002643
GO:0003333	amino acid transmembrane transport	biological_process	1	1	470	61	24985	1	Capana10g002472	0
GO:0032505	reproduction of a single-celled organism	biological_process	1	1	470	69	24985	0		1	Capana03g002675
GO:0043093	cytokinesis by binary fission	biological_process	1	1	470	69	24985	0		1	Capana03g002675
GO:0006505	GPI anchor metabolic process	biological_process	1	2	470	132	24985	1	Capana05g001678	1	Novel03947
GO:0006304	DNA modification	biological_process	1	1	470	65	24985	1	Capana01g000486	0
GO:0031406	carboxylic acid binding	molecular_function	1	1	470	68	24985	0		1	Capana09g002246
GO:0072527	pyrimidine-containing compound metabolic process	biological_process	1	1	470	70	24985	1	Capana06g000348	0
GO:0044448	cell cortex part	cellular_component	1	1	470	62	24985	1	Capana01g004227	0
GO:0043229	intracellular organelle	cellular_component	1	63	470	3651	24985	29	Capana12g000555,Capana04g000138,Novel01381,Novel01240,Capana05g002474,Capana01g001347,Capana06g002351,Novel01896,Capana06g002757,Capana08g001647,Capana01g004227,Capana08g001648,Capana05g001765,Capana03g004377,Capana06g002756,Capana12g002105,Capana06g002758,Novel00156,Capana02g003508,Capana12g000207,Capana06g002754,Capana07g002241,Capana09g002353,Capana00g003977,Capana03g003213,Capana02g003581,Cap…	34	Capana02g001490,Capana03g001296,Capana12g000908,Capana03g003626,Capana01g000046,Capana03g002675,Capana00g003859,Capana02g001926,Capana06g000919,Capana00g001201,Capana11g000040,Capana01g000678,Capana06g000852,Capana03g000416,Capana02g002840,Capana00g002444,Capana02g003440,Capana01g002369,Capana06g000678,Capana06g000644,Capana01g000552,Capana07g001731,Capana06g000204,Capana03g000310,Capana07g002105…
GO:0070925	organelle assembly	biological_process	1	1	470	74	24985	1	Capana01g004227	0
GO:0043226	organelle	cellular_component	1	63	470	3653	24985	29	Capana04g000138,Capana12g000555,Novel01240,Capana01g001347,Capana05g002474,Novel01381,Novel01896,Capana06g002757,Capana01g004227,Capana08g001647,Capana06g002351,Capana08g001648,Capana03g004377,Capana05g001765,Capana06g002758,Capana12g002105,Capana06g002756,Capana00g003977,Capana09g002353,Capana07g002241,Capana02g003581,Capana03g003213,Novel00156,Capana12g000207,Capana06g002754,Capana02g003508,Cap…	34	Capana03g001296,Capana02g001490,Capana12g000908,Capana03g003626,Capana02g001926,Capana06g000919,Capana01g000046,Capana00g003859,Capana03g002675,Capana03g000416,Capana00g001201,Capana06g000852,Capana11g000040,Capana01g000678,Capana02g003440,Capana01g002369,Capana02g002840,Capana00g002444,Capana07g002105,Capana03g000310,Capana03g000955,Capana06g000678,Capana06g000644,Capana06g000204,Capana07g001731…
GO:0031301	integral to organelle membrane	cellular_component	1	1	470	71	24985	1	Capana03g002567	0
GO:0016893	endonuclease activity, active with either ribo- or deoxyribonucleic acids and producing 5'-phosphomonoesters	molecular_function	1	2	470	144	24985	2	Novel02864,Novel01065	0
GO:0019028	viral capsid	cellular_component	1	4	470	262	24985	2	Capana03g000471,Novel01240	2	Capana06g000622,Novel03330
GO:0044446	intracellular organelle part	cellular_component	1	28	470	1651	24985	16	Capana04g000138,Capana12g000555,Capana05g002474,Capana01g001347,Novel01381,Capana03g003213,Capana08g001647,Capana02g003581,Capana01g004227,Capana07g002241,Novel01896,Capana06g002351,Capana08g001648,Capana03g002567,Capana09g000655,Capana10g001795	12	Capana01g002369,Capana02g002840,Capana03g003626,Capana07g001731,Capana06g000204,Capana12g002922,Novel03330,Capana04g001107,Capana03g001209,Capana03g000416,Capana03g001054,Capana00g003879
GO:0009451	RNA modification	biological_process	1	3	470	192	24985	0		3	Capana03g002111,Capana11g001561,Capana12g002300
GO:0009247	glycolipid biosynthetic process	biological_process	1	1	470	70	24985	0		1	Novel03947
GO:0046467	membrane lipid biosynthetic process	biological_process	1	1	470	70	24985	0		1	Novel03947
GO:0072509	divalent inorganic cation transmembrane transporter activity	molecular_function	1	2	470	138	24985	2	Capana08g002671,Capana07g002476	0
GO:0016835	carbon-oxygen lyase activity	molecular_function	1	3	470	207	24985	2	Capana02g003498,Capana03g004643	1	Capana02g001089
GO:0072511	divalent inorganic cation transport	biological_process	1	2	470	137	24985	2	Capana07g002476,Capana08g002671	0
GO:0046914	transition metal ion binding	molecular_function	1	39	470	2264	24985	21	Capana01g000486,Capana10g002492,Novel03704,Capana01g000319,Capana10g000287,Capana06g002351,Capana02g002632,Capana09g000221,Novel00142,Capana02g003498,Capana09g001302,Capana01g000367,Capana02g003199,Capana08g000857,Capana10g001795,Capana09g001740,Capana01g003355,Capana03g004143,Capana12g001779,Capana12g002259,Capana01g000485	18	Novel03792,Capana06g000919,Capana04g001495,Capana02g001094,Capana12g001690,Novel00045,Capana11g002166,Capana11g002083,Capana03g001296,Capana08g002701,Capana08g001901,Capana00g004545,Capana11g001694,Capana07g000429,Capana01g003345,Capana03g001209,Capana00g003879,Capana01g002369
GO:0004129	cytochrome-c oxidase activity	molecular_function	1	1	470	76	24985	1	Capana02g003581	0
GO:0016675	oxidoreductase activity, acting on a heme group of donors	molecular_function	1	1	470	76	24985	1	Capana02g003581	0
GO:0016676	oxidoreductase activity, acting on a heme group of donors, oxygen as acceptor	molecular_function	1	1	470	76	24985	1	Capana02g003581	0
GO:0009893	positive regulation of metabolic process	biological_process	1	2	470	149	24985	2	Capana05g001765,Capana08g002286	0
GO:0031325	positive regulation of cellular metabolic process	biological_process	1	2	470	149	24985	2	Capana05g001765,Capana08g002286	0
GO:0016108	tetraterpenoid metabolic process	biological_process	1	1	470	68	24985	1	Capana01g000349	0
GO:0016109	tetraterpenoid biosynthetic process	biological_process	1	1	470	68	24985	1	Capana01g000349	0
GO:0016116	carotenoid metabolic process	biological_process	1	1	470	68	24985	1	Capana01g000349	0
GO:0016117	carotenoid biosynthetic process	biological_process	1	1	470	68	24985	1	Capana01g000349	0
GO:0022900	electron transport chain	biological_process	1	2	470	151	24985	0		2	Capana03g003736,Capana03g000792
GO:0016247	channel regulator activity	molecular_function	1	1	470	79	24985	1	Capana03g004058	0
GO:0000917	barrier septum assembly	biological_process	1	1	470	75	24985	0		1	Capana03g002675
GO:0032506	cytokinetic process	biological_process	1	1	470	75	24985	0		1	Capana03g002675
GO:0090529	cell septum assembly	biological_process	1	1	470	75	24985	0		1	Capana03g002675
GO:0019079	viral genome replication	biological_process	1	1	470	70	24985	0		1	Capana03g002111
GO:0016667	oxidoreductase activity, acting on a sulfur group of donors	molecular_function	1	2	470	156	24985	1	Capana06g000782	1	Capana02g002517
GO:0005740	mitochondrial envelope	cellular_component	1	4	470	279	24985	1	Capana02g003581	3	Capana07g001731,Capana06g000204,Capana02g002840
GO:0031300	intrinsic to organelle membrane	cellular_component	1	1	470	76	24985	1	Capana03g002567	0
GO:0008134	transcription factor binding	molecular_function	1	3	470	196	24985	2	Capana02g001754,Capana03g002052	1	Capana03g002111
GO:0030674	protein binding, bridging	molecular_function	1	1	470	77	24985	0		1	Capana04g002643
GO:0060090	binding, bridging	molecular_function	1	1	470	77	24985	0		1	Capana04g002643
GO:0034470	ncRNA processing	biological_process	1	6	470	377	24985	2	Capana09g002353,Capana06g000348	4	Capana11g001561,Capana03g002111,Novel03230,Capana12g002300
GO:0022904	respiratory electron transport chain	biological_process	1	1	470	80	24985	0		1	Capana03g000792
GO:0007059	chromosome segregation	biological_process	1	2	470	142	24985	1	Capana06g001078	1	Novel03330
GO:0004866	endopeptidase inhibitor activity	molecular_function	1	1	470	92	24985	1	Capana08g001265	0
GO:0061135	endopeptidase regulator activity	molecular_function	1	1	470	92	24985	1	Capana08g001265	0
GO:0045017	glycerolipid biosynthetic process	biological_process	1	1	470	75	24985	0		1	Novel03947
GO:0019954	asexual reproduction	biological_process	1	1	470	79	24985	0		1	Capana03g002675
GO:0006865	amino acid transport	biological_process	1	1	470	72	24985	1	Capana10g002472	0
GO:0040011	locomotion	biological_process	1	2	470	149	24985	1	Capana03g004377	1	Capana02g001926
GO:0015002	heme-copper terminal oxidase activity	molecular_function	1	1	470	83	24985	1	Capana02g003581	0
GO:0043566	structure-specific DNA binding	molecular_function	1	1	470	79	24985	1	Capana03g001791	0
GO:0005543	phospholipid binding	molecular_function	1	1	470	77	24985	1	Capana08g001265	0
GO:0042060	wound healing	biological_process	1	1	470	81	24985	0		1	Capana04g002643
GO:0006366	transcription from RNA polymerase II promoter	biological_process	1	2	470	158	24985	0		2	Capana12g002922,Capana04g001107
GO:0030414	peptidase inhibitor activity	molecular_function	1	1	470	96	24985	1	Capana08g001265	0
GO:0061134	peptidase regulator activity	molecular_function	1	1	470	96	24985	1	Capana08g001265	0
GO:0006664	glycolipid metabolic process	biological_process	1	2	470	149	24985	1	Capana05g001678	1	Novel03947
GO:0005938	cell cortex	cellular_component	1	1	470	73	24985	1	Capana01g004227	0
GO:0022607	cellular component assembly	biological_process	1	7	470	480	24985	2	Capana00g004571,Capana01g004227	5	Capana04g002643,Capana10g001333,Capana03g002675,Capana08g000991,Capana03g002301
GO:0005578	proteinaceous extracellular matrix	cellular_component	1	2	470	167	24985	0		2	Capana03g000955,Capana10g002124
GO:0071705	nitrogen compound transport	biological_process	1	2	470	149	24985	2	Capana10g002472,Capana04g002060	0
GO:0016043	cellular component organization	biological_process	1	19	470	1174	24985	9	Capana03g002567,Capana08g001648,Capana00g004571,Capana02g003577,Capana01g004227,Capana08g001647,Capana00g003322,Capana02g002161,Capana04g000138	10	Capana08g000991,Capana03g002301,Novel01717,Novel03330,Capana03g002675,Capana01g001083,Capana00g003007,Capana03g000069,Capana04g002643,Capana10g001333
GO:0032259	methylation	biological_process	1	2	470	144	24985	1	Capana04g000354	1	Capana11g001561
GO:0005739	mitochondrion	cellular_component	1	5	470	362	24985	1	Capana02g003581	4	Capana00g003859,Capana07g001731,Capana06g000204,Capana02g002840
GO:0032507	maintenance of protein location in cell	biological_process	1	1	470	82	24985	0		1	Novel03330
GO:0045185	maintenance of protein location	biological_process	1	1	470	82	24985	0		1	Novel03330
GO:0051235	maintenance of location	biological_process	1	1	470	82	24985	0		1	Novel03330
GO:0051651	maintenance of location in cell	biological_process	1	1	470	82	24985	0		1	Novel03330
GO:0003899	DNA-directed RNA polymerase activity	molecular_function	1	3	470	244	24985	1	Capana10g000287	2	Capana10g002124,Capana11g000369
GO:0003682	chromatin binding	molecular_function	1	5	470	350	24985	2	Capana09g000655,Capana01g001347	3	Capana03g000766,Capana02g003369,Capana02g002068
GO:0004497	monooxygenase activity	molecular_function	1	1	470	81	24985	1	Capana06g000348	0
GO:0006644	phospholipid metabolic process	biological_process	1	3	470	219	24985	1	Capana05g001678	2	Capana03g003736,Novel03947
GO:0031012	extracellular matrix	cellular_component	1	2	470	171	24985	0		2	Capana10g002124,Capana03g000955
GO:0005261	cation channel activity	molecular_function	1	1	470	89	24985	1	Capana09g000221	0
GO:0019220	regulation of phosphate metabolic process	biological_process	1	1	470	85	24985	1	Capana01g003550	0
GO:0051174	regulation of phosphorus metabolic process	biological_process	1	1	470	85	24985	1	Capana01g003550	0
GO:0022610	biological adhesion	biological_process	1	2	470	155	24985	0		2	Capana11g001836,Capana09g002238
GO:0008137	NADH dehydrogenase (ubiquinone) activity	molecular_function	1	1	470	93	24985	0		1	Capana03g000792
GO:0050136	NADH dehydrogenase (quinone) activity	molecular_function	1	1	470	93	24985	0		1	Capana03g000792
GO:0044267	cellular protein metabolic process	biological_process	1	56	470	3249	24985	29	Capana12g000555,Capana04g002427,Capana10g001837,Capana10g001389,Capana00g001159,Novel01381,Novel01996,Capana08g000117,Novel01240,Capana06g002690,Capana02g002607,Capana06g001078,Novel01896,Capana01g001469,Capana08g000116,Capana01g003550,Capana12g001807,Capana04g000460,Capana04g002782,Capana02g001679,Capana01g000485,Capana12g002105,Capana07g001587,Capana12g000207,Capana02g003508,Capana06g002652,Cap…	27	Capana06g001417,Capana00g002533,Capana02g002117,Capana11g002083,Capana06g002102,Capana03g002082,Capana00g003859,Capana11g002166,Novel03237,Capana02g003440,Capana12g000878,Capana07g001731,Capana03g001606,Capana02g000536,Capana06g000284,Capana01g002720,Capana07g001402,Capana12g002922,Capana03g002101,Capana11g000622,Novel03947,Novel03330,Capana03g000986,Capana08g002140,Capana07g000898,Capana00g00182…
GO:0009653	anatomical structure morphogenesis	biological_process	1	1	470	86	24985	0		1	Capana08g002701
GO:0045502	dynein binding	molecular_function	1	1	470	87	24985	1	Capana02g001754	0
GO:0044429	mitochondrial part	cellular_component	1	4	470	308	24985	1	Capana02g003581	3	Capana06g000204,Capana07g001731,Capana02g002840
GO:0006418	tRNA aminoacylation for protein translation	biological_process	1	2	470	161	24985	1	Capana06g002690	1	Capana07g000898
GO:0006486	protein glycosylation	biological_process	1	1	470	84	24985	0		1	Capana02g003440
GO:0009101	glycoprotein biosynthetic process	biological_process	1	1	470	84	24985	0		1	Capana02g003440
GO:0043413	macromolecule glycosylation	biological_process	1	1	470	84	24985	0		1	Capana02g003440
GO:0048869	cellular developmental process	biological_process	1	1	470	87	24985	0		1	Capana06g000852
GO:0031329	regulation of cellular catabolic process	biological_process	1	2	470	168	24985	2	Capana08g002286,Capana05g001765	0
GO:0009611	response to wounding	biological_process	1	1	470	93	24985	0		1	Capana04g002643
GO:0016887	ATPase activity	molecular_function	1	13	470	795	24985	6	Capana05g001562,Capana02g002193,Capana00g004571,Capana02g001361,Capana03g002052,Capana06g001078	7	Capana03g004195,Capana11g000040,Capana06g000523,Capana12g002300,Capana03g002111,Capana02g002840,Capana02g003433
GO:0003678	DNA helicase activity	molecular_function	1	4	470	281	24985	2	Capana02g001361,Capana03g002052	2	Capana03g002111,Capana12g002300
GO:0000910	cytokinesis	biological_process	1	1	470	93	24985	0		1	Capana03g002675
GO:0015980	energy derivation by oxidation of organic compounds	biological_process	1	2	470	169	24985	1	Capana00g002600	1	Capana03g000792
GO:0065008	regulation of biological quality	biological_process	1	7	470	515	24985	1	Capana04g000138	6	Capana01g002809,Capana00g003808,Capana04g002643,Capana03g001831,Capana03g001296,Novel03330
GO:0016765	transferase activity, transferring alkyl or aryl (other than methyl) groups	molecular_function	1	1	470	88	24985	0		1	Capana09g002238
GO:0043038	amino acid activation	biological_process	1	2	470	166	24985	1	Capana06g002690	1	Capana07g000898
GO:0043039	tRNA aminoacylation	biological_process	1	2	470	166	24985	1	Capana06g002690	1	Capana07g000898
GO:0005743	mitochondrial inner membrane	cellular_component	1	2	470	173	24985	1	Capana02g003581	1	Capana02g002840
GO:0044459	plasma membrane part	cellular_component	1	1	470	95	24985	0		1	Capana03g002101
GO:0006721	terpenoid metabolic process	biological_process	1	1	470	88	24985	1	Capana01g000349	0
GO:0016114	terpenoid biosynthetic process	biological_process	1	1	470	88	24985	1	Capana01g000349	0
GO:0009894	regulation of catabolic process	biological_process	1	2	470	174	24985	2	Capana05g001765,Capana08g002286	0
GO:0003723	RNA binding	molecular_function	1	17	470	1057	24985	8	Novel02864,Capana07g000075,Capana09g002353,Capana00g003977,Capana07g000079,Novel03902,Capana02g001361,Capana07g000080	9	Capana11g002166,Capana11g000040,Novel00728,Capana06g000523,Capana03g002301,Capana03g002111,Novel03330,Novel00197,Capana11g002083
GO:0008033	tRNA processing	biological_process	1	4	470	291	24985	2	Capana09g002353,Capana06g000348	2	Capana12g002300,Capana03g002111
GO:0004812	aminoacyl-tRNA ligase activity	molecular_function	1	2	470	168	24985	1	Capana06g002690	1	Capana07g000898
GO:0009100	glycoprotein metabolic process	biological_process	1	1	470	91	24985	0		1	Capana02g003440
GO:0008233	peptidase activity	molecular_function	1	24	470	1569	24985	19	Capana10g000062,Capana04g000696,Capana02g001754,Capana05g001865,Novel01792,Capana03g002053,Capana06g001078,Capana01g000367,Novel02864,Capana03g004643,Capana00g004571,Capana11g001403,Capana12g000873,Capana12g000555,Capana02g001258,Novel01381,Capana04g000698,Capana01g000485,Capana01g003889	5	Novel03330,Capana03g002054,Capana01g000510,Capana04g002643,Capana05g001701
GO:0034660	ncRNA metabolic process	biological_process	1	8	470	542	24985	3	Capana09g002353,Capana06g000348,Capana06g002690	5	Capana12g002300,Novel03230,Capana07g000898,Capana11g001561,Capana03g002111
GO:0005215	transporter activity	molecular_function	1	29	470	1768	24985	12	Capana09g000564,Capana06g001341,Capana08g002671,Capana02g002193,Capana05g001562,Capana00g004921,Capana07g002476,Capana04g002060,Capana01g003355,Capana06g000782,Capana09g000221,Capana02g003581	17	Capana03g001448,Capana11g001561,Capana03g004482,Capana10g002124,Capana02g002840,Capana04g002643,Capana03g003736,Capana02g003433,Capana03g002301,Capana00g001823,Capana01g004368,Capana02g001292,Capana01g000678,Capana06g000852,Capana00g003397,Capana02g000402,Capana00g000624
GO:0019899	enzyme binding	molecular_function	1	1	470	93	24985	1	Capana01g003550	0
GO:0016875	ligase activity, forming carbon-oxygen bonds	molecular_function	1	2	470	171	24985	1	Capana06g002690	1	Capana07g000898
GO:0016876	ligase activity, forming aminoacyl-tRNA and related compounds	molecular_function	1	2	470	171	24985	1	Capana06g002690	1	Capana07g000898
GO:0006928	cellular component movement	biological_process	1	2	470	170	24985	1	Capana03g004377	1	Capana02g001926
GO:0046488	phosphatidylinositol metabolic process	biological_process	1	2	470	171	24985	1	Capana05g001678	1	Novel03947
GO:0007154	cell communication	biological_process	1	20	470	1268	24985	6	Capana07g001587,Capana07g000107,Novel02183,Novel02752,Capana10g001362,Capana09g000655	14	Capana02g002117,Capana02g000074,Capana10g002124,Capana02g002754,Capana04g002643,Capana02g003433,Capana03g000955,Capana06g000284,Capana01g000552,Capana02g001926,Capana03g002101,Capana03g004532,Capana03g002082,Capana06g000523
GO:0006457	protein folding	biological_process	1	2	470	187	24985	2	Capana12g001807,Capana10g001389	0
GO:0004806	triglyceride lipase activity	molecular_function	1	1	470	95	24985	1	Capana09g000655	0
GO:0010333	terpene synthase activity	molecular_function	1	1	470	108	24985	0		1	Capana02g001089
GO:0019866	organelle inner membrane	cellular_component	1	2	470	186	24985	1	Capana02g003581	1	Capana02g002840
GO:0005753	mitochondrial proton-transporting ATP synthase complex	cellular_component	1	1	470	104	24985	0		1	Capana02g002840
GO:0004222	metalloendopeptidase activity	molecular_function	1	1	470	100	24985	1	Capana03g002053	0
GO:0005615	extracellular space	cellular_component	1	1	470	104	24985	0		1	Capana04g002643
GO:0051301	cell division	biological_process	1	2	470	178	24985	1	Capana06g001078	1	Capana03g002675
GO:0016655	oxidoreductase activity, acting on NAD(P)H, quinone or similar compound as acceptor	molecular_function	1	1	470	110	24985	0		1	Capana03g000792
GO:0006650	glycerophospholipid metabolic process	biological_process	1	2	470	178	24985	1	Capana05g001678	1	Novel03947
GO:0042803	protein homodimerization activity	molecular_function	1	1	470	104	24985	1	Capana02g001754	0
GO:0015672	monovalent inorganic cation transport	biological_process	1	8	470	588	24985	5	Capana04g002060,Capana09g000221,Capana05g001562,Capana02g002193,Capana09g000564	3	Capana02g002840,Capana04g002643,Capana03g004084
GO:0033643	host cell part	cellular_component	1	1	470	111	24985	0		1	Capana08g000991
GO:0018995	host	cellular_component	1	1	470	113	24985	0		1	Capana08g000991
GO:0043245	extraorganismal space	cellular_component	1	1	470	113	24985	0		1	Capana08g000991
GO:0043657	host cell	cellular_component	1	1	470	113	24985	0		1	Capana08g000991
GO:0044215	other organism	cellular_component	1	1	470	113	24985	0		1	Capana08g000991
GO:0044216	other organism cell	cellular_component	1	1	470	113	24985	0		1	Capana08g000991
GO:0044217	other organism part	cellular_component	1	1	470	113	24985	0		1	Capana08g000991
GO:0022892	substrate-specific transporter activity	molecular_function	1	18	470	1204	24985	10	Capana08g002671,Capana09g000564,Capana02g002193,Capana05g001562,Capana07g002476,Capana00g004921,Capana04g002060,Capana06g000782,Capana09g000221,Capana02g003581	8	Capana10g002124,Capana04g002643,Capana03g002301,Capana00g001823,Capana01g000678,Capana02g001292,Capana00g003397,Capana02g000402
GO:0006508	proteolysis	biological_process	1	22	470	1493	24985	16	Capana11g001403,Capana00g004571,Novel02864,Capana03g004643,Capana01g000367,Capana03g002053,Capana05g001865,Capana02g001754,Capana04g000696,Capana10g000062,Capana12g002105,Capana01g003889,Capana01g000485,Capana04g000698,Capana02g001258,Capana12g000873	6	Capana00g001823,Capana01g000510,Capana03g002054,Capana11g002166,Novel03330,Capana04g002643
GO:0005488	binding	molecular_function	1	273	470	14865	24985	140	Capana02g001754,Capana00g000550,Capana08g000857,Capana09g002135,Capana12g000737,Capana02g002133,Capana10g001795,Capana03g004377,Capana04g000460,Capana06g002756,Capana08g000288,Novel01065,Capana02g001679,Capana12g002259,Capana06g002757,Novel03704,Capana01g000486,Capana02g002452,Capana12g000479,Novel04395,Capana09g001680,Capana02g002632,Capana00g001159,Capana10g001092,Capana01g001532,Capana05g00247…	133	Novel00197,Capana03g000595,Capana03g002283,Capana04g000418,Capana02g002069,Capana01g002720,Capana01g003345,Capana02g002230,Novel00728,Capana04g002305,Capana04g001495,Capana01g000175,Capana02g001405,Capana06g000523,Capana12g001690,Capana06g000852,Capana00g003397,Capana00g002533,Capana10g002124,Capana04g002643,Capana12g002300,Capana04g001118,Capana06g000570,Capana04g000388,Capana06g002102,Capana06g…
GO:0050790	regulation of catalytic activity	biological_process	1	2	470	180	24985	2	Capana02g001258,Capana01g003550	0
GO:0045263	proton-transporting ATP synthase complex, coupling factor F(o)	cellular_component	1	1	470	117	24985	0		1	Capana04g002643
GO:0031975	envelope	cellular_component	1	5	470	416	24985	2	Capana02g003581,Capana05g000785	3	Capana02g002840,Capana07g001731,Capana06g000204
GO:0012505	endomembrane system	cellular_component	1	4	470	333	24985	2	Capana12g000555,Novel01381	2	Capana03g003626,Capana03g000416
GO:0034220	ion transmembrane transport	biological_process	1	6	470	482	24985	4	Capana02g002193,Capana05g001562,Capana10g002472,Capana09g000564	2	Capana04g002643,Capana02g002840
GO:0006996	organelle organization	biological_process	1	8	470	609	24985	6	Capana03g002567,Capana08g001648,Capana02g003577,Capana01g004227,Capana04g000138,Capana08g001647	2	Capana01g001083,Novel03330
GO:0006399	tRNA metabolic process	biological_process	1	6	470	456	24985	3	Capana06g002690,Capana09g002353,Capana06g000348	3	Capana07g000898,Capana03g002111,Capana12g002300
GO:0006812	cation transport	biological_process	1	14	470	990	24985	8	Capana04g002060,Capana07g002476,Capana06g000782,Capana02g002193,Capana05g001562,Capana09g000221,Capana09g000564,Capana08g002671	6	Capana04g002643,Capana03g004084,Capana02g002840,Capana02g000402,Capana02g001292,Capana00g001823
GO:0055085	transmembrane transport	biological_process	1	20	470	1304	24985	8	Capana02g002193,Capana05g001562,Capana01g001347,Capana09g000564,Capana01g003355,Novel00958,Capana10g002472,Capana06g000782	12	Capana03g003626,Capana04g002643,Capana02g002840,Capana03g003736,Capana02g003433,Capana03g004482,Capana04g000113,Capana02g001292,Capana01g004368,Capana00g001823,Novel03330,Capana02g000402
GO:0046486	glycerolipid metabolic process	biological_process	1	2	470	194	24985	1	Capana05g001678	1	Novel03947
GO:0006914	autophagy	biological_process	1	2	470	216	24985	2	Capana08g002286,Capana05g001765	0
GO:0008135	translation factor activity, nucleic acid binding	molecular_function	1	1	470	128	24985	0		1	Novel00728
GO:0065009	regulation of molecular function	biological_process	1	2	470	193	24985	2	Capana01g003550,Capana02g001258	0
GO:0008236	serine-type peptidase activity	molecular_function	1	5	470	411	24985	4	Capana04g000696,Capana04g000698,Capana05g001865,Capana01g003889	1	Capana05g001701
GO:0017171	serine hydrolase activity	molecular_function	1	5	470	411	24985	4	Capana05g001865,Capana01g003889,Capana04g000698,Capana04g000696	1	Capana05g001701
GO:0006811	ion transport	biological_process	1	18	470	1234	24985	9	Capana05g001562,Capana02g002193,Capana09g000564,Capana08g002671,Capana04g002060,Capana10g002472,Capana07g002476,Capana09g000221,Capana06g000782	9	Capana11g000369,Capana04g002643,Capana02g002840,Capana00g003397,Capana02g001292,Capana03g000370,Capana00g001823,Capana03g004084,Capana02g000402
GO:0008270	zinc ion binding	molecular_function	1	21	470	1426	24985	10	Capana02g003498,Capana09g001740,Capana01g003355,Novel00142,Capana09g001302,Capana02g003199,Capana06g002351,Capana10g000287,Capana09g000221,Capana10g001795	11	Capana08g002701,Capana01g002369,Capana11g002083,Capana03g001296,Capana08g001901,Capana06g000919,Capana00g004545,Capana11g002166,Capana00g003879,Capana03g001209,Novel00045
GO:0000287	magnesium ion binding	molecular_function	1	2	470	213	24985	0		2	Capana02g001089,Capana01g001061
GO:0008092	cytoskeletal protein binding	molecular_function	1	3	470	287	24985	1	Capana02g003577	2	Capana01g001083,Capana06g000284
GO:0003674	molecular_function	molecular_function	1	414	470	22341	24985	219	Novel01923,Novel02168,Capana06g001341,Capana05g001562,Capana02g002887,Capana09g001302,Capana04g000138,Capana04g000354,Capana04g002060,Capana02g000066,Capana02g003577,Capana05g001678,Capana08g000956,Capana10g000439,Capana10g002386,Capana03g000290,Capana01g000485,Capana06g001397,Capana00g004921,Capana06g002960,Capana09g001740,Capana07g000075,Capana05g000785,Capana06g000782,Capana10g001627,Capana01g…	195	Novel02627,Capana11g000369,Capana03g004195,Capana10g000708,Capana03g000416,Novel03764,Capana02g000402,Capana01g001061,Capana01g001084,Capana02g001094,Capana02g002517,Capana02g002068,Capana03g000069,Capana11g001561,Capana12g001418,Novel00514,Capana09g001880,Capana10g000499,Capana03g000986,Capana05g000709,Capana02g001089,Capana02g003349,Capana02g003624,Capana02g002117,Capana05g001701,Capana03g00047…
GO:0006720	isoprenoid metabolic process	biological_process	1	1	470	121	24985	1	Capana01g000349	0
GO:0008299	isoprenoid biosynthetic process	biological_process	1	1	470	121	24985	1	Capana01g000349	0
GO:0019012	virion	cellular_component	1	6	470	498	24985	4	Novel01240,Capana06g001078,Novel02168,Capana03g000471	2	Novel03330,Capana06g000622
GO:0044421	extracellular region part	cellular_component	1	4	470	378	24985	0		4	Capana04g002643,Capana10g002124,Capana08g000991,Capana03g000955
GO:0043414	macromolecule methylation	biological_process	1	1	470	122	24985	0		1	Capana11g001561
GO:0031090	organelle membrane	cellular_component	1	7	470	566	24985	4	Capana03g002567,Capana02g003581,Novel01381,Capana12g000555	3	Capana03g000416,Capana02g002840,Capana03g003626
GO:0022891	substrate-specific transmembrane transporter activity	molecular_function	1	16	470	1141	24985	10	Capana04g002060,Capana07g002476,Capana00g004921,Capana02g002193,Capana05g001562,Capana09g000564,Capana08g002671,Capana02g003581,Capana06g000782,Capana09g000221	6	Capana04g002643,Capana10g002124,Capana02g000402,Capana02g001292,Capana00g003397,Capana00g001823
GO:0006818	hydrogen transport	biological_process	1	4	470	381	24985	2	Capana05g001562,Capana02g002193	2	Capana04g002643,Capana02g002840
GO:0015992	proton transport	biological_process	1	4	470	381	24985	2	Capana05g001562,Capana02g002193	2	Capana04g002643,Capana02g002840
GO:0007165	signal transduction	biological_process	1	16	470	1138	24985	5	Capana10g001362,Capana09g000655,Novel02183,Capana07g000107,Novel02752	11	Capana06g000523,Capana03g002101,Capana02g001926,Capana03g004532,Capana06g000284,Capana03g000955,Capana01g000552,Capana10g002124,Capana02g003433,Capana04g002643,Capana02g002754
GO:0003735	structural constituent of ribosome	molecular_function	1	5	470	519	24985	4	Novel01240,Capana00g003977,Capana02g003508,Capana12g000207	1	Novel03330
GO:0045454	cell redox homeostasis	biological_process	1	1	470	154	24985	1	Capana04g000138	0
GO:0005840	ribosome	cellular_component	1	5	470	521	24985	4	Capana00g003977,Novel01240,Capana12g000207,Capana02g003508	1	Novel03330
GO:0008324	cation transmembrane transporter activity	molecular_function	1	12	470	921	24985	8	Capana09g000564,Capana08g002671,Capana02g002193,Capana09g000221,Capana05g001562,Capana02g003581,Capana07g002476,Capana04g002060	4	Capana00g001823,Capana02g001292,Capana02g000402,Capana04g002643
GO:0023052	signaling	biological_process	1	16	470	1146	24985	5	Capana10g001362,Capana09g000655,Capana07g000107,Novel02183,Novel02752	11	Capana02g001926,Capana03g002101,Capana03g004532,Capana06g000523,Capana10g002124,Capana04g002643,Capana02g002754,Capana02g003433,Capana06g000284,Capana03g000955,Capana01g000552
GO:0044700	single organism signaling	biological_process	1	16	470	1146	24985	5	Novel02183,Capana07g000107,Novel02752,Capana10g001362,Capana09g000655	11	Capana06g000284,Capana03g000955,Capana01g000552,Capana10g002124,Capana02g002754,Capana04g002643,Capana02g003433,Capana06g000523,Capana03g002101,Capana02g001926,Capana03g004532
GO:0015075	ion transmembrane transporter activity	molecular_function	1	15	470	1094	24985	10	Capana05g001562,Capana09g000221,Capana02g002193,Capana06g000782,Capana09g000564,Capana08g002671,Capana04g002060,Capana02g003581,Capana07g002476,Capana00g004921	5	Capana00g003397,Capana02g001292,Capana00g001823,Capana04g002643,Capana02g000402
GO:0007155	cell adhesion	biological_process	1	1	470	135	24985	0		1	Capana09g002238
GO:0019538	protein metabolic process	biological_process	1	75	470	4610	24985	42	Capana10g000062,Capana06g002690,Capana08g000116,Capana06g001078,Capana03g002053,Capana01g003550,Capana10g001389,Capana12g000555,Capana00g001159,Novel01381,Novel01240,Capana12g000207,Capana05g001865,Capana00g003977,Capana02g001754,Capana00g004571,Capana04g000460,Capana12g000873,Capana12g001807,Capana02g001258,Capana02g001679,Capana07g001587,Capana12g002105,Capana01g001469,Novel01896,Capana02g00260…	33	Capana11g002166,Capana04g002643,Capana00g002533,Capana02g002117,Capana06g002102,Capana01g002720,Capana03g002101,Novel00728,Capana00g001823,Capana12g000878,Capana03g001606,Capana06g000284,Capana03g002082,Capana00g003859,Capana02g001926,Novel03237,Capana03g002054,Capana03g000416,Capana11g002083,Capana06g001417,Capana07g001402,Novel03947,Novel03330,Capana11g000622,Capana12g002922,Capana07g000898,Cap…
GO:0045333	cellular respiration	biological_process	1	1	470	146	24985	0		1	Capana03g000792
GO:0031967	organelle envelope	cellular_component	1	4	470	394	24985	1	Capana02g003581	3	Capana07g001731,Capana06g000204,Capana02g002840
GO:0051082	unfolded protein binding	molecular_function	1	1	470	159	24985	1	Capana04g000197	0
GO:0044423	virion part	cellular_component	1	5	470	460	24985	3	Novel01240,Novel02168,Capana03g000471	2	Novel03330,Capana06g000622
GO:0050896	response to stimulus	biological_process	1	38	470	2486	24985	14	Novel02752,Novel01697,Capana03g001791,Novel02183,Capana07g000107,Capana02g003577,Capana10g001362,Capana03g004377,Novel03073,Capana04g000971,Capana02g001361,Capana03g002052,Capana09g000655,Capana02g002747	24	Capana04g002643,Capana10g002124,Capana10g000708,Capana12g002300,Capana02g000492,Capana03g002111,Capana02g001926,Capana11g002166,Capana06g000768,Capana06g000523,Capana00g003808,Capana03g000667,Capana02g003433,Capana02g002754,Capana01g000552,Capana06g000284,Capana03g000955,Capana01g002720,Capana03g004532,Capana03g002101,Capana04g000037,Capana02g002740,Capana02g000471,Novel03762
GO:0022890	inorganic cation transmembrane transporter activity	molecular_function	1	9	470	751	24985	8	Capana07g002476,Capana02g003581,Capana04g002060,Capana08g002671,Capana09g000564,Capana05g001562,Capana09g000221,Capana02g002193	1	Capana04g002643
GO:0044455	mitochondrial membrane part	cellular_component	1	1	470	159	24985	0		1	Capana02g002840
GO:0019867	outer membrane	cellular_component	1	1	470	165	24985	0		1	Novel03330
GO:0042623	ATPase activity, coupled	molecular_function	1	4	470	383	24985	3	Capana05g001562,Capana02g002193,Capana00g004571	1	Capana02g003433
GO:0005507	copper ion binding	molecular_function	1	1	470	175	24985	0		1	Capana12g001690
GO:0019725	cellular homeostasis	biological_process	1	1	470	184	24985	1	Capana04g000138	0
GO:0070011	peptidase activity, acting on L-amino acid peptides	molecular_function	1	19	470	1471	24985	14	Capana02g001258,Capana12g000873,Capana01g003889,Capana01g000485,Capana04g000698,Capana01g000367,Capana06g001078,Capana03g002053,Capana05g001865,Capana02g001754,Capana04g000696,Capana00g004571,Capana03g004643,Novel02864	5	Capana05g001701,Capana04g002643,Novel03330,Capana01g000510,Capana03g002054
GO:0016469	proton-transporting two-sector ATPase complex	cellular_component	1	3	470	351	24985	1	Capana02g002193	2	Capana04g002643,Capana02g002840
GO:0031966	mitochondrial membrane	cellular_component	1	2	470	266	24985	1	Capana02g003581	1	Capana02g002840
GO:0015077	monovalent inorganic cation transmembrane transporter activity	molecular_function	1	6	470	576	24985	5	Capana09g000564,Capana02g003581,Capana05g001562,Capana09g000221,Capana02g002193	1	Capana04g002643
GO:0006281	DNA repair	biological_process	1	6	470	540	24985	3	Capana03g001791,Capana03g002052,Capana02g001361	3	Capana03g002111,Capana11g002166,Capana12g002300
GO:0044444	cytoplasmic part	cellular_component	1	22	470	1683	24985	12	Capana00g003977,Capana09g002353,Capana01g004227,Capana02g003581,Capana02g003508,Capana12g000207,Capana03g002567,Capana05g001765,Capana06g001561,Capana12g000555,Novel01240,Novel01381	10	Novel03330,Capana00g003859,Capana03g000416,Capana01g000678,Capana02g002840,Capana00g002444,Capana03g000955,Capana03g003626,Capana06g000204,Capana07g001731
GO:0005524	ATP binding	molecular_function	1	54	470	3335	24985	26	Capana01g001469,Capana08g000116,Novel01896,Capana06g001078,Capana03g002053,Capana06g002690,Capana06g000333,Capana00g001159,Capana10g001389,Capana10g001837,Capana04g002427,Capana08g000117,Novel02183,Capana09g000324,Capana03g001791,Novel01996,Capana03g002052,Capana06g002652,Capana00g004816,Capana01g000893,Capana04g002782,Capana04g000460,Capana07g001587,Capana12g002105,Capana02g001361,Capana02g001679	28	Capana02g001405,Capana03g002111,Capana01g001061,Capana00g003859,Capana03g002082,Capana06g000523,Novel03237,Capana06g000852,Capana11g000040,Capana02g002117,Capana00g002533,Capana06g001417,Capana06g002102,Capana12g002300,Capana03g004195,Capana11g000622,Capana03g004532,Capana07g001402,Capana01g002720,Capana11g001277,Capana07g000898,Capana08g002140,Capana12g000878,Capana02g002840,Capana02g003433,Capa…
GO:0043167	ion binding	molecular_function	1	127	470	7438	24985	66	Capana10g001795,Capana02g002133,Capana09g002135,Capana08g000857,Capana02g003199,Capana03g002052,Capana01g000349,Capana06g000348,Capana12g002259,Capana02g001679,Capana03g004143,Capana07g001587,Capana12g002105,Capana04g000460,Capana01g003355,Capana02g002632,Capana09g000221,Capana06g000333,Capana12g000479,Capana08g001265,Capana10g000287,Capana06g002351,Capana06g002690,Novel03704,Capana08g000116,Capa…	61	Capana00g003879,Capana04g000118,Capana11g001694,Capana11g001277,Capana01g003345,Capana03g001209,Capana01g002720,Capana00g004545,Capana03g000595,Capana03g001606,Capana03g000955,Capana06g000284,Capana02g003433,Capana00g003808,Capana12g000878,Capana01g002369,Capana11g002166,Capana06g000852,Capana12g001690,Capana06g000523,Capana04g001495,Capana02g001405,Capana01g000175,Capana03g002111,Novel03792,Capa…
GO:0006412	translation	biological_process	1	8	470	793	24985	5	Novel01240,Capana02g003508,Capana06g002690,Capana12g000207,Capana00g003977	3	Capana07g000898,Novel00728,Novel03330
GO:0030529	ribonucleoprotein complex	cellular_component	1	6	470	663	24985	5	Capana04g000138,Novel01240,Capana00g003977,Capana12g000207,Capana02g003508	1	Novel03330
GO:0006974	response to DNA damage stimulus	biological_process	1	6	470	556	24985	3	Capana03g001791,Capana02g001361,Capana03g002052	3	Capana11g002166,Capana03g002111,Capana12g002300
GO:0005198	structural molecule activity	molecular_function	1	10	470	920	24985	7	Capana12g000207,Capana02g003199,Capana02g003508,Capana06g001078,Capana00g003322,Capana00g003977,Novel01240	3	Capana02g001926,Novel03330,Capana06g000622
GO:0015078	hydrogen ion transmembrane transporter activity	molecular_function	1	4	470	454	24985	3	Capana02g003581,Capana02g002193,Capana05g001562	1	Capana04g002643
GO:0035639	purine ribonucleoside triphosphate binding	molecular_function	1	58	470	3615	24985	28	Capana02g001361,Capana12g002105,Capana07g001587,Capana02g001679,Capana07g002476,Capana04g002782,Capana04g000460,Capana01g000893,Capana00g004816,Capana03g002052,Capana06g002652,Capana08g000117,Novel02183,Novel01996,Capana03g001791,Capana09g000324,Capana00g001159,Capana04g002427,Capana10g001837,Capana10g001389,Capana01g001532,Capana06g000333,Capana03g002053,Capana06g001078,Novel01896,Capana01g00146…	30	Capana06g000284,Capana03g001606,Capana02g000536,Capana12g000878,Capana02g002840,Capana02g003433,Capana11g001277,Capana08g002140,Capana07g000898,Capana11g000622,Capana01g002720,Capana07g001402,Capana03g004532,Capana12g002300,Capana06g002102,Capana03g004195,Capana06g001417,Capana00g002533,Capana02g002117,Capana10g001333,Capana06g000523,Capana03g000416,Capana11g000040,Capana06g000852,Novel03237,Capa…
GO:0043531	ADP binding	molecular_function	1	5	470	493	24985	3	Novel02183,Capana06g001078,Capana09g002135	2	Capana02g002840,Capana06g000523
GO:0044699	single-organism process	biological_process	1	97	470	5870	24985	47	Capana09g000655,Capana06g000782,Capana00g002600,Capana03g001713,Capana03g001773,Novel03567,Capana02g001361,Capana08g002671,Capana09g000564,Capana07g002476,Capana05g001678,Capana09g001874,Capana10g002386,Capana02g003577,Capana10g001362,Capana08g001648,Novel01896,Capana03g003701,Capana05g001562,Novel02752,Capana01g001347,Capana04g002060,Capana04g000138,Capana10g002472,Capana03g002567,Capana02g00175…	50	Capana02g001292,Novel01717,Capana03g004084,Capana03g004532,Novel03330,Capana06g000204,Capana07g001731,Capana00g002884,Capana03g000069,Capana02g002840,Capana03g004482,Novel03237,Capana03g000416,Capana03g002082,Capana02g001926,Capana02g000402,Novel02627,Capana11g000369,Capana03g003736,Capana03g001054,Capana04g000113,Capana00g001823,Capana03g000370,Capana01g004368,Capana10g002389,Capana09g002238,Cap…
GO:0033554	cellular response to stress	biological_process	1	6	470	573	24985	3	Capana03g002052,Capana02g001361,Capana03g001791	3	Capana12g002300,Capana03g002111,Capana11g002166
GO:0022857	transmembrane transporter activity	molecular_function	1	20	470	1499	24985	10	Capana09g000564,Capana08g002671,Capana05g001562,Capana02g002193,Capana07g002476,Capana00g004921,Capana04g002060,Capana09g000221,Capana06g000782,Capana02g003581	10	Capana10g002124,Capana03g004482,Capana02g002840,Capana04g002643,Capana03g003736,Capana02g003433,Capana00g001823,Capana00g003397,Capana02g001292,Capana02g000402
GO:0016787	hydrolase activity	molecular_function	1	81	470	5084	24985	48	Capana02g002650,Capana05g001562,Novel01792,Capana05g002020,Capana05g001678,Capana12g002677,Capana10g001362,Capana11g001403,Capana01g000485,Capana04g000698,Capana03g000180,Capana02g001361,Capana01g003889,Capana09g000168,Capana04g000696,Capana10g001330,Capana01g000367,Capana07g000360,Novel02864,Capana03g004643,Capana09g000655,Capana07g000075,Capana12g000555,Capana01g000166,Capana01g001532,Capana07g…	33	Capana11g000369,Capana03g004195,Capana03g002531,Capana11g002264,Capana11g000040,Capana03g002054,Capana10g001754,Capana03g000416,Capana02g002840,Capana00g002884,Capana03g000069,Capana02g003710,Capana03g004084,Novel03330,Capana01g000510,Capana10g001333,Capana04g002643,Capana05g001701,Capana03g000792,Capana12g002300,Capana03g002111,Capana03g004113,Capana00g003397,Capana03g003731,Capana06g000523,Nove…
GO:0006810	transport	biological_process	1	52	470	3380	24985	24	Capana09g000221,Capana09g001874,Capana05g001678,Capana06g001078,Capana09g001986,Capana06g001341,Capana01g001347,Capana05g001562,Capana03g003701,Capana08g001374,Capana10g002472,Novel00958,Capana04g002060,Capana00g002600,Capana06g000782,Capana02g001754,Capana09g000564,Capana08g002671,Capana02g002193,Capana03g001773,Capana00g004921,Capana07g002476,Capana01g003355,Capana05g001765	28	Capana03g000416,Capana00g003397,Capana01g000678,Capana06g000852,Capana02g001926,Capana02g000402,Capana03g002675,Capana03g001448,Capana12g002300,Capana03g003626,Capana11g000369,Capana10g002124,Capana03g003736,Capana04g002643,Capana00g001823,Capana03g000370,Capana01g004368,Capana04g000113,Capana02g001292,Novel03330,Capana03g002101,Capana03g004084,Capana00g000624,Capana00g003007,Capana11g001561,Capa…
GO:0051234	establishment of localization	biological_process	1	52	470	3380	24985	24	Capana08g001374,Capana03g003701,Capana05g001562,Capana01g001347,Capana06g001341,Capana04g002060,Novel00958,Capana10g002472,Capana05g001678,Capana09g001874,Capana09g000221,Capana09g001986,Capana06g001078,Capana03g001773,Capana02g002193,Capana09g000564,Capana08g002671,Capana01g003355,Capana05g001765,Capana07g002476,Capana00g004921,Capana06g000782,Capana00g002600,Capana02g001754	28	Capana11g000369,Capana03g003626,Capana12g002300,Capana03g001448,Capana03g003736,Capana04g002643,Capana10g002124,Capana01g000678,Capana06g000852,Capana00g003397,Capana03g000416,Capana03g002675,Capana02g000402,Capana02g001926,Capana11g001561,Capana00g003007,Capana02g003433,Capana02g002840,Capana03g004482,Capana02g001292,Capana04g000113,Capana03g000370,Capana00g001823,Capana01g004368,Capana00g000624…
GO:0042592	homeostatic process	biological_process	1	1	470	213	24985	1	Capana04g000138	0
GO:0015988	energy coupled proton transmembrane transport, against electrochemical gradient	biological_process	1	1	470	203	24985	0		1	Capana02g002840
GO:0015991	ATP hydrolysis coupled proton transport	biological_process	1	1	470	203	24985	0		1	Capana02g002840
GO:0004386	helicase activity	molecular_function	1	6	470	579	24985	2	Capana03g002052,Capana02g001361	4	Capana03g002111,Capana11g000040,Capana06g000523,Capana12g002300
GO:0044765	single-organism transport	biological_process	1	34	470	2377	24985	14	Capana06g000782,Capana02g001754,Capana08g002671,Capana09g000564,Capana02g002193,Capana07g002476,Capana01g003355,Capana09g000221,Capana01g001347,Capana05g001562,Capana03g003701,Capana10g002472,Novel00958,Capana04g002060	20	Capana00g001823,Capana01g004368,Capana03g000370,Capana02g001292,Capana04g000113,Novel03330,Capana03g004084,Capana03g004482,Capana02g002840,Capana02g003433,Capana03g000416,Capana00g003397,Capana02g000402,Capana02g001926,Capana03g002675,Capana03g003626,Capana11g000369,Capana10g002124,Capana03g003736,Capana04g002643
GO:0006605	protein targeting	biological_process	1	1	470	204	24985	1	Capana03g003701	0
GO:0071702	organic substance transport	biological_process	1	15	470	1222	24985	8	Capana00g002600,Capana03g003701,Capana09g001874,Capana05g001678,Capana03g001773,Capana05g001765,Capana10g002472,Capana02g001754	7	Capana11g000369,Capana03g000416,Capana03g000370,Capana03g002675,Capana02g001926,Capana10g002124,Capana03g002101
GO:0051716	cellular response to stimulus	biological_process	1	22	470	1675	24985	8	Novel02183,Capana02g001361,Capana07g000107,Capana03g001791,Novel02752,Capana03g002052,Capana10g001362,Capana09g000655	14	Capana10g002124,Capana02g002754,Capana04g002643,Capana02g003433,Capana03g000955,Capana12g002300,Capana06g000284,Capana01g000552,Capana03g002101,Capana02g001926,Capana03g004532,Capana03g002111,Capana06g000523,Capana11g002166
GO:0051179	localization	biological_process	1	53	470	3499	24985	25	Capana10g002472,Capana04g002060,Novel00958,Capana01g001347,Capana06g001341,Capana08g001374,Capana03g003701,Capana05g001562,Capana06g001078,Capana09g001986,Capana05g001678,Capana09g001874,Capana09g000221,Capana07g002476,Capana00g004921,Capana03g004377,Capana05g001765,Capana01g003355,Capana09g000564,Capana08g002671,Capana03g001773,Capana02g002193,Capana02g001754,Capana06g000782,Capana00g002600	28	Capana10g002124,Capana04g002643,Capana03g003736,Capana12g002300,Capana03g001448,Capana11g000369,Capana03g003626,Capana02g000402,Capana02g001926,Capana03g002675,Capana03g000416,Capana01g000678,Capana06g000852,Capana00g003397,Capana03g004482,Capana02g003433,Capana02g002840,Capana00g003007,Capana11g001561,Capana03g002101,Novel03330,Capana03g004084,Capana00g000624,Capana03g000370,Capana01g004368,Capa…
GO:0006396	RNA processing	biological_process	1	6	470	618	24985	2	Capana06g000348,Capana09g002353	4	Capana03g002111,Capana11g001561,Capana12g002300,Novel03230
GO:0033036	macromolecule localization	biological_process	1	13	470	1113	24985	7	Capana00g002600,Capana03g001773,Capana05g001678,Capana03g003701,Capana09g001874,Capana05g001765,Capana02g001754	6	Capana03g000416,Capana03g002675,Capana02g001926,Capana10g002124,Novel03330,Capana03g002101
GO:0019031	viral envelope	cellular_component	1	1	470	219	24985	1	Novel02168	0
GO:0036338	viral membrane	cellular_component	1	1	470	219	24985	1	Novel02168	0
GO:0033177	proton-transporting two-sector ATPase complex, proton-transporting domain	cellular_component	1	1	470	239	24985	0		1	Capana04g002643
GO:0022804	active transmembrane transporter activity	molecular_function	1	3	470	401	24985	2	Capana02g002193,Capana05g001562	1	Capana02g003433
GO:0001882	nucleoside binding	molecular_function	1	60	470	3877	24985	30	Capana04g002782,Capana07g002476,Capana04g000460,Capana07g001587,Capana02g001361,Capana12g002105,Capana02g001679,Capana03g002052,Capana06g002652,Capana08g000857,Capana00g004816,Capana01g000893,Capana09g002135,Capana00g001159,Capana10g001837,Capana10g001389,Capana01g001532,Capana04g002427,Capana08g000117,Novel02183,Capana03g001791,Novel01996,Capana09g000324,Novel01896,Capana08g000116,Capana01g00146…	30	Capana12g000878,Capana02g003433,Capana02g002840,Capana06g000284,Capana02g000536,Capana03g001606,Capana11g000622,Capana07g001402,Capana03g004532,Capana01g002720,Capana11g001277,Capana07g000898,Capana08g002140,Capana00g002533,Capana02g002117,Capana06g001417,Capana10g001333,Capana06g002102,Capana12g002300,Capana03g004195,Capana02g001405,Capana03g002111,Capana00g003859,Capana01g001061,Capana03g002082…
GO:0036094	small molecule binding	molecular_function	1	71	470	4498	24985	37	Capana01g001532,Capana10g001389,Capana00g001159,Capana03g001791,Novel02183,Capana01g002020,Capana06g002690,Capana01g004227,Capana03g002053,Capana06g001078,Capana08g000116,Capana06g000333,Capana08g002743,Capana04g000460,Capana02g001679,Capana12g002105,Capana07g001587,Capana08g000857,Capana06g000348,Capana03g002052,Capana01g000349,Capana09g002135,Capana04g002427,Capana10g001837,Novel01996,Capana09g…	34	Capana10g001333,Capana02g002117,Capana00g002533,Capana12g002300,Capana06g002102,Capana03g002111,Capana02g001405,Capana06g000852,Capana06g000523,Capana02g003433,Capana00g003808,Capana12g000878,Capana03g001606,Capana01g000552,Capana06g000284,Capana01g002720,Capana00g002187,Capana11g001277,Capana06g001417,Capana03g000790,Capana03g004195,Capana01g001061,Capana03g002082,Capana00g003859,Capana11g000040…
GO:0032559	adenyl ribonucleotide binding	molecular_function	1	55	470	3604	24985	27	Capana02g001679,Capana07g001587,Capana02g001361,Capana12g002105,Capana04g000460,Capana04g002782,Capana00g004816,Capana09g002135,Capana01g000893,Capana06g002652,Capana03g002052,Capana03g001791,Novel01996,Capana09g000324,Capana08g000117,Novel02183,Capana10g001837,Capana10g001389,Capana04g002427,Capana00g001159,Capana06g000333,Capana06g002690,Novel01896,Capana01g001469,Capana08g000116,Capana03g00205…	28	Capana02g000536,Capana03g001606,Capana06g000284,Capana02g002840,Capana02g003433,Capana12g000878,Capana07g000898,Capana08g002140,Capana11g001277,Capana07g001402,Capana03g004532,Capana01g002720,Capana11g000622,Capana03g004195,Capana06g002102,Capana12g002300,Capana00g002533,Capana02g002117,Capana06g001417,Novel03237,Capana11g000040,Capana06g000852,Capana06g000523,Capana02g001405,Capana03g002111,Capa…
GO:0042802	identical protein binding	molecular_function	1	1	470	222	24985	1	Capana02g001754	0
GO:0004252	serine-type endopeptidase activity	molecular_function	1	1	470	231	24985	0		1	Capana05g001701
GO:0030554	adenyl nucleotide binding	molecular_function	1	56	470	3670	24985	27	Capana04g002782,Capana04g000460,Capana12g002105,Capana02g001361,Capana07g001587,Capana02g001679,Capana03g002052,Capana06g002652,Capana09g002135,Capana01g000893,Capana00g004816,Capana00g001159,Capana04g002427,Capana10g001389,Capana10g001837,Capana08g000117,Novel02183,Capana09g000324,Novel01996,Capana03g001791,Capana06g001078,Capana03g002053,Capana08g000116,Capana01g001469,Novel01896,Capana06g00269…	29	Capana12g000878,Capana02g002840,Capana02g003433,Capana06g000284,Capana03g001606,Capana02g000536,Capana11g000622,Capana01g002720,Capana03g004532,Capana07g001402,Capana00g002187,Capana11g001277,Capana08g002140,Capana07g000898,Capana06g001417,Capana02g002117,Capana00g002533,Capana12g002300,Capana06g002102,Capana03g004195,Capana00g003859,Capana01g001061,Capana03g002082,Capana03g002111,Capana02g001405…
GO:0043168	anion binding	molecular_function	1	70	470	4478	24985	37	Novel01896,Capana01g001469,Capana10g001837,Capana04g002427,Capana02g002887,Novel01996,Capana09g000324,Capana08g000117,Capana06g002652,Capana00g004816,Capana01g000893,Capana04g002782,Capana07g002476,Capana06g002518,Capana02g001361,Capana08g001265,Capana06g002690,Capana08g000116,Capana01g004227,Capana03g002053,Capana06g001078,Capana06g000333,Capana12g000479,Capana01g001532,Capana10g001389,Capana00g…	33	Capana03g002082,Capana01g001061,Capana00g003859,Novel03237,Capana11g000040,Capana03g000416,Capana06g001417,Capana09g002246,Capana03g004195,Capana07g001402,Capana03g004532,Capana11g000622,Capana07g000898,Capana08g002140,Capana02g002840,Capana02g000536,Capana01g000175,Capana02g001405,Capana03g002111,Capana06g000852,Capana06g000523,Capana10g001333,Capana02g002117,Capana00g002533,Capana06g002102,Capa…
GO:0001883	purine nucleoside binding	molecular_function	1	59	470	3869	24985	29	Capana07g002476,Capana04g002782,Capana04g000460,Capana02g001361,Capana12g002105,Capana07g001587,Capana02g001679,Capana03g002052,Capana06g002652,Capana01g000893,Capana09g002135,Capana00g004816,Capana00g001159,Capana04g002427,Capana10g001837,Capana10g001389,Capana01g001532,Novel02183,Capana08g000117,Capana03g001791,Novel01996,Capana09g000324,Capana03g002053,Capana06g001078,Novel01896,Capana01g00146…	30	Capana12g000878,Capana02g002840,Capana02g003433,Capana06g000284,Capana03g001606,Capana02g000536,Capana11g000622,Capana01g002720,Capana07g001402,Capana03g004532,Capana11g001277,Capana08g002140,Capana07g000898,Capana06g001417,Capana00g002533,Capana02g002117,Capana10g001333,Capana12g002300,Capana06g002102,Capana03g004195,Capana00g003859,Capana01g001061,Capana03g002082,Capana03g002111,Capana02g001405…
GO:0032549	ribonucleoside binding	molecular_function	1	59	470	3869	24985	29	Novel02183,Capana08g000117,Capana09g000324,Novel01996,Capana03g001791,Capana00g001159,Capana10g001389,Capana01g001532,Capana10g001837,Capana04g002427,Capana06g000333,Capana08g000116,Capana01g001469,Novel01896,Capana06g001078,Capana03g002053,Capana06g002690,Capana07g001587,Capana12g002105,Capana02g001361,Capana02g001679,Capana04g002782,Capana07g002476,Capana04g000460,Capana00g004816,Capana09g00213…	30	Capana06g002102,Capana12g002300,Capana03g004195,Capana00g002533,Capana02g002117,Capana06g001417,Capana10g001333,Capana03g000416,Capana06g000523,Novel03237,Capana06g000852,Capana11g000040,Capana03g002111,Capana02g001405,Capana01g001061,Capana00g003859,Capana03g002082,Capana06g000284,Capana02g000536,Capana03g001606,Capana12g000878,Capana02g003433,Capana02g002840,Capana11g001277,Capana07g000898,Capa…
GO:0032550	purine ribonucleoside binding	molecular_function	1	59	470	3869	24985	29	Capana02g001361,Capana12g002105,Capana07g001587,Capana02g001679,Capana07g002476,Capana04g002782,Capana04g000460,Capana01g000893,Capana09g002135,Capana00g004816,Capana03g002052,Capana06g002652,Novel02183,Capana08g000117,Novel01996,Capana03g001791,Capana09g000324,Capana00g001159,Capana04g002427,Capana10g001837,Capana10g001389,Capana01g001532,Capana06g000333,Capana03g002053,Capana06g001078,Novel0189…	30	Capana06g000284,Capana03g001606,Capana02g000536,Capana12g000878,Capana02g003433,Capana02g002840,Capana11g001277,Capana08g002140,Capana07g000898,Capana11g000622,Capana01g002720,Capana07g001402,Capana03g004532,Capana12g002300,Capana06g002102,Capana03g004195,Capana06g001417,Capana00g002533,Capana02g002117,Capana10g001333,Capana06g000523,Capana03g000416,Capana06g000852,Capana11g000040,Novel03237,Capa…
GO:0032555	purine ribonucleotide binding	molecular_function	1	59	470	3875	24985	29	Capana02g001679,Capana07g001587,Capana12g002105,Capana02g001361,Capana04g000460,Capana04g002782,Capana07g002476,Capana00g004816,Capana01g000893,Capana09g002135,Capana06g002652,Capana03g002052,Capana09g000324,Novel01996,Capana03g001791,Novel02183,Capana08g000117,Capana10g001389,Capana01g001532,Capana10g001837,Capana04g002427,Capana00g001159,Capana06g000333,Capana06g002690,Capana08g000116,Capana01g…	30	Capana02g000536,Capana03g001606,Capana06g000284,Capana02g003433,Capana02g002840,Capana12g000878,Capana07g000898,Capana08g002140,Capana11g001277,Capana03g004532,Capana07g001402,Capana01g002720,Capana11g000622,Capana03g004195,Capana06g002102,Capana12g002300,Capana10g001333,Capana02g002117,Capana00g002533,Capana06g001417,Novel03237,Capana11g000040,Capana06g000852,Capana03g000416,Capana06g000523,Capa…
GO:0017076	purine nucleotide binding	molecular_function	1	60	470	3945	24985	29	Capana00g001159,Capana04g002427,Capana10g001837,Capana10g001389,Capana01g001532,Novel02183,Capana08g000117,Capana03g001791,Novel01996,Capana09g000324,Capana03g002053,Capana06g001078,Novel01896,Capana01g001469,Capana08g000116,Capana06g002690,Capana06g000333,Capana07g002476,Capana04g002782,Capana04g000460,Capana02g001361,Capana12g002105,Capana07g001587,Capana02g001679,Capana03g002052,Capana06g00265…	31	Capana06g001417,Capana02g002117,Capana00g002533,Capana10g001333,Capana12g002300,Capana06g002102,Capana03g004195,Capana00g003859,Capana01g001061,Capana03g002082,Capana03g002111,Capana02g001405,Capana06g000523,Capana03g000416,Capana06g000852,Capana11g000040,Novel03237,Capana12g000878,Capana02g003433,Capana02g002840,Capana06g000284,Capana03g001606,Capana02g000536,Capana11g000622,Capana01g002720,Capa…
GO:0000166	nucleotide binding	molecular_function	1	69	470	4442	24985	35	Capana08g000116,Capana03g002053,Capana01g004227,Capana06g001078,Capana06g002690,Capana06g000333,Capana00g001159,Capana01g001532,Capana10g001389,Novel02183,Capana03g001791,Capana03g002052,Capana01g000349,Capana06g000348,Capana09g002135,Capana04g000460,Capana08g002743,Capana07g001587,Capana12g002105,Capana02g001679,Novel01896,Capana01g001469,Capana10g001837,Capana04g002427,Capana08g000117,Novel0199…	34	Capana02g001405,Capana03g002111,Capana06g000523,Capana06g000852,Capana00g002533,Capana02g002117,Capana10g001333,Capana06g002102,Capana12g002300,Capana00g002187,Capana01g002720,Capana11g001277,Capana12g000878,Capana02g003433,Capana00g003808,Capana06g000284,Capana03g001606,Capana01g000552,Capana00g003859,Capana03g002082,Capana01g001061,Capana03g000416,Novel03237,Capana11g000040,Capana03g000790,Capa…
GO:1901265	nucleoside phosphate binding	molecular_function	1	69	470	4442	24985	35	Capana08g000117,Novel01996,Capana09g000324,Capana10g001837,Capana04g002427,Novel01896,Capana01g001469,Capana06g002518,Capana02g001361,Capana04g002782,Capana07g002476,Capana00g004816,Capana01g000893,Capana01g000276,Capana06g002652,Novel02183,Capana03g001791,Capana00g001159,Capana10g001389,Capana01g001532,Capana06g000333,Capana08g000116,Capana01g004227,Capana03g002053,Capana06g001078,Capana06g00269…	34	Capana03g004195,Capana03g000790,Capana06g001417,Capana03g000416,Novel03237,Capana11g000040,Capana03g002082,Capana01g001061,Capana00g003859,Capana02g000536,Capana02g002840,Capana07g000898,Capana08g002140,Capana11g000622,Capana07g001402,Capana03g004532,Capana06g002102,Capana12g002300,Capana00g002533,Capana02g002117,Capana10g001333,Capana06g000523,Capana06g000852,Capana03g002111,Capana02g001405,Capa…
GO:0007264	small GTPase mediated signal transduction	biological_process	1	2	470	361	24985	0		2	Capana06g000523,Capana02g003433
GO:0044763	single-organism cellular process	biological_process	1	80	470	5173	24985	38	Capana01g003550,Capana01g004227,Capana06g001078,Capana00g003322,Capana08g001647,Capana03g001791,Capana07g000107,Novel02183,Capana03g004289,Novel00958,Capana03g002567,Capana03g002052,Capana07g002241,Capana02g002161,Capana02g002193,Capana07g001587,Capana01g003355,Capana05g001765,Capana03g004377,Capana05g001678,Capana09g001874,Capana10g001362,Capana08g001648,Capana02g003577,Novel01896,Capana05g00156…	42	Capana00g001201,Capana11g002166,Capana06g000852,Capana06g000523,Capana03g002111,Capana03g002675,Capana03g003626,Capana12g002300,Capana04g002643,Capana10g002124,Capana02g002117,Capana03g001054,Capana04g000113,Capana00g001823,Capana01g004368,Capana09g002238,Capana03g002101,Capana01g000552,Capana01g001083,Capana00g003007,Capana06g000284,Capana03g000955,Capana02g002754,Capana02g003433,Capana02g000074…
GO:0032553	ribonucleotide binding	molecular_function	1	59	470	3909	24985	29	Capana06g002652,Capana03g002052,Capana09g002135,Capana01g000893,Capana00g004816,Capana04g000460,Capana07g002476,Capana04g002782,Capana02g001679,Capana02g001361,Capana12g002105,Capana07g001587,Capana06g002690,Capana03g002053,Capana06g001078,Novel01896,Capana08g000116,Capana01g001469,Capana06g000333,Capana04g002427,Capana10g001837,Capana10g001389,Capana01g001532,Capana00g001159,Novel01996,Capana03g…	30	Capana01g002720,Capana07g001402,Capana03g004532,Capana11g000622,Capana08g002140,Capana07g000898,Capana11g001277,Capana02g003433,Capana02g002840,Capana12g000878,Capana03g001606,Capana02g000536,Capana06g000284,Capana01g001061,Capana00g003859,Capana03g002082,Capana02g001405,Capana03g002111,Capana06g000852,Capana11g000040,Novel03237,Capana06g000523,Capana03g000416,Capana10g001333,Capana06g001417,Capa…
GO:0006886	intracellular protein transport	biological_process	1	7	470	762	24985	6	Capana00g002600,Capana05g001765,Capana03g001773,Capana05g001678,Capana09g001874,Capana03g003701	1	Capana03g000416
GO:0017111	nucleoside-triphosphatase activity	molecular_function	1	16	470	1382	24985	7	Capana01g001532,Capana02g002193,Capana05g001562,Capana02g001361,Capana06g001078,Capana03g002052,Capana00g004571	9	Capana10g001333,Capana02g002840,Capana02g003433,Capana03g004195,Capana12g002300,Capana03g002111,Capana11g000040,Capana06g000523,Capana03g000416
GO:0035556	intracellular signal transduction	biological_process	1	3	470	483	24985	1	Capana10g001362	2	Capana02g003433,Capana06g000523
GO:0016462	pyrophosphatase activity	molecular_function	1	16	470	1400	24985	7	Capana01g001532,Capana02g001361,Capana02g002193,Capana05g001562,Capana06g001078,Capana03g002052,Capana00g004571	9	Capana10g001333,Capana02g003433,Capana02g002840,Capana12g002300,Capana03g004195,Capana03g002111,Capana06g000523,Capana03g000416,Capana11g000040
GO:0005737	cytoplasm	cellular_component	1	28	470	2340	24985	14	Novel01240,Novel01381,Capana06g001561,Capana12g000555,Capana02g002219,Capana05g001765,Capana03g002567,Capana02g003581,Capana01g004227,Capana09g002353,Capana00g003977,Capana12g000207,Capana06g002690,Capana02g003508	14	Capana03g000955,Capana07g001731,Capana06g000204,Capana01g000552,Capana03g003626,Capana00g002444,Capana02g002840,Capana03g000416,Capana01g000678,Capana07g000898,Novel03237,Novel03330,Capana03g002675,Capana00g003859
GO:0034613	cellular protein localization	biological_process	1	8	470	857	24985	6	Capana00g002600,Capana05g001678,Capana03g001773,Capana09g001874,Capana03g003701,Capana05g001765	2	Capana03g000416,Novel03330
GO:0070727	cellular macromolecule localization	biological_process	1	8	470	857	24985	6	Capana03g001773,Capana05g001678,Capana03g003701,Capana09g001874,Capana00g002600,Capana05g001765	2	Capana03g000416,Novel03330
GO:0016818	hydrolase activity, acting on acid anhydrides, in phosphorus-containing anhydrides	molecular_function	1	16	470	1448	24985	7	Capana02g001361,Capana02g002193,Capana05g001562,Capana01g001532,Capana00g004571,Capana06g001078,Capana03g002052	9	Capana12g002300,Capana03g004195,Capana10g001333,Capana02g002840,Capana02g003433,Capana06g000523,Capana03g000416,Capana11g000040,Capana03g002111
GO:0008234	cysteine-type peptidase activity	molecular_function	1	4	470	704	24985	3	Capana06g001078,Capana02g001754,Capana02g001258	1	Capana01g000510
GO:0016817	hydrolase activity, acting on acid anhydrides	molecular_function	1	17	470	1550	24985	8	Capana03g002052,Capana06g001078,Capana12g000169,Capana00g004571,Capana01g001532,Capana05g001562,Capana02g002193,Capana02g001361	9	Capana03g002111,Capana11g000040,Capana03g000416,Capana06g000523,Capana02g002840,Capana02g003433,Capana10g001333,Capana03g004195,Capana12g002300
GO:0015031	protein transport	biological_process	1	8	470	936	24985	6	Capana05g001765,Capana09g001874,Capana03g003701,Capana05g001678,Capana03g001773,Capana00g002600	2	Capana03g002101,Capana03g000416
GO:0045184	establishment of protein localization	biological_process	1	8	470	936	24985	6	Capana05g001765,Capana03g003701,Capana09g001874,Capana03g001773,Capana05g001678,Capana00g002600	2	Capana03g002101,Capana03g000416
GO:0008104	protein localization	biological_process	1	9	470	1021	24985	6	Capana05g001765,Capana09g001874,Capana03g003701,Capana05g001678,Capana03g001773,Capana00g002600	3	Capana03g002101,Novel03330,Capana03g000416
GO:0016192	vesicle-mediated transport	biological_process	1	3	470	528	24985	3	Capana03g001773,Capana09g001874,Capana00g002600	0
GO:0046907	intracellular transport	biological_process	1	7	470	894	24985	6	Capana09g001874,Capana03g003701,Capana05g001678,Capana03g001773,Capana05g001765,Capana00g002600	1	Capana03g000416
GO:0005515	protein binding	molecular_function	1	83	470	5684	24985	42	Capana10g000647,Capana06g002351,Capana12g000479,Capana01g003550,Capana00g001656,Capana03g002552,Capana00g001159,Novel02183,Capana03g002052,Capana02g001754,Capana02g003199,Capana00g000550,Capana03g002644,Capana09g002135,Capana10g001795,Capana05g001765,Capana12g002105,Capana04g000197,Capana05g000560,Capana02g001679,Novel01896,Capana00g001392,Capana02g003577,Capana10g001362,Capana09g001874,Capana10g…	41	Capana03g002111,Capana01g002561,Capana11g002166,Capana02g003624,Capana03g001296,Capana04g002643,Capana04g001118,Capana08g001901,Capana03g002101,Novel00197,Capana04g000418,Capana03g002283,Capana00g004545,Capana02g000535,Capana03g001209,Capana08g000991,Capana00g003879,Capana01g002369,Novel03136,Capana01g000875,Capana08g002490,Capana02g003433,Capana06g000284,Capana01g001083,Capana06g000919,Capana08g…
GO:0051649	establishment of localization in cell	biological_process	1	7	470	987	24985	6	Capana05g001678,Capana03g001773,Capana03g003701,Capana09g001874,Capana00g002600,Capana05g001765	1	Capana03g000416
GO:0051641	cellular localization	biological_process	1	8	470	1082	24985	6	Capana00g002600,Capana05g001678,Capana03g001773,Capana09g001874,Capana03g003701,Capana05g001765	2	Capana03g000416,Novel03330
