# Supplementary material for: Transcriptome Analysis of Pepper (Capsicum annuum) Revealed a Role of 24-Epibrassinolide in Response to Chilling
Source: Front Plant Sci. 2016 Aug 29;7:1281. doi: 10.3389/fpls.2016.01281 (PMC5002408; doi:10.3389/fpls.2016.01281)
Supplement: Table S6 — KEGG pathway enrichment of differential expressed genes regulated by the EBR + chilling and only chilling stress. [file Table6.XLSX]

## Sheet: KEGG pathway
##Databases: KEGG PATHWAY
##Statistical test method: hypergeometric test / Fisher's exact test
##FDR correction method: Benjamini and Hochberg
#Term	Database	ID	Input number	Background number	P-Value	Corrected P-Value	Input	KEGG_ID/KO	Entrez_ID	Hyperlink
Carbon fixation in photosynthetic organisms	KEGG PATHWAY	sly00710	17	80	2.35347e-09	1.38855e-07	Capana08g002624|Capana10g001330|Capana02g000066|Capana12g000555|Capana02g000489|Capana04g000059|Capana03g000790|Capana02g000541|Capana07g000319|Capana07g002419|Capana01g000893|Capana11g002394|Capana01g002020|Capana05g000599|Capana05g002020|Capana04g001331|Capana04g002221	sly:101246870|sly:101260852|sly:101245299|sly:101249445|sly:101249787|sly:101264004|sly:101258932|sly:543974|sly:101253541|sly:101243907|sly:101255322|sly:101260137|sly:101251315|sly:101266713|sly:100316873|sly:101266629|sly:101268337|	101246870|101260852|101245299|101249445|101249787|101264004|101258932|543974|101253541|101243907|101255322|101260137|101251315|101266713|100316873|101266629|101268337|	http://www.genome.jp/kegg-bin/show_pathway?sly00710/sly:101246870%09red/sly:101249787%09red/sly:101251315%09red/sly:101253541%09red/sly:101266713%09red/sly:101249445%09red/sly:100316873%09red/sly:101245299%09red/sly:101268337%09red/sly:101266629%09red/sly:101243907%09red/sly:101260852%09red/sly:101258932%09red/sly:101264004%09red/sly:543974%09red/sly:101260137%09red/sly:101255322%09red
Photosynthesis	KEGG PATHWAY	sly00195	17	91	1.28276e-08	3.78414e-07	Capana02g001321|Capana09g002353|Capana00g001213|Capana06g001274|Capana03g000290|Capana04g000192|Capana00g004571|Capana06g001915|Capana06g000232|Capana06g000231|Capana06g000155|Capana10g002492|Capana05g001562|Capana08g001896|Capana02g002133|Capana02g002193|Capana08g001895	sly:101245421|sly:101245583|sly:544077|sly:101248983|sly:101264609|sly:101266666|sly:101263132|sly:543978|sly:101265249|sly:101265249|sly:101266666|sly:101259494|sly:101249084|sly:778301|sly:543931|sly:101253342|sly:778301|	101245421|101245583|544077|101248983|101264609|101266666|101263132|543978|101265249|101265249|101266666|101259494|101249084|778301|543931|101253342|778301|	http://www.genome.jp/kegg-bin/show_pathway?sly00195/sly:101253342%09red/sly:543931%09red/sly:544077%09red/sly:101264609%09red/sly:101263132%09red/sly:101248983%09red/sly:778301%09red/sly:101245421%09red/sly:543978%09red/sly:101266666%09red/sly:101259494%09red/sly:101249084%09red/sly:101245583%09red/sly:101265249%09red
Photosynthesis - antenna proteins	KEGG PATHWAY	sly00196	10	26	4.96611e-08	9.76668e-07	Capana08g001647|Capana01g002398|Capana09g001520|Capana07g001245|Capana09g000146|Capana08g001648|Capana09g000473|Capana00g002801|Capana08g000250|Capana00g002799	sly:101257186|sly:101266527|sly:101249002|sly:543975|sly:101252151|sly:101257186|sly:543976|sly:101265886|sly:101264376|sly:101265886|	101257186|101266527|101249002|543975|101252151|101257186|543976|101265886|101264376|101265886|	http://www.genome.jp/kegg-bin/show_pathway?sly00196/sly:101257186%09red/sly:101264376%09red/sly:101249002%09red/sly:101265886%09red/sly:101266527%09red/sly:101252151%09red/sly:543975%09red/sly:543976%09red
Carbon metabolism	KEGG PATHWAY	sly01200	23	253	5.71449e-06	8.42887e-05	Capana07g000319|Capana12g000555|Capana02g000541|Capana01g000893|Capana11g002394|Capana04g002221|Capana02g002219|Capana03g000790|Capana05g002020|Novel00465|Capana02g000066|Capana01g001084|Capana02g002887|Capana04g001118|Capana12g000479|Capana01g002020|Capana08g002624|Capana10g001330|Capana04g000059|Capana07g002419|Capana02g000489|Capana05g000599|Capana04g001331	sly:101253541|sly:101249445|sly:543974|sly:101255322|sly:101260137|sly:101268337|sly:101249137|sly:101258932|sly:100316873|sly:544276|sly:101245299|sly:101253277|sly:101254439|sly:101247124|sly:101260070|sly:101251315|sly:101246870|sly:101260852|sly:101264004|sly:101243907|sly:101249787|sly:101266713|sly:101266629|	101253541|101249445|543974|101255322|101260137|101268337|101249137|101258932|100316873|544276|101245299|101253277|101254439|101247124|101260070|101251315|101246870|101260852|101264004|101243907|101249787|101266713|101266629|	http://www.genome.jp/kegg-bin/show_pathway?sly01200/sly:101246870%09red/sly:101251315%09red/sly:101253277%09red/sly:101260852%09red/sly:101245299%09red/sly:101266629%09red/sly:101264004%09red/sly:544276%09red/sly:101243907%09red/sly:101258932%09red/sly:101253541%09red/sly:101266713%09red/sly:101254439%09red/sly:101268337%09red/sly:543974%09red/sly:101255322%09red/sly:101249445%09red/sly:100316873…
Pentose phosphate pathway	KEGG PATHWAY	sly00030	8	52	0.000325041	0.00383549	Capana08g002624|Capana10g001330|Capana02g000066|Capana07g002419|Capana02g000489|Capana11g002394|Capana01g002020|Capana04g001331	sly:101246870|sly:101260852|sly:101245299|sly:101243907|sly:101249787|sly:101260137|sly:101251315|sly:101266629|	101246870|101260852|101245299|101243907|101249787|101260137|101251315|101266629|	http://www.genome.jp/kegg-bin/show_pathway?sly00030/sly:101246870%09red/sly:101260852%09red/sly:101243907%09red/sly:101245299%09red/sly:101266629%09red/sly:101251315%09red/sly:101249787%09red/sly:101260137%09red
Glyoxylate and dicarboxylate metabolism	KEGG PATHWAY	sly00630	8	68	0.00160191	0.0157521	Novel00465|Capana02g002452|Capana02g002887|Capana03g000790|Capana02g000541|Capana06g001561|Capana08g002743|Capana04g002221	sly:544276|sly:543585|sly:101254439|sly:101258932|sly:543974|sly:101244882|sly:100191110|sly:101268337|	544276|543585|101254439|101258932|543974|101244882|100191110|101268337|	http://www.genome.jp/kegg-bin/show_pathway?sly00630/sly:544276%09red/sly:101258932%09red/sly:101254439%09red/sly:101268337%09red/sly:543585%09red/sly:100191110%09red/sly:543974%09red/sly:101244882%09red
Metabolic pathways	KEGG PATHWAY	sly01100	78	1962	0.00524163	0.0410317	Capana07g000319|Capana01g000552|Capana12g000555|Capana01g000175|Capana00g002801|Capana01g000349|Capana02g000541|Novel04203|Capana04g000192|Capana02g001321|Capana06g000232|Capana06g000231|Capana09g000473|Capana06g001004|Capana09g002353|Capana12g002677|Capana01g001061|Capana02g001089|Capana01g001577|Capana02g000066|Capana00g003114|Capana02g002747|Capana05g000599|Capana02g001388|Capana02g002219|Capa…	sly:101253541|sly:101252012|sly:101249445|sly:101246650|sly:101265886|sly:101248806|sly:543974|sly:101247833|sly:101266666|sly:101245421|sly:101265249|sly:101265249|sly:543976|sly:778225|sly:101245583|sly:101263963|sly:101248031|sly:101264071|sly:544008|sly:101245299|sly:544163|sly:101244141|sly:101266713|sly:101259906|sly:101249137|sly:778322|sly:101258932|sly:544306|sly:101260492|sly:101268337|…	101253541|101252012|101249445|101246650|101265886|101248806|543974|101247833|101266666|101245421|101265249|101265249|543976|778225|101245583|101263963|101248031|101264071|544008|101245299|544163|101244141|101266713|101259906|101249137|778322|101258932|544306|101260492|101268337|100301923|101255322|100316873|101248518|101248983|543931|101266527|101266745|101253277|101243907|101254439|101247124|544…	http://www.genome.jp/kegg-bin/show_pathway?sly01100/sly:101246870%09red/sly:101245299%09red/sly:101253277%09red/sly:101260852%09red/sly:101248806%09red/sly:101259906%09red/sly:544077%09red/sly:101265886%09red/sly:101266629%09red/sly:543974%09red/sly:544008%09red/sly:101265235%09red/sly:101266666%09red/sly:100191110%09red/sly:101246650%09red/sly:544276%09red/sly:101249137%09red/sly:101248983%09red…
Zeatin biosynthesis	KEGG PATHWAY	sly00908	6	50	0.00556362	0.0410317	Capana05g000071|Capana00g003808|Capana00g004279|Capana00g004283|Capana06g001526|Capana05g000785	sly:101263012|sly:100874537|sly:101259234|sly:101263012|sly:101265039|sly:101259234|	101263012|100874537|101259234|101263012|101265039|101259234|	http://www.genome.jp/kegg-bin/show_pathway?sly00908/sly:100874537%09red/sly:101263012%09red/sly:101259234%09red/sly:101265039%09red
Glycine, serine and threonine metabolism	KEGG PATHWAY	sly00260	7	69	0.00653181	0.0428197	Capana04g001118|Capana02g002219|Capana02g002887|Capana01g000349|Capana12g000479|Capana06g001561|Capana08g002743	sly:101247124|sly:101249137|sly:101254439|sly:101248806|sly:101260070|sly:101244882|sly:100191110|	101247124|101249137|101254439|101248806|101260070|101244882|100191110|	http://www.genome.jp/kegg-bin/show_pathway?sly00260/sly:101260070%09red/sly:101248806%09red/sly:101254439%09red/sly:101249137%09red/sly:101247124%09red/sly:100191110%09red/sly:101244882%09red
Fructose and mannose metabolism	KEGG PATHWAY	sly00051	6	59	0.0113921	0.0672135	Capana08g002624|Capana10g001330|Capana06g000333|Capana07g002419|Capana02g000489|Capana04g001331	sly:101246870|sly:101260852|sly:101254309|sly:101243907|sly:101249787|sly:101266629|	101246870|101260852|101254309|101243907|101249787|101266629|	http://www.genome.jp/kegg-bin/show_pathway?sly00051/sly:101246870%09red/sly:101260852%09red/sly:101243907%09red/sly:101266629%09red/sly:101254309%09red/sly:101249787%09red
Glycolysis / Gluconeogenesis	KEGG PATHWAY	sly00010	7	120	0.0776094	0.38161	Capana08g002624|Capana10g001330|Capana01g000552|Capana04g001118|Capana07g002419|Capana02g000489|Capana04g001331	sly:101246870|sly:101260852|sly:101252012|sly:101247124|sly:101243907|sly:101249787|sly:101266629|	101246870|101260852|101252012|101247124|101243907|101249787|101266629|	http://www.genome.jp/kegg-bin/show_pathway?sly00010/sly:101246870%09red/sly:101260852%09red/sly:101243907%09red/sly:101266629%09red/sly:101247124%09red/sly:101249787%09red/sly:101252012%09red
Vitamin B6 metabolism	KEGG PATHWAY	sly00750	2	14	0.0776156	0.38161	Novel01664|Capana06g000348	sly:101246036|sly:101257782|	101246036|101257782|	http://www.genome.jp/kegg-bin/show_pathway?sly00750/sly:101257782%09red/sly:101246036%09red
Ubiquinone and other terpenoid-quinone biosynthesis	KEGG PATHWAY	sly00130	3	36	0.10395	0.442984	Capana10g000062|Capana02g001388|Capana06g001004	sly:101247015|sly:101259906|sly:778225|	101247015|101259906|778225|	http://www.genome.jp/kegg-bin/show_pathway?sly00130/sly:101247015%09red/sly:778225%09red/sly:101259906%09red
Biosynthesis of amino acids	KEGG PATHWAY	sly01230	11	235	0.105115	0.442984	Capana08g002624|Capana02g000066|Capana02g002887|Capana04g001118|Capana09g002238|Novel04203|Capana02g003708|Capana07g002419|Capana02g000489|Capana11g002394|Capana01g002020	sly:101246870|sly:101245299|sly:101254439|sly:101247124|sly:544302|sly:101247833|sly:101260492|sly:101243907|sly:101249787|sly:101260137|sly:101251315|	101246870|101245299|101254439|101247124|544302|101247833|101260492|101243907|101249787|101260137|101251315|	http://www.genome.jp/kegg-bin/show_pathway?sly01230/sly:101246870%09red/sly:101251315%09red/sly:101243907%09red/sly:101254439%09red/sly:101245299%09red/sly:101260492%09red/sly:101247833%09red/sly:101247124%09red/sly:101249787%09red/sly:101260137%09red/sly:544302%09red
One carbon pool by folate	KEGG PATHWAY	sly00670	2	19	0.123694	0.486528	Capana02g002887|Capana02g002219	sly:101254439|sly:101249137|	101254439|101249137|	http://www.genome.jp/kegg-bin/show_pathway?sly00670/sly:101254439%09red/sly:101249137%09red
Sesquiterpenoid and triterpenoid biosynthesis	KEGG PATHWAY	sly00909	2	22	0.153785	0.567084	Capana02g001094|Capana02g001089	sly:101251277|sly:101264071|	101251277|101264071|	http://www.genome.jp/kegg-bin/show_pathway?sly00909/sly:101251277%09red/sly:101264071%09red
Cysteine and methionine metabolism	KEGG PATHWAY	sly00270	5	103	0.206841	0.717859	Capana01g000175|Capana03g000790|Capana09g002238|Capana01g000552|Capana03g004084	sly:101246650|sly:101258932|sly:544302|sly:101252012|sly:101248518|	101246650|101258932|544302|101252012|101248518|	http://www.genome.jp/kegg-bin/show_pathway?sly00270/sly:101246650%09red/sly:101252012%09red/sly:101258932%09red/sly:544302%09red/sly:101248518%09red
Plant-pathogen interaction	KEGG PATHWAY	sly04626	7	174	0.276028	0.904758	Capana03g000955|Capana10g002124|Capana11g000436|Capana03g000595|Capana06g001506|Capana09g002135|Capana09g001251	sly:101268854|sly:544131|sly:101257927|sly:543603|sly:101255501|sly:101244633|sly:101268787|	101268854|544131|101257927|543603|101255501|101244633|101268787|	http://www.genome.jp/kegg-bin/show_pathway?sly04626/sly:543603%09red/sly:101268787%09red/sly:101268854%09red/sly:544131%09red/sly:101255501%09red/sly:101244633%09red/sly:101257927%09red
Riboflavin metabolism	KEGG PATHWAY	sly00740	1	11	0.298783	0.927801	Capana12g002677	sly:101263963|	101263963|	http://www.genome.jp/kegg-bin/show_pathway?sly00740/sly:101263963%09red
Carotenoid biosynthesis	KEGG PATHWAY	sly00906	2	38	0.32573	0.938558	Capana01g000948|Capana00g003114	sly:101250535|sly:544163|	101250535|544163|	http://www.genome.jp/kegg-bin/show_pathway?sly00906/sly:101250535%09red/sly:544163%09red
Phosphatidylinositol signaling system	KEGG PATHWAY	sly04070	3	67	0.334063	0.938558	Capana10g002124|Capana10g001362|Capana01g001061	sly:544131|sly:100301923|sly:101248031|	544131|100301923|101248031|	http://www.genome.jp/kegg-bin/show_pathway?sly04070/sly:544131%09red/sly:100301923%09red/sly:101248031%09red
alpha-Linolenic acid metabolism	KEGG PATHWAY	sly00592	2	47	0.420055	0.98525	Capana00g002444|Capana01g001577	sly:544306|sly:544008|	544306|544008|	http://www.genome.jp/kegg-bin/show_pathway?sly00592/sly:544306%09red/sly:544008%09red
Biosynthesis of secondary metabolites	KEGG PATHWAY	sly01110	32	1021	0.427461	0.98525	Capana01g000552|Capana01g000175|Capana02g002452|Novel04203|Capana11g002394|Capana06g001004|Capana02g000066|Capana00g003114|Capana02g002747|Capana02g001388|Capana03g000790|Capana02g003708|Capana06g001561|Capana01g000276|Capana02g002887|Capana04g001118|Capana09g002238|Capana01g003345|Capana01g000948|Capana01g002020|Capana08g002743|Capana08g002624|Capana10g001330|Capana00g002896|Capana02g002632|Capa…	sly:101252012|sly:101246650|sly:543585|sly:101247833|sly:101260137|sly:778225|sly:101245299|sly:544163|sly:101244141|sly:101259906|sly:101258932|sly:101260492|sly:101244882|sly:101266745|sly:101254439|sly:101247124|sly:544302|sly:101267934|sly:101250535|sly:101251315|sly:100191110|sly:101246870|sly:101260852|sly:778202|sly:101249418|sly:101258036|sly:101254516|sly:101243907|sly:101249787|sly:1012…	101252012|101246650|543585|101247833|101260137|778225|101245299|544163|101244141|101259906|101258932|101260492|101244882|101266745|101254439|101247124|544302|101267934|101250535|101251315|100191110|101246870|101260852|778202|101249418|101258036|101254516|101243907|101249787|101247015|101253277|101266629|	http://www.genome.jp/kegg-bin/show_pathway?sly01110/sly:101246870%09red/sly:101251315%09red/sly:101253277%09red/sly:101260852%09red/sly:101266745%09red/sly:101259906%09red/sly:101245299%09red/sly:101266629%09red/sly:101247833%09red/sly:100191110%09red/sly:101246650%09red/sly:101244882%09red/sly:101247015%09red/sly:101243907%09red/sly:101258932%09red/sly:101250535%09red/sly:543585%09red/sly:101249…
Linoleic acid metabolism	KEGG PATHWAY	sly00591	1	18	0.430027	0.98525	Capana01g001577	sly:544008|	544008|	http://www.genome.jp/kegg-bin/show_pathway?sly00591/sly:544008%09red
Phenylalanine, tyrosine and tryptophan biosynthesis	KEGG PATHWAY	sly00400	2	49	0.440134	0.98525	Novel04203|Capana02g003708	sly:101247833|sly:101260492|	101247833|101260492|	http://www.genome.jp/kegg-bin/show_pathway?sly00400/sly:101260492%09red/sly:101247833%09red
ABC transporters	KEGG PATHWAY	sly02010	1	23	0.508487	0.98525	Capana02g003433	sly:101263659|	101263659|	http://www.genome.jp/kegg-bin/show_pathway?sly02010/sly:101263659%09red
Citrate cycle (TCA cycle)	KEGG PATHWAY	sly00020	2	57	0.516392	0.98525	Capana03g000790|Capana01g001084	sly:101258932|sly:101253277|	101258932|101253277|	http://www.genome.jp/kegg-bin/show_pathway?sly00020/sly:101258932%09red/sly:101253277%09red
Galactose metabolism	KEGG PATHWAY	sly00052	2	59	0.534358	0.98525	Capana03g002552|Capana01g000276	sly:543992|sly:101266745|	543992|101266745|	http://www.genome.jp/kegg-bin/show_pathway?sly00052/sly:101266745%09red/sly:543992%09red
Sphingolipid metabolism	KEGG PATHWAY	sly00600	1	28	0.576176	0.98525	Capana11g001694	sly:101265235|	101265235|	http://www.genome.jp/kegg-bin/show_pathway?sly00600/sly:101265235%09red
Inositol phosphate metabolism	KEGG PATHWAY	sly00562	2	64	0.577241	0.98525	Capana10g001362|Capana01g001061	sly:100301923|sly:101248031|	100301923|101248031|	http://www.genome.jp/kegg-bin/show_pathway?sly00562/sly:100301923%09red/sly:101248031%09red
Tryptophan metabolism	KEGG PATHWAY	sly00380	1	29	0.588554	0.98525	Capana02g002452	sly:543585|	543585|	http://www.genome.jp/kegg-bin/show_pathway?sly00380/sly:543585%09red
Pantothenate and CoA biosynthesis	KEGG PATHWAY	sly00770	1	29	0.588554	0.98525	Capana11g001277	sly:778322|	778322|	http://www.genome.jp/kegg-bin/show_pathway?sly00770/sly:778322%09red
Tropane, piperidine and pyridine alkaloid biosynthesis	KEGG PATHWAY	sly00960	1	30	0.600573	0.98525	Capana09g001680	sly:101254516|	101254516|	http://www.genome.jp/kegg-bin/show_pathway?sly00960/sly:101254516%09red
Cutin, suberine and wax biosynthesis	KEGG PATHWAY	sly00073	1	30	0.600573	0.98525	Capana01g003345	sly:101267934|	101267934|	http://www.genome.jp/kegg-bin/show_pathway?sly00073/sly:101267934%09red
Pentose and glucuronate interconversions	KEGG PATHWAY	sly00040	3	105	0.613524	0.98525	Capana02g000930|Capana02g003577|Capana02g002161	sly:101265301|sly:778293|sly:101260787|	101265301|778293|101260787|	http://www.genome.jp/kegg-bin/show_pathway?sly00040/sly:101265301%09red/sly:778293%09red/sly:101260787%09red
Fatty acid elongation	KEGG PATHWAY	sly00062	1	33	0.634568	0.98525	Capana04g002861	sly:101258036|	101258036|	http://www.genome.jp/kegg-bin/show_pathway?sly00062/sly:101258036%09red
Diterpenoid biosynthesis	KEGG PATHWAY	sly00904	1	33	0.634568	0.98525	Capana01g002809	sly:100134888|	100134888|	http://www.genome.jp/kegg-bin/show_pathway?sly00904/sly:100134888%09red
Propanoate metabolism	KEGG PATHWAY	sly00640	1	33	0.634568	0.98525	Capana01g000552	sly:101252012|	101252012|	http://www.genome.jp/kegg-bin/show_pathway?sly00640/sly:101252012%09red
Nitrogen metabolism	KEGG PATHWAY	sly00910	1	35	0.655612	0.991824	Capana02g003498	sly:543803|	543803|	http://www.genome.jp/kegg-bin/show_pathway?sly00910/sly:543803%09red
Oxidative phosphorylation	KEGG PATHWAY	sly00190	4	153	0.675617	0.996535	Capana02g002840|Capana05g001562|Capana01g001084|Capana02g002193	sly:101264167|sly:101249084|sly:101253277|sly:101253342|	101264167|101249084|101253277|101253342|	http://www.genome.jp/kegg-bin/show_pathway?sly00190/sly:101264167%09red/sly:101253277%09red/sly:101249084%09red/sly:101253342%09red
Cyanoamino acid metabolism	KEGG PATHWAY	sly00460	1	40	0.703088	0.998441	Capana02g002887	sly:101254439|	101254439|	http://www.genome.jp/kegg-bin/show_pathway?sly00460/sly:101254439%09red
Pyruvate metabolism	KEGG PATHWAY	sly00620	2	89	0.748102	0.998441	Capana03g000790|Capana01g000552	sly:101258932|sly:101252012|	101258932|101252012|	http://www.genome.jp/kegg-bin/show_pathway?sly00620/sly:101258932%09red/sly:101252012%09red
Ascorbate and aldarate metabolism	KEGG PATHWAY	sly00053	1	48	0.76585	0.998441	Capana04g000971	sly:101263901|	101263901|	http://www.genome.jp/kegg-bin/show_pathway?sly00053/sly:101263901%09red
Plant hormone signal transduction	KEGG PATHWAY	sly04075	7	292	0.773208	0.998441	Capana05g001701|Capana03g002801|Capana06g000678|Capana03g000310|Capana09g001771|Novel03266|Capana03g004532	sly:606712|sly:101248778|sly:543679|sly:101055548|sly:101250042|sly:101253234|sly:543834|	606712|101248778|543679|101055548|101250042|101253234|543834|	http://www.genome.jp/kegg-bin/show_pathway?sly04075/sly:101250042%09red/sly:101253234%09red/sly:101055548%09red/sly:101248778%09red/sly:606712%09red/sly:543834%09red/sly:543679%09red
Glycerophospholipid metabolism	KEGG PATHWAY	sly00564	2	94	0.774165	0.998441	Capana05g001678|Capana00g003219	sly:101245364|sly:101256870|	101245364|101256870|	http://www.genome.jp/kegg-bin/show_pathway?sly00564/sly:101245364%09red/sly:101256870%09red
RNA degradation	KEGG PATHWAY	sly03018	2	106	0.827309	0.998441	Novel01061|Capana06g000644	sly:101256419|sly:101258270|	101256419|101258270|	http://www.genome.jp/kegg-bin/show_pathway?sly03018/sly:101258270%09red/sly:101256419%09red
Glutathione metabolism	KEGG PATHWAY	sly00480	2	111	0.845932	0.998441	Capana09g001740|Capana04g000971	sly:543814|sly:101263901|	543814|101263901|	http://www.genome.jp/kegg-bin/show_pathway?sly00480/sly:101263901%09red/sly:543814%09red
Glycerolipid metabolism	KEGG PATHWAY	sly00561	1	63	0.850061	0.998441	Capana00g004460	sly:101249508|	101249508|	http://www.genome.jp/kegg-bin/show_pathway?sly00561/sly:101249508%09red
Starch and sucrose metabolism	KEGG PATHWAY	sly00500	4	206	0.865291	0.998441	Capana04g000118|Capana02g002161|Capana01g000793|Capana03g002552	sly:101250886|sly:101260787|sly:101253815|sly:543992|	101250886|101260787|101253815|543992|	http://www.genome.jp/kegg-bin/show_pathway?sly00500/sly:101250886%09red/sly:101253815%09red/sly:543992%09red/sly:101260787%09red
Protein processing in endoplasmic reticulum	KEGG PATHWAY	sly04141	4	237	0.924537	0.998441	Capana03g002101|Capana00g004545|Novel01923|Capana10g001323	sly:101254567|sly:101264841|sly:101265798|sly:101263239|	101254567|101264841|101265798|101263239|	http://www.genome.jp/kegg-bin/show_pathway?sly04141/sly:101263239%09red/sly:101264841%09red/sly:101254567%09red/sly:101265798%09red
Arginine and proline metabolism	KEGG PATHWAY	sly00330	1	89	0.930858	0.998441	Capana00g002896	sly:778202|	778202|	http://www.genome.jp/kegg-bin/show_pathway?sly00330/sly:778202%09red
Peroxisome	KEGG PATHWAY	sly04146	1	91	0.93486	0.998441	Capana02g002452	sly:543585|	543585|	http://www.genome.jp/kegg-bin/show_pathway?sly04146/sly:543585%09red
Phagosome	KEGG PATHWAY	sly04145	1	94	0.940434	0.998441	Capana10g001333	sly:101252240|	101252240|	http://www.genome.jp/kegg-bin/show_pathway?sly04145/sly:101252240%09red
Phenylpropanoid biosynthesis	KEGG PATHWAY	sly00940	2	175	0.96726	0.998441	Capana02g002747|Capana02g002632	sly:101244141|sly:101249418|	101244141|101249418|	http://www.genome.jp/kegg-bin/show_pathway?sly00940/sly:101249418%09red/sly:101244141%09red
Amino sugar and nucleotide sugar metabolism	KEGG PATHWAY	sly00520	1	124	0.975682	0.998441	Capana01g000276	sly:101266745|	101266745|	http://www.genome.jp/kegg-bin/show_pathway?sly00520/sly:101266745%09red
Ubiquitin mediated proteolysis	KEGG PATHWAY	sly04120	1	149	0.988495	0.998441	Capana03g002101	sly:101254567|	101254567|	http://www.genome.jp/kegg-bin/show_pathway?sly04120/sly:101254567%09red
Phenylalanine metabolism	KEGG PATHWAY	sly00360	1	150	0.988835	0.998441	Capana02g002747	sly:101244141|	101244141|	http://www.genome.jp/kegg-bin/show_pathway?sly00360/sly:101244141%09red
Spliceosome	KEGG PATHWAY	sly03040	1	185	0.996096	0.998441	Novel03030	sly:101266099|	101266099|	http://www.genome.jp/kegg-bin/show_pathway?sly03040/sly:101266099%09red
Ribosome	KEGG PATHWAY	sly03010	3	355	0.998441	0.998441	Capana00g003977|Capana12g000207|Capana02g003508	sly:101260136|sly:101250874|sly:101252943|	101260136|101250874|101252943|	http://www.genome.jp/kegg-bin/show_pathway?sly03010/sly:101252943%09red/sly:101250874%09red/sly:101260136%09red
--------------------
--------------------
